# Supplementary material for: A flood-based information flow analysis and network minimization method for gene regulatory networks
Source: BMC Bioinformatics. 2013 Apr 24;14:137. doi: 10.1186/1471-2105-14-137 (PMC3672003; doi:10.1186/1471-2105-14-137)
Supplement: Additional file 1 — The source code, samples and a brief tutorial for NetFloods. [file 1471-2105-14-137-S1.zip]

Archive with 24 entries (21 files):
- NetFloods/
- NetFloods/readme.pdf
- NetFloods/source/
- NetFloods/source/flood_analyze.py
- NetFloods/source/flood_analyze_parser.py
- NetFloods/source/flood_minimize.py
- NetFloods/source/flood_minimize_parser.py
- NetFloods/source/flood_network.py
- NetFloods/source/functions.py
- NetFloods/source/make_network.py
- NetFloods/source/parameters.py
- NetFloods/source/samples/
- NetFloods/source/samples/ecoli.network
- NetFloods/source/samples/exponential.csv
- NetFloods/source/samples/exponential.network
- NetFloods/source/samples/exponential_extended.csv
- NetFloods/source/samples/heat.csv
- NetFloods/source/samples/heat.network
- NetFloods/source/samples/heat_p_parameter_sweep.txt
- NetFloods/source/samples/sigmafactors_all.network
- NetFloods/source/samples/stationary.csv
- NetFloods/source/samples/stationary.network
- NetFloods/source/samples/transition.csv
- NetFloods/source/samples/transition.network
