# Supplementary material for: A flood-based information flow analysis and network minimization method for gene regulatory networks
Source: BMC Bioinformatics. 2013 Apr 24;14:137. doi: 10.1186/1471-2105-14-137 (PMC3672003; doi:10.1186/1471-2105-14-137)
Supplement: Additional file 1 — The source code, samples and a brief tutorial for NetFloods. [file 1471-2105-14-137-S1.zip › NetFloods/source/flood_analyze.py]

# -*- coding: utf-8 -*-


# NetFloods 1.0
# type "python flood_analyse.py -h" for help


from parameters import *
from make_network import *
from flood_network import *
from functions import *
from flood_analyze_parser import *

import networkx as nx
import sys
import numpy as np


# The network file
network_filename = options.source_network
# The file with the sigma factors
signals_filename = options.signals_filename
# a set of flood thresholds
flood_thresholds = [float(t) for t in options.flood_thresholds.split(',') ]
# repeat a run times
times = int(options.repeat_times)

# Generate the network from the file
G, signals = make_network(network_filename, signals_filename)

# Transform G to a flood network T
T = network_transformation(G, saturation_limit, node_regulation_weight, signal_regulation_weight)


active_report_list, active_report_dict = read_reporters(options.reporter_nodes, G, G)
parameter_sweep(G, T, signals, active_report_list, active_report_dict, options.output_network, flood_thresholds, times)


# Output the log file
output_log(options, options.log_filename)
