# Supplementary material for: A flood-based information flow analysis and network minimization method for gene regulatory networks
Source: BMC Bioinformatics. 2013 Apr 24;14:137. doi: 10.1186/1471-2105-14-137 (PMC3672003; doi:10.1186/1471-2105-14-137)
Supplement: Additional file 1 — The source code, samples and a brief tutorial for NetFloods. [file 1471-2105-14-137-S1.zip › NetFloods/source/flood_analyze_parser.py]

from optparse import OptionParser


parser = OptionParser()


parser.add_option("-n", "--source", dest="source_network",
                  help="Full input network", default='samples/ecoli.network')

parser.add_option("-s", "--signals_network", dest="signals_filename",
                  help="Signals file that contains the signal-node connectivity", default='samples/sigmafactors_all.network')

parser.add_option("-t", "--thresholds", dest="flood_thresholds",
                  help="Flood thresholds (coma separated); an edge is considered to be active if its flood IS above the threshold", default='0.0,0.25,0.5,0.75')

parser.add_option("-o", "--output", dest="output_network",
                  help="Output minimized network file name prefix", default="ecoli_minimized.network")

parser.add_option("-l", "--log", dest="log_filename",
                  help="Output log file that stores the parameters of the flooding run", default='LOG')


parser.add_option("-r", "--reporter_nodes", dest="reporter_nodes",
                  help="File with the list of of reporter nodes")

parser.add_option("-p", "--repeat_times", dest="repeat_times",
                  help="Repeat minimization for REPEAT_TIMES times using different random network transformations. If >1 then statistics is collected for a given set of reporter nodes", default=1)

(options, args) = parser.parse_args()
