# Supplementary material for: A flood-based information flow analysis and network minimization method for gene regulatory networks
Source: BMC Bioinformatics. 2013 Apr 24;14:137. doi: 10.1186/1471-2105-14-137 (PMC3672003; doi:10.1186/1471-2105-14-137)
Supplement: Additional file 1 — The source code, samples and a brief tutorial for NetFloods. [file 1471-2105-14-137-S1.zip › NetFloods/source/flood_minimize.py]

# -*- coding: utf-8 -*-


# NetFloods 1.0
# type "python flood_minimize.py -h" for help


from parameters import *
from make_network import *
from flood_network import *
from functions import *
from flood_minimize_parser import *

import networkx as nx
import sys
import numpy as np


# The network file
network_filename = options.source_network
# The file with the sigma factors
signals_filename = options.signals_filename
# The output network file
output_filename = options.output_network

# Generate the network from the file
G, signals = make_network(network_filename, options.signals_filename)
# Transform G to a flood network T
T = network_transformation(G, saturation_limit, node_regulation_weight, signal_regulation_weight)


# signal_combination defines which signals are active - the corresponding sigma factor names are found in parameters.sigma_factors and parameters.sigma_factor_names
network_flood(T, signals)
# flood_threshold_i is a threshold on the total incoming flood that a node must receive to be considered active
flood_threshold_i = 0
G_re = reverse_network_transformation(T, G, float(options.flood_threshold), signals, flood_threshold_i)
# Output the minimized network
output_network(G_re, output_filename)
G_re_all = reverse_network_transformation(T, G, -1, signals, -1)

print 'Initial number of edges:', len(G_re_all.edges()), '\nEdges after minimization:', len(G_re.edges())

output_network_flood(G_re_all, options.flood_output_network)

# Output the log file
output_log(options, options.log_filename)
