# Supplementary material for: A flood-based information flow analysis and network minimization method for gene regulatory networks
Source: BMC Bioinformatics. 2013 Apr 24;14:137. doi: 10.1186/1471-2105-14-137 (PMC3672003; doi:10.1186/1471-2105-14-137)
Supplement: Additional file 1 — The source code, samples and a brief tutorial for NetFloods. [file 1471-2105-14-137-S1.zip › NetFloods/source/flood_minimize_parser.py]

from optparse import OptionParser

parser = OptionParser()

parser.add_option("-n", "--source", dest="source_network",
                  help="Full input network", default='samples/ecoli.network')

parser.add_option("-s", "--signals_network", dest="signals_filename",
                  help="Signals file that contains the signal-node connectivity", default='samples/sigmafactors_all.network')

parser.add_option("-t", "--threshold", dest="flood_threshold",
                  help="Flood threshold; ane edge is considered to be active if its flood is above the threshold", default=0)

parser.add_option("-o", "--output", dest="output_network",
                  help="Output minimized network file", default='ecoli_minimized.network')

parser.add_option("-l", "--log", dest="log_filename",
                  help="Output log file that stores the parameters of the flooding run", default='LOG')

parser.add_option("-f", "--flood_output", dest="flood_output_network",
                  help="Output full network with flood for each edge", default='ecoli_flood.network')                  

(options, args) = parser.parse_args()
