# Supplementary material for: A flood-based information flow analysis and network minimization method for gene regulatory networks
Source: BMC Bioinformatics. 2013 Apr 24;14:137. doi: 10.1186/1471-2105-14-137 (PMC3672003; doi:10.1186/1471-2105-14-137)
Supplement: Additional file 1 — The source code, samples and a brief tutorial for NetFloods. [file 1471-2105-14-137-S1.zip › NetFloods/source/flood_network.py]

# -*- coding: utf-8 -*-
from parameters import *
import collections
import sys
import networkx as nx
from random import sample
from random import uniform

### Pipeline functions related with transforming and flooding a network ###

# Network Transformation with random noise
def network_transformation_random(G, saturation_limit, node_regulation_weight, signal_regulation_weight):
	
	T = nx.DiGraph()
	
	# Break every node v in G to v_in and v_out in T
	for node in G.nodes(data=True):
		T.add_node(node[0]+'_in', node[1])
		T.add_node(node[0]+'_out', node[1])
		T.add_edge(node[0]+'_in', node[0]+'_out', capacity=saturation_limit + uniform(-saturation_limit/10.0, saturation_limit/10.0))
		
	# Add the regular links
	for edge in G.edges(data=True):
		new_edge = edge[:]
		new_edge[2]['capacity'] = (node_regulation_weight + uniform(-node_regulation_weight/10.0, node_regulation_weight/10.0)) * edge[2]['weight']
		T.add_edge(new_edge[0]+'_out', new_edge[1]+'_in', new_edge[2])
		
	# Add the signal links - TO V_IN
	for node in T.nodes(data=True):
		if 'signal' in node[1]:
			for sigma_parent in node[1]['signal']:
				#print 'Adding', sigma_parent
				T.add_edge('signal_' + sigma_parent, node[0], capacity = signal_regulation_weight + uniform(-signal_regulation_weight/10.0, signal_regulation_weight/10.0))
	
	# Done!
	return T
	
	
# Network Transformation
def network_transformation(G, saturation_limit, node_regulation_weight, signal_regulation_weight):
	
	T = nx.DiGraph()
	
	# Break every node v in G to v_in and v_out in T
	for node in G.nodes(data=True):
		T.add_node(node[0]+'_in', node[1])
		T.add_node(node[0]+'_out', node[1])
		T.add_edge(node[0]+'_in', node[0]+'_out', capacity=saturation_limit)
		
	# Add the regular links
	for edge in G.edges(data=True):
		new_edge = edge[:]
		new_edge[2]['capacity'] = node_regulation_weight * edge[2]['weight']
		T.add_edge(new_edge[0]+'_out', new_edge[1]+'_in', new_edge[2])
	
	# Add the signal links - TO V_IN
	for node in T.nodes(data=True):
		if 'signal' in node[1]:
			for sigma_parent in node[1]['signal']:
				T.add_edge('signal_' + sigma_parent, node[0], capacity = signal_regulation_weight)
	
	# Done!
	return T

# Network flooding for a given signal combination
def network_flood(T, signals):
	
	q = collections.deque()
	
	# Flood and excess attributes in edges
	for edge in T.edges():
		T.edge[edge[0]][edge[1]]['flood'] = 0
		T.edge[edge[0]][edge[1]]['excess'] = 0
			
	# All trails start from the sigma factors
	for signal in signals:
		for out_edge in T.out_edges('signal_' + signal):
			trail = {}
			trail['id'] = 'signa_l' + signal + '-' + out_edge[1]
			trail['flood'] = sys.float_info[0]
			trail['new_node'] = out_edge[1]
			trail['parent'] = 'signal_' + signal
			q.append(trail)
	
	
	# Expand trails and push floods
	rounds = 0
	while len(q) >0:
		
		rounds += 1
		new_trail = q.pop()
		
		
		# Is the path non-redundant?
		if new_trail['new_node'] in new_trail['id']:
			subpath= trail['id'].split(new_trail['new_node'])[-1]
			if 1 not in [trail['id'].count(x) for x in subpath]:
				del new_trail
				continue
		
		
		parent = new_trail['parent']
		child = new_trail['new_node']
		
		
		#Attempt to flood: The new flood + the existing flood + the excess
		attempt = new_trail['flood'] + T.edge[parent][child]['flood'] + T.edge[parent][child]['flood']
		
		# The link is/gets activated
		if attempt >= 0:
			flood = min(attempt, abs(T.edge[parent][child]['capacity']))
			store = max(attempt - abs(T.edge[parent][child]['capacity']), 0.0)
			
		else:
			flood = 0
			store = attempt
		
    
		#delta_flood will be propagated downpath - downregulation inverts the sign of the flood
		delta_flood  = flood - T.edge[parent][child]['flood'] * ( (T.edge[parent][child]['capacity']>0) - (T.edge[parent][child]['capacity']<0))
		#The excess flood that remains in the link
		T.edge[parent][child]['excess'] = store
		#The flood that remains in the link
		T.edge[parent][child]['flood'] = flood;
    
		#If no change in flood, no need to continue
		if delta_flood == 0:
			del new_trail
			continue
		
		# Expand the trail
		for edge in T.out_edges(child):
			
			new_trail_child = {}
			new_trail_child['id'] = new_trail['id'] + parent + '-' + child
			new_trail_child['new_node'] = edge[1]
			new_trail_child['parent'] = child
			new_trail_child['flood'] = delta_flood
			q.append(new_trail_child)
			
	
	return T
		

# Reverse network transformation to get the minimized network
def reverse_network_transformation(T, G, flood_threshold, signals, flood_threshold_i):
	
	G_re = nx.DiGraph()	
	node_dict = {}
	
	# Get the total incoming flood in each node
	for edge in G.edges():
		if T.edge[edge[0]+'_out'][edge[1]+'_in']['flood'] > flood_threshold:
			node_dict[edge[1]] = node_dict.get(edge[1], 0) + T.edge[edge[0]+'_out'][edge[1]+'_in']['flood'] * T.edge[edge[0]+'_out'][edge[1]+'_in']['capacity']
	
	# Only keep those edges that satisfy the node flood_threshold_i
	for edge in G.edges():
		if node_dict.get(edge[0],0) > flood_threshold_i:
			edge_dict = G.edge[edge[0]][edge[1]]
			edge_dict['flood'] = T.edge[edge[0]+'_out'][edge[1]+'_in']['flood']
			G_re.add_edge(edge[0], edge[1], G.edge[edge[0]][edge[1]])		
	
	
	# Add the nodes that are regulated by sigma factors
	for node in G.nodes(data=True):
			if node[1].get('signal', []) != []:
					G_re.add_node(node[0], node[1])			
	
	return G_re
			
	

# Minimization based on reachability of nodes from the active sigma factors
def reachability_minimization(G, signals):
	
	open_set = set([])
	
	for node in G.nodes(data=True):				
		if node[1].get('signal', '') != '':
			open_set.add(node[0])

	close_set = set([])
	while len(open_set) > 0:
		
		parent = list(open_set)[0]
		open_set.remove(parent)
		close_set.add(parent)
		for edge in G.out_edges(parent):
			if edge[1] not in close_set:
				open_set.add(edge[1])
				
	
	# The edges from nodes that have been discovered
	G_re = nx.DiGraph()
	for edge in G.edges():
		if edge[0] in close_set:
			G_re.add_edge(edge[0], edge[1])
	
	# Add the nodes that are regulated by sigma factors
	for node in G.nodes(data=True):
		if node[1].get('signal', []) != []:
					G_re.add_node(node[0], node[1])			
	
	return G_re

	
