# Supplementary material for: A flood-based information flow analysis and network minimization method for gene regulatory networks
Source: BMC Bioinformatics. 2013 Apr 24;14:137. doi: 10.1186/1471-2105-14-137 (PMC3672003; doi:10.1186/1471-2105-14-137)
Supplement: Additional file 1 — The source code, samples and a brief tutorial for NetFloods. [file 1471-2105-14-137-S1.zip › NetFloods/source/functions.py]

# -*- coding: utf-8 -*-
from parameters import *
from flood_network import *
import itertools
from random import sample
from random import uniform
import datetime

### Functions for scheduling various flooding experiments and performance evaluations ###


# Output network to a file - floods included
def output_network_flood(G, fout_name):
	
	fout = open(fout_name, 'w')
		
	for edge in G.edges():
		print>>fout, edge[0], edge[1], G[edge[0]][edge[1]]['weight'], G[edge[0]][edge[1]]['flood']
	
	for node in G.nodes():
		if len(G.out_edges(node)) == 0:
			print>>fout, node
		
	fout.close()

# Output network to a file
def output_network(G, fout_name):
	
	fout = open(fout_name, 'w')
		
	for edge in G.edges():
		print>>fout, edge[0], edge[1], G[edge[0]][edge[1]]['weight']
	
	for node in G.nodes():
		if len(G.out_edges(node)) == 0:
			print>>fout, node
		
	fout.close()

def output_log(options, log_filename):
	
	fout = open(log_filename, 'w')
	
	print>>fout, 'Date', datetime.datetime.now()
	for k in options.__dict__.keys():
		print>>fout, k, vars(options)[k]
	
	fout.close()
	

# Reads reporter genes of a specific scenario from a csv file
def read_reporters(in_file, G, global_G_re_re):
	
	active_report_list = []
	active_report_dict = {}
	last_go = ''
	fin = open(in_file, 'r')
	for line in fin:
		fields = line.split(',')
		if fields[0] != '':
			last_go = eval(fields[0].strip())
		
		if eval(fields[1].strip()) in global_G_re_re.nodes():
			active_report_dict[last_go] = active_report_dict.get(last_go, []) + [eval(fields[1].strip())]
			active_report_list.append(eval(fields[1].strip()))
			
	fin.close()
	return list(set(active_report_list)), active_report_dict
	

# Flood a network based on a specific combination of active signals, and evaluate the reported active genes for various flood thresholds
def signal_specific_evaluate(G,T, signals, active_report_list, active_report_dict, prefix, flood_thresholds):
		
	network_flood(T, signals)
		
	a,b,c,d,e,f,g,h, pr, prr = [], [], [], [], [], [], [], [], [], []
	
	# Reachability case
	G_re_re = reachability_minimization(G, signals)	
	
			
	for i in range(len(flood_thresholds)):
		
		G_re = reverse_network_transformation(T, G, flood_threshold, signals, flood_thresholds[i])
		G_re_all = reverse_network_transformation(T, G, -1, signals, -1)
		
		output_network(G_re, prefix+'_'+str(i)+'_min.network')
		output_network_flood(G_re_all, prefix+'_'+str(i)+'_floods.network')
		
		# Validate the genes found
		validated = sum([1 for gene in active_report_list if gene in G_re.nodes()])
		
		random_case_total = 0
		random_case_re_total = 0
		pr_total = 0
		prr_total = 0
	
		# Random case: pick G.number_of_nodes random genes from G for 'times' times
		times = 1000
		for j in range(times):
			random_genes = [ G.nodes()[k] for k in sample(xrange(G.number_of_nodes()), G_re.number_of_nodes())]
			random_case = sum([1 for gene in active_report_list if gene in random_genes])
	
			random_genes_re = [ G_re_re.nodes()[k] for k in sample(xrange(G_re_re.number_of_nodes()), G_re.number_of_nodes())]
			random_case_re = sum([1 for gene in active_report_list if gene in random_genes_re])
		
			random_case_total += random_case
			random_case_re_total += random_case_re
			
			if random_case >= validated:
				pr_total += 1
			if random_case_re >= validated:
				prr_total += 1 
	
		random_case_total, random_case_re_total = random_case_total/float(times), random_case_re_total/float(times)
		max_coverage = sum([1 for gene in active_report_list if gene in G_re_re.nodes()])
		
		a.append(G_re.number_of_nodes())
		b.append(G_re.size())
		c.append(validated)
		d.append(random_case_total)
		e.append(random_case_re_total)
		pr.append(pr_total/float(times))
		prr.append(prr_total/float(times))
	
	
	
	return a, b, c, d, G_re_re.number_of_nodes(), G_re_re.size(), e, max_coverage, pr, prr


# Gather statistics of the flooding process of a specific scenario
def parameter_sweep(G, T, signals, active_report_list, active_report_dict, prefix, flood_thresholds, times):
	
	minimal_node_size = []
	minimal_link_size = []
	minimal_captured = []
	pr = []
	prr = []
	
	random_captured = []
	
	re_minimal_node_size = []
	re_minimal_link_size = []
	re_minimal_captured = []
	
	
	"""
	print 'Using...'
	for category in active_report_dict:
		print category
		print '-'*10
		print '\n'.join(list(set(active_report_dict[category])))
	"""
	
	fout = open(prefix + '_parameter_sweep.txt', 'w')
		
	for i in range(times):
		
		print 'Iteration', i+1, 'of', times

		T_ran = network_transformation_random(G, saturation_limit, node_regulation_weight, signal_regulation_weight)

		a,b,c,d,e,f,g, h, pr_ret, prr_ret = signal_specific_evaluate(G, T_ran, signals, active_report_list, active_report_dict, prefix, flood_thresholds)
		
		minimal_node_size.append(a)
		minimal_link_size.append(b)
		minimal_captured.append(c)
		
		random_captured.append(d)
		
		re_minimal_captured.append(g)
		
		pr.append(pr_ret)
		prr.append(prr_ret)
		
		
	direct_nodes = [gene[0] for gene in G.nodes(data=True) if len(gene[1].get('signal', set([])).intersection(signals))]
	
	print>>fout, 'Scenario:', prefix
	#print>>fout, 'Sigma_factor_size', num_factors
	print>>fout, 'Active_Sigmas', ' '.join(list(signals))
	print>>fout, 'Reporter_list_size', len(active_report_list)
	print>>fout, 'Reporter_list', ' '.join(active_report_list)
	print>>fout, 'Maximum_Coverage', h
	print>>fout, 'Reachability_Nodes', e
	print>>fout, 'Reachability_Links', f
	print>>fout, 'Direct Connections', len(direct_nodes), 'Capture', len([reporter for reporter in active_report_list if reporter in direct_nodes])
	print>>fout, 'Iterations', times
	for time in range(times):
		print>>fout, 'Iteration', time
		print>>fout, '\t'.join(['Flood_Threshold','Minimized_Nodes', 'Minimized_Links', 'Reporters_Captured', 'Randomed_Captured', 'Random_Reachability_Captured', 'Ranomd_p_value', 'Reachability_randomp_value'])
		print>>fout, '-'*100
		for i in range(len(flood_thresholds)):
			print>>fout, '\t'.join([str(flood_thresholds[i]), str(minimal_node_size[time][i]), str(minimal_link_size[time][i]), str(minimal_captured[time][i]), str(random_captured[time][i]), str(re_minimal_captured[time][i]), str(pr[time][i]), str(prr[time][i])])
			
	fout.close()
	
	
