# Supplementary material for: A flood-based information flow analysis and network minimization method for gene regulatory networks
Source: BMC Bioinformatics. 2013 Apr 24;14:137. doi: 10.1186/1471-2105-14-137 (PMC3672003; doi:10.1186/1471-2105-14-137)
Supplement: Additional file 1 — The source code, samples and a brief tutorial for NetFloods. [file 1471-2105-14-137-S1.zip › NetFloods/source/make_network.py]

# -*- coding: utf-8 -*-

import networkx as nx
import numpy as np
from parameters import *

### Functions responsible for loading a network G from a file, and determining the sigma factors ###

# Generate network from network_filename
def make_network(network_filename, signal_filename):
	
	G = nx.DiGraph()
	
	# Read the network
	net_fin = open(network_filename, 'r')
	for line in net_fin:
		fields = line.split()
		weight = 0
		if abs(float(fields[2]))//1 == 1:
			weight = float(fields[2])
			G.add_edge(fields[0], fields[1], weight=weight)
			
		elif float(fields[2]) == -2 and False:
			weight = -1
			G.add_edge(fields[0], fields[1], weight=weight)
		
	net_fin.close()
	
	# Read the signal connections
	signals = set()
	signal_fin = open(signal_filename, 'r')
	for line in signal_fin:
		fields = line.split()
		if fields[1] in G.nodes():
			G.node[fields[1]]['signal'] = G.node[fields[1]].get('signal', set([])).union(set([fields[0]]))
			signals = signals.union([fields[0]])
	
	signal_fin.close()
	
	return G, signals

#G = make_network(network_name, sigma_factor_name, output_name)
	
