# Supplementary material for: A flood-based information flow analysis and network minimization method for gene regulatory networks
Source: BMC Bioinformatics. 2013 Apr 24;14:137. doi: 10.1186/1471-2105-14-137 (PMC3672003; doi:10.1186/1471-2105-14-137)
Supplement: Additional file 1 — The source code, samples and a brief tutorial for NetFloods. [file 1471-2105-14-137-S1.zip › NetFloods/source/parameters.py]

# -*- coding: utf-8 -*-

# Parameters for the ecoli flooding

# Flooding related parameters
# The flood threhsold that marks an edge as significant
flood_threshold = 0
# The saturation limit in the regulation of  a node
saturation_limit = 1
# Regulation weight from the sigma factors to their directly connected genes
signal_regulation_weight = 2
# Node regulation weight between genes
node_regulation_weight = 0.5
