# Supplementary material for: A flood-based information flow analysis and network minimization method for gene regulatory networks
Source: BMC Bioinformatics. 2013 Apr 24;14:137. doi: 10.1186/1471-2105-14-137 (PMC3672003; doi:10.1186/1471-2105-14-137)
Supplement: Additional file 1 — The source code, samples and a brief tutorial for NetFloods. [file 1471-2105-14-137-S1.zip › NetFloods/source/samples/ecoli.network]

EG11088 EG10432 -1 Regulation-of-Transcription-Initiation REG0-9240
EG10338 EG10788 -2 Regulation-of-Transcription-Initiation REG0-5223;;REG0-5274 FruR could repress ptsHP1b transcription by displacing CRP-cAMP from its binding site, thus restoring ptsHp2 activity from CRP-cAMP inhibition |CITS: [7852310]|.;; A high concentration of FruR was needed for ptsHP1b repression <i>in vitro</i>. FruR could repress pstHP1b transcription by displacing CRP-cAMP from its binding site, thus restoring P1a activity from CRP-cAMP inhibition |CITS: [7852310]|.
EG10338 EG10789 -2 Regulation-of-Transcription-Initiation REG0-5223;;REG0-5274 FruR could repress ptsHP1b transcription by displacing CRP-cAMP from its binding site, thus restoring ptsHp2 activity from CRP-cAMP inhibition |CITS: [7852310]|.;; A high concentration of FruR was needed for ptsHP1b repression <i>in vitro</i>. FruR could repress pstHP1b transcription by displacing CRP-cAMP from its binding site, thus restoring P1a activity from CRP-cAMP inhibition |CITS: [7852310]|.
EG11088 EG10439 -1 Regulation-of-Transcription-Initiation REG0-9239
EG10533 G7777 -1 Regulation-of-Transcription-Initiation REG0-6022 This site was determined by computational searches, and its inducibility was analyzed by Northern analysis in a variety of <i>lexA</i> backgrounds. The sequence of the site is CTGTATTTGTCTCCAG, and its absolute position is 3719642.5. We have given the absolute position in the genome of <i>E. coli</i> for this site instead of the central position, since the +1 site of the transcription initiation has not yet been determined |CITS:[ 10760155]|.
G7308 G7303 1 Regulation-of-Transcription-Initiation REG0-4854 HypF activates <i>hyf</i> operon transcription only when it is expressed from a heterologous promoter |CITS: [12426353] [14702328]|.
EG10301 EG10285 1 Regulation-of-Transcription-Initiation REG0-5773;;REG0-10804
EG10338 EG10543 -1 Regulation-of-Transcription-Initiation REG0-10889
EG10338 EG11015 -1 Regulation-of-Transcription-Initiation REG0-10899
EG11618 EG12136 1 Regulation-of-Transcription-Initiation REG0-5766
EG10457 EG10321 1 Regulation-of-Transcription-Initiation REG0-6412
EG12243 EG10510 1 Regulation-of-Transcription-Initiation REG0-5624
EG11527 EG12450 -1 Regulation-of-Transcription-Initiation REG0-6266;;REG0-6269 NarP or NarL repress the transcription of the <i>nor</i> operon when <i>Escherichia coli</i> is grown with nitrite, suggesting that NarL and NarP proteins are competing with a transcriptional activator which is activated by nitrite, and may bind to the nucleotide region in the vacinity of the putative NarL/NarP-binding site |CITS: [12586421]|.
G7948 EG10115 1 Regulation-of-Transcription-Initiation REG0-9421 BglJ induces <i>bgl</i> operon expression via unknown mechanisms |CITS:[8725214][16207917]|. A modest effect was observed on expression of the <i>bglGFB</i> operon during the stationary phase by the BglJ transcriptional regulator in the absence of <i>rpoS/crl</i> |CITS:[18793199]|.
G7948 EG10114 1 Regulation-of-Transcription-Initiation REG0-9421 BglJ induces <i>bgl</i> operon expression via unknown mechanisms |CITS:[8725214][16207917]|. A modest effect was observed on expression of the <i>bglGFB</i> operon during the stationary phase by the BglJ transcriptional regulator in the absence of <i>rpoS/crl</i> |CITS:[18793199]|.
G7948 EG10116 1 Regulation-of-Transcription-Initiation REG0-9421 BglJ induces <i>bgl</i> operon expression via unknown mechanisms |CITS:[8725214][16207917]|. A modest effect was observed on expression of the <i>bglGFB</i> operon during the stationary phase by the BglJ transcriptional regulator in the absence of <i>rpoS/crl</i> |CITS:[18793199]|.
EG10325 EG12259 1 Regulation-of-Transcription-Initiation REG0-6561 By making use of microarray analyses, it was concluded that FNR activates <i>bcsBZ</i> operon expression under anaerobiosis. A putative FNR-binding site, which is not shown in the paper, was identified upstream of this operon |CITS: [12754220]|.
EG10440 G7543 1 Regulation-of-Transcription-Initiation REG0-6035
EG10440 G7542 1 Regulation-of-Transcription-Initiation REG0-6035
EG10864 EG10872 -1 Protein-Mediated-Translation-Regulation REG0-9572
EG10864 EG10873 -1 Protein-Mediated-Translation-Regulation REG0-9572
EG10958 EG11331 1 Regulation-of-Transcription-Initiation REG0-5994
EG10440 G7545 1 Regulation-of-Transcription-Initiation REG0-6035
EG10440 G7544 1 Regulation-of-Transcription-Initiation REG0-6035
G6761 EG11125 1 Regulation-of-Transcription-Initiation REG0-10832;;REG0-10833 McbR activates &sigma;<sup>S</sup>-dependent transcription at <i>yciG</i>p by countering the negative effect of H-NS |CITS:[20713450]|, i.e., &sigma;<sup>S</sup> induces expression of the <i>yciGFE</i> operon only when H-NS-mediated repression is relieved. Repression of <i>yciGFE</i> by H-NS is inversely correlated with &sigma;<sup>S</sup> levels |CITS:[20713450]|.
EG10359 EG10411 -1 Regulation-of-Transcription-Initiation REG0-11066
EG10588 EG10584 -1 Regulation-of-Transcription-Initiation REG0-6057;;REG0-6058
EG10588 EG10583 -1 Regulation-of-Transcription-Initiation REG0-5927
EG10325 G7314 1 Regulation-of-Transcription-Initiation REG0-10767
EG10588 EG10581 -1 Regulation-of-Transcription-Initiation REG0-4501;;REG0-4502 The regulatory effect of MetJ on the promoter metAp1 is as yet not known. However, we assigned a negative effect;; The regulatory effect of MetJ on the promoter metAp1 is as yet not known. However, we assigned a negative effect
EG10440 EG11561 -1 Regulation-of-Transcription-Initiation REG0-5655
EG10440 EG11560 -1 Regulation-of-Transcription-Initiation REG0-5655
EG10588 EG10589 -1 Regulation-of-Transcription-Initiation REG0-6391;;REG0-6392 The regulatory effect of MetJ on the promoter metKp is not yet known. However, we assigned a negative effect to this regulatory interaction based on two facts: the protein's binding site is very close to the promoter, and MetJ is known to act, so far without exceptions, as a negative regulator.;; The regulatory effect of MetJ on the promoter metKp is not yet known. However, we assigned a negative effect to this regulatory interaction based on two facts: the protein's binding site is very close to the promoter, and MetJ is known to act, so far without exceptions, as a negative regulator.
EG10317 EG10523 1 Regulation-of-Transcription-Initiation REG0-6199
EG10728 G6855 1 Regulation-of-Transcription-Initiation REG0-6431
EG10731 EG10381 1 Regulation-of-Transcription-Initiation REG0-10877 It was demonstrated that PhoP is able to activate the expression of each gene in the operon |CITS:[21029047]|.
EG10317 EG10505 1 Regulation-of-Transcription-Initiation REG0-5225
EG10547 EG12070 1 Regulation-of-Transcription-Initiation REG0-10182;;REG0-10183;;REG0-10184;;REG0-10185;;REG0-10186;;REG0-10187
EG11544 EG10411 1 Regulation-of-Transcription-Initiation REG0-6191
EG10338 EG10759 1 Regulation-of-Transcription-Initiation REG0-5402 FruR is unable to bind to its <i>ppsA</i> site in the presence of fructose-1-phosphate (during glycolysis), in which case the <i>ppsA</i> transcription activation is avoided |CITS: [94047069]|.
EG10317 EG50009 -1 Regulation-of-Transcription-Initiation REG0-9359;;REG0-9360;;REG0-9361;;REG0-9362
EG10457 G6789 -1 Regulation-of-Transcription-Initiation REG0-10928
G6395 EG11666 1 Regulation-of-Transcription-Initiation REG0-6498 Based on MoaA gel shift assays and <i>moaA-lacZ</i> operon fusions , molybdate had no effect on ModE binding to moaAp2 |CITS: [9044285]|.
EG10164 EG10842 1 Regulation-of-Transcription-Initiation REG0-5508;;REG0-5509
EG10164 EG10502 1 Regulation-of-Transcription-Initiation REG0-4707 An interesting characteristic of the regulation of the <i>ilvLBN</i> operon is that even though CRP can activate it,
EG10440 EG12092 -1 Regulation-of-Transcription-Initiation REG0-5632;;REG0-5633;;REG0-5636
EG10440 EG12093 -1 Regulation-of-Transcription-Initiation REG0-5632;;REG0-5633;;REG0-5636
EG10440 EG12090 -1 Regulation-of-Transcription-Initiation REG0-5632;;REG0-5633;;REG0-5636
EG10440 EG12091 -1 Regulation-of-Transcription-Initiation REG0-5632;;REG0-5633;;REG0-5636
EG10164 EG10505 -1 Regulation-of-Transcription-Initiation REG0-4846 CRP binds in just one site and activates <i>argG</i> gene expresion and represses the expression of the divergent operon, <i>metY-yhbC-nusA-infB</i>.
EG10440 G6543 1 Regulation-of-Transcription-Initiation REG0-10816;;REG0-10817 The site for IHF (-173.5), determined experimentally by DNase I footprinting, covers a region of 30 bp upstream of <i>csgD</i>p1 |CITS: [20466769]|]. It is likely that there are several sites for IHF, so the consensus sequence for this regulator is 13 bp.
EG10440 G6544 1 Regulation-of-Transcription-Initiation REG0-10816;;REG0-10817 The site for IHF (-173.5), determined experimentally by DNase I footprinting, covers a region of 30 bp upstream of <i>csgD</i>p1 |CITS: [20466769]|]. It is likely that there are several sites for IHF, so the consensus sequence for this regulator is 13 bp.
EG10440 G6545 1 Regulation-of-Transcription-Initiation REG0-10816;;REG0-10817 The site for IHF (-173.5), determined experimentally by DNase I footprinting, covers a region of 30 bp upstream of <i>csgD</i>p1 |CITS: [20466769]|]. It is likely that there are several sites for IHF, so the consensus sequence for this regulator is 13 bp.
EG10440 G6546 1 Regulation-of-Transcription-Initiation REG0-10816;;REG0-10817 The site for IHF (-173.5), determined experimentally by DNase I footprinting, covers a region of 30 bp upstream of <i>csgD</i>p1 |CITS: [20466769]|]. It is likely that there are several sites for IHF, so the consensus sequence for this regulator is 13 bp.
EG10061 G6331 1 Regulation-of-Transcription-Initiation REG0-10392
EG11434 EG11703 1 Regulation-of-Transcription-Initiation REG0-4943
EG11434 EG11704 1 Regulation-of-Transcription-Initiation REG0-4943
EG10728 EG10783 1 Regulation-of-Transcription-Initiation REG0-5942;;REG0-5943
EG10728 EG10782 1 Regulation-of-Transcription-Initiation REG0-5942;;REG0-5943
EG10728 EG10784 1 Regulation-of-Transcription-Initiation REG0-5942;;REG0-5943
EG10728 EG10039 1 Regulation-of-Transcription-Initiation REG0-9031
EG10061 G6518 1 Regulation-of-Transcription-Initiation REG0-6281 ArcA activates <i>ycdG</i> gene expression, although oxygen does not appear to regulate the gene |CITS: [15699038]|.
EG10061 G6519 1 Regulation-of-Transcription-Initiation REG0-6281 ArcA activates <i>ycdG</i> gene expression, although oxygen does not appear to regulate the gene |CITS: [15699038]|.
EG10681 EG10431 1 Regulation-of-Transcription-Initiation REG0-10664;;REG0-4607
EG10020 G6939 1 Regulation-of-Transcription-Initiation REG0-6557 The consensus of this CpxR-binding site is not located in the same DNA strand as in the spyp promoter |CITS:[16861804]|.
EG10440 EG10761 1 Regulation-of-Transcription-Initiation REG0-5829
EG10441 G7855 -1 Regulation-of-Transcription-Initiation REG0-6196
EG10164 EG11105 1 Regulation-of-Transcription-Initiation REG0-5406;;REG0-5407
EG10441 EG10497 -2 Regulation-of-Transcription-Initiation REG0-4946;;REG0-4947;;REG0-4951;;REG0-4952
EG10325 EG11666 1 Regulation-of-Transcription-Initiation REG0-6496
EG10338 EG10165 -2 Regulation-of-Transcription-Initiation REG0-5223;;REG0-5274 FruR could repress ptsHP1b transcription by displacing CRP-cAMP from its binding site, thus restoring ptsHp2 activity from CRP-cAMP inhibition |CITS: [7852310]|.;; A high concentration of FruR was needed for ptsHP1b repression <i>in vitro</i>. FruR could repress pstHP1b transcription by displacing CRP-cAMP from its binding site, thus restoring P1a activity from CRP-cAMP inhibition |CITS: [7852310]|.
EG10061 EG10918 -1 Regulation-of-Transcription-Initiation REG0-6109 Salmon et al. |CITS: [15699038]| identified a putative ArcA-binding site upstream of the rpsJp promoter, but the sequence was not reported.
EG10061 EG10916 -1 Regulation-of-Transcription-Initiation REG0-6109 Salmon et al. |CITS: [15699038]| identified a putative ArcA-binding site upstream of the rpsJp promoter, but the sequence was not reported.
EG10457 EG12228 -1 Regulation-of-Transcription-Initiation REG0-10930
EG10385 EG10383 -2 Regulation-of-Transcription-Initiation REG0-5931;;REG0-5932;;REG0-5933;;REG0-5934;;REG0-5936;;REG0-4668;;REG0-4669;;REG0-4670;;REG0-4671;;REG0-4672
EG11609 EG11544 1 Regulation-of-Transcription-Initiation REG0-6172
EG10728 EG10256 -1 Regulation-of-Transcription-Initiation REG0-6122
EG10325 EG12450 -1 Regulation-of-Transcription-Initiation REG0-6271
EG10457 EG10266 -1 Regulation-of-Transcription-Initiation REG0-9573
EG10643 EG11801 -1 Regulation-of-Transcription-Initiation REG0-5068;;REG0-5069;;REG0-5070
EG10643 EG11800 -1 Regulation-of-Transcription-Initiation REG0-5068;;REG0-5069;;REG0-5070
EG10643 EG11803 -1 Regulation-of-Transcription-Initiation REG0-5068;;REG0-5069;;REG0-5070
EG10643 EG11802 -1 Regulation-of-Transcription-Initiation REG0-5068;;REG0-5069;;REG0-5070
EG10643 EG11805 -1 Regulation-of-Transcription-Initiation REG0-5068;;REG0-5069;;REG0-5070
EG10643 EG11804 -1 Regulation-of-Transcription-Initiation REG0-5068;;REG0-5069;;REG0-5070
EG10317 EG10420 -1 Regulation-of-Transcription-Initiation REG0-9595;;REG0-9596;;REG0-9597
EG10728 EG10734 1 Regulation-of-Transcription-Initiation REG0-5942;;REG0-5943
EG10440 G6714 1 Regulation-of-Transcription-Initiation REG0-5097 This site of IHF binding is also used to regulate the divergent paaZp promoter.
EG10441 EG10655 -2 Regulation-of-Transcription-Initiation REG0-4547;;REG0-4549 IHF (-115 site) increases FNR-dependent activation by decreasing the repression mediated by IHF (-88 site) and Fis (-142 site). It is a weak site.;; Although Fis and IHF repress FNR-dependent activation of the <i>nir</i> promoter, they do not prevent FNR binding. Thus, Fis, IHF, andFNR can bind simultaneously.
EG10440 EG10493 -2 Regulation-of-Transcription-Initiation REG0-4946;;REG0-4947;;REG0-4951;;REG0-4952
EG10440 G6717 1 Regulation-of-Transcription-Initiation REG0-5097 This site of IHF binding is also used to regulate the divergent paaZp promoter.
EG10440 EG10496 -2 Regulation-of-Transcription-Initiation REG0-4946;;REG0-4947;;REG0-4951;;REG0-4952
EG10440 EG10497 -2 Regulation-of-Transcription-Initiation REG0-4946;;REG0-4947;;REG0-4951;;REG0-4952
EG10164 G7826 1 Regulation-of-Transcription-Initiation REG0-9051
EG10385 EG11821 1 Regulation-of-Transcription-Initiation REG0-4897
EG10440 G6716 1 Regulation-of-Transcription-Initiation REG0-5097 This site of IHF binding is also used to regulate the divergent paaZp promoter.
EG10061 G6600 1 Regulation-of-Transcription-Initiation REG0-10395;;REG0-10397
EG12615 EG12243 -1 Regulation-of-Transcription-Initiation REG0-5011
EG10338 EG11551 -1 Regulation-of-Transcription-Initiation REG0-5608;;REG0-5609
EG10087 EG10086 -1 Regulation-of-Transcription-Initiation REG0-10471;;REG0-6571
EG10325 EG10325 -1 Regulation-of-Transcription-Initiation REG0-4636;;REG0-4637
EG10440 G6710 1 Regulation-of-Transcription-Initiation REG0-5097 This site of IHF binding is also used to regulate the divergent paaZp promoter.
EG11320 EG10661 -1 Regulation-of-Transcription-Initiation REG0-9038;;REG0-9039
EG10441 EG10386 1 Regulation-of-Transcription-Initiation REG0-5750;;REG0-5751 IHF binds to a site immediately upstream of glnHp2 and enhances the activation of open complex formation by NRI phosphate.
EG10440 G6713 1 Regulation-of-Transcription-Initiation REG0-5097 This site of IHF binding is also used to regulate the divergent paaZp promoter.
EG12301 EG10294 -1 Regulation-of-Transcription-Initiation REG0-9593
EG11320 EG10660 -1 Regulation-of-Transcription-Initiation REG0-9038;;REG0-9039
EG10440 G7860 -1 Regulation-of-Transcription-Initiation REG0-6193
EG10728 EG10733 1 Regulation-of-Transcription-Initiation REG0-4618
EG10441 EG10389 1 Regulation-of-Transcription-Initiation REG0-5750;;REG0-5751 IHF binds to a site immediately upstream of glnHp2 and enhances the activation of open complex formation by NRI phosphate.
EG10441 EG10388 1 Regulation-of-Transcription-Initiation REG0-5750;;REG0-5751 IHF binds to a site immediately upstream of glnHp2 and enhances the activation of open complex formation by NRI phosphate.
EG12243 EG11399 -2 Regulation-of-Transcription-Initiation REG0-10130;;REG0-10131;;REG0-10958;;REG0-10987;;REG0-10988;;REG0-4834 GadX has a positive direct or indirect effect on the <i>hdeAB-yhiD</i> operon only in stationary-phase cells at pH 5.5, but it is a repressor in exponential growth phase at pH 7.0 |CITS: [18083817]|.;; GadX has a positive direct or indirect effect on the <i>hdeAB-yhiD</i> operon only in stationary-phase cells at pH 5.5, but it is a repressor in exponential growth phase at pH 7.0 |CITS: [18083817]|.;; GadX has a positive direct or indirect effect on the <i>hdeAB-yhiD</i> operon only in stationary-phase cells at pH 5.5, but it is a repressor in exponential growth phase at pH 7.0 |CITS: [18083817]|.;; GadX has a positive direct or indirect effect on the <i>hdeAB-yhiD</i> operon only in stationary-phase cells at pH 5.5, but it is a repressor in exponential growth phase at pH 7.0 |CITS: [18083817]|.
EG12243 EG11398 -2 Regulation-of-Transcription-Initiation REG0-10130;;REG0-10131;;REG0-10958;;REG0-10987;;REG0-10988;;REG0-4834 GadX has a positive direct or indirect effect on the <i>hdeAB-yhiD</i> operon only in stationary-phase cells at pH 5.5, but it is a repressor in exponential growth phase at pH 7.0 |CITS: [18083817]|.;; GadX has a positive direct or indirect effect on the <i>hdeAB-yhiD</i> operon only in stationary-phase cells at pH 5.5, but it is a repressor in exponential growth phase at pH 7.0 |CITS: [18083817]|.;; GadX has a positive direct or indirect effect on the <i>hdeAB-yhiD</i> operon only in stationary-phase cells at pH 5.5, but it is a repressor in exponential growth phase at pH 7.0 |CITS: [18083817]|.;; GadX has a positive direct or indirect effect on the <i>hdeAB-yhiD</i> operon only in stationary-phase cells at pH 5.5, but it is a repressor in exponential growth phase at pH 7.0 |CITS: [18083817]|.
EG11527 EG12143 -2 Regulation-of-Transcription-Initiation REG0-4873;;REG0-4874;;REG0-5060;;REG0-5063 The napFp2 promoter is inhibited by NarP in response to nitrate.
EG10319 EG10324 1 Regulation-of-Transcription-Initiation REG0-4823;;REG0-4824
EG10319 EG10323 1 Regulation-of-Transcription-Initiation REG0-4823;;REG0-4824
EG10319 EG10322 1 Regulation-of-Transcription-Initiation REG0-4823;;REG0-4824
EG10320 G7039 1 Regulation-of-Transcription-Initiation REG0-5261;;REG0-5262
EG10441 EG10897 1 Regulation-of-Transcription-Initiation REG0-5165
G7326 G7324 -1 Regulation-of-Transcription-Initiation REG0-6403;;REG0-6404
G8207 G7128 -1 Regulation-of-Transcription-Initiation REG0-5741
EG11609 EG13283 1 Regulation-of-Transcription-Initiation REG0-6356
EG10547 EG10539 -1 Regulation-of-Transcription-Initiation REG0-5252 Lrp regulates <i>livJ</i> gene expression in a leucine-sensitive manner; it needs leucine to results in this repression effect |CITS:[1729203]|.
EG10441 EG10653 -2 Regulation-of-Transcription-Initiation REG0-4547;;REG0-4549 IHF (-115 site) increases FNR-dependent activation by decreasing the repression mediated by IHF (-88 site) and Fis (-142 site). It is a weak site.;; Although Fis and IHF repress FNR-dependent activation of the <i>nir</i> promoter, they do not prevent FNR binding. Thus, Fis, IHF, andFNR can bind simultaneously.
EG10441 EG10369 1 Regulation-of-Transcription-Initiation REG0-6409
EG11212 EG11295 -1 Regulation-of-Transcription-Initiation REG0-10518
EG11544 EG11398 1 Regulation-of-Transcription-Initiation REG0-10132 GadE is the main activator of the <i>hdeAB-yhiD</i> operon. Both H-NS and GadE are involved in increasing the <i>hdeAB-yhiD</i> repression levels by MarA that occur as the cell enters the stationary phase |CITS: [18083817]|.
EG11544 EG11399 1 Regulation-of-Transcription-Initiation REG0-10132 GadE is the main activator of the <i>hdeAB-yhiD</i> operon. Both H-NS and GadE are involved in increasing the <i>hdeAB-yhiD</i> repression levels by MarA that occur as the cell enters the stationary phase |CITS: [18083817]|.
EG10317 EG20252 -1 Regulation-of-Transcription-Initiation REG0-5048;;REG0-9392;;REG0-9393 Fis and RpoS inhibit <i>xylF</i> expression in an <i>rpoS fis</i> double mutant strain. The <i>rpoS</i> effects could be indirect |CITS: [7860604]|.
EG10359 EG12201 -1 Regulation-of-Transcription-Initiation REG0-6342
EG10440 EG10386 1 Regulation-of-Transcription-Initiation REG0-5750;;REG0-5751 IHF binds to a site immediately upstream of glnHp2 and enhances the activation of open complex formation by NRI phosphate.
EG10457 EG10973 1 Regulation-of-Transcription-Initiation REG0-9115
EG10800 EG10959 -1 Regulation-of-Transcription-Initiation REG0-5945
EG10325 EG12067 1 Regulation-of-Transcription-Initiation REG0-4876
EG10457 EG10970 1 Regulation-of-Transcription-Initiation REG0-9115
EG10440 EG10388 1 Regulation-of-Transcription-Initiation REG0-5750;;REG0-5751 IHF binds to a site immediately upstream of glnHp2 and enhances the activation of open complex formation by NRI phosphate.
EG10440 EG10389 1 Regulation-of-Transcription-Initiation REG0-5750;;REG0-5751 IHF binds to a site immediately upstream of glnHp2 and enhances the activation of open complex formation by NRI phosphate.
EG11544 EG11889 1 Regulation-of-Transcription-Initiation REG0-10819
EG10731 EG10280 1 Regulation-of-Transcription-Initiation REG0-4469 This regulatory interaction was identified by means of PhoPQ-related microarray experiments and it was checked for the presence of its regulatory motif in the promoter region |CITS: [15883881]|.
EG10547 EG30089 -1 Regulation-of-Transcription-Initiation REG0-6466 Based on studies of binding sites with gel shift and footprinting with Lrp and H-NS regulator proteins, it was demonstrated that both proteins interact with obvious synergism in the repression of all seven <i>E. coli</i> <i>rrn</i> P1 promoter upstream regions; as a result, they help the efficient shutdown of rRNA synthesis. Likewise, both proteins could be a transient heteromer via protein-protein interaction interfering with the RNA polymerase, and this way it alters the DNA of the upstream regions of all seven ribosomal P1 promoters |CITS: [16238633]|.
EG10821 G0-8863 1 Regulation-of-Transcription-Initiation REG0-9983
EG10164 EG10053 1 Regulation-of-Transcription-Initiation REG0-4761
EG10164 EG10052 1 Regulation-of-Transcription-Initiation REG0-4761
EG10164 EG10057 1 Regulation-of-Transcription-Initiation REG0-5492
EG10164 EG10056 1 Regulation-of-Transcription-Initiation REG0-5558
EG10164 EG10055 1 Regulation-of-Transcription-Initiation REG0-4761
EG10164 EG10054 1 Regulation-of-Transcription-Initiation REG0-4768
EG10441 EG10761 1 Regulation-of-Transcription-Initiation REG0-5829
EG11366 EG12842 1 Regulation-of-Transcription-Initiation REG0-10753
EG10440 EG10653 -2 Regulation-of-Transcription-Initiation REG0-4547;;REG0-4549 IHF (-115 site) increases FNR-dependent activation by decreasing the repression mediated by IHF (-88 site) and Fis (-142 site). It is a weak site.;; Although Fis and IHF repress FNR-dependent activation of the <i>nir</i> promoter, they do not prevent FNR binding. Thus, Fis, IHF, andFNR can bind simultaneously.
EG10061 EG10649 1 Regulation-of-Transcription-Initiation REG0-5790;;REG0-5791;;REG0-5792;;REG0-5793;;REG0-5794;;REG0-5795
EG10061 G7542 -1 Regulation-of-Transcription-Initiation REG0-6037;;REG0-6038
EG10547 EG30088 -1 Regulation-of-Transcription-Initiation REG0-6462 Based on studies of binding sites determined using gel shift and footprinting analyses with Lrp and H-NS regulator proteins, it was demonstrated that both proteins interact with obvious synergism in the repression of all seven <i>E. coli</i> <i>rrn</i> P1 promoter upstream regions; as a result, they help the efficient shutdown of rRNA synthesis. Likewise, both proteins could be a transient heteromer via a protein-protein interaction interfering with the RNA polymerase, and this way they may alter the DNA of the upstream regions of all seven ribosomal P1 promoters |CITS: [16238633]|.
EG10164 EG11943 1 Regulation-of-Transcription-Initiation REG0-6287;;REG0-6288 Activation of the acsp2 promoter absolutely requires a CRP site centered at position -69.5, while optimal expression requires an additional site centered at position -122.5.;; Activation of the acsp2 promoter absolutely requires a CRP site centered at position -69.5, while optimal expression requires an additional site centered at position -122.5.
EG10061 G7543 -1 Regulation-of-Transcription-Initiation REG0-6037;;REG0-6038
EG12344 EG10776 1 Regulation-of-Transcription-Initiation REG0-6393;;REG0-6394
EG10061 EG10131 -1 Regulation-of-Transcription-Initiation REG0-6046
EG10731 EG11399 1 Regulation-of-Transcription-Initiation REG0-10721
EG10731 EG11398 1 Regulation-of-Transcription-Initiation REG0-10721
EG12344 EG10778 1 Regulation-of-Transcription-Initiation REG0-6393;;REG0-6394
EG10440 EG11370 -1 Regulation-of-Transcription-Initiation REG0-6169
EG10143 EG10141 -2 Regulation-of-Transcription-Initiation REG0-5118;;REG0-5119;;REG0-8992;;REG0-8993 ChbR and NagC appear to act as repressors for the <i>chbB</i> operon in the absence of the inducing sugar chitobiose |CITS:[15066032]|.;; ChbR and NagC appear to act as repressors for the <i>chbB</i> operon in the absence of the inducing sugar chitobiose |CITS:[15066032]|.;; ChbR and NagC appear to act as repressors for the <i>chbB</i> operon in the absence of the inducing sugar chitobiose |CITS:[15066032]|.;; ChbR and NagC appear to act as repressors for the <i>chbB</i> operon in the absence of the inducing sugar chitobiose |CITS:[15066032]|.
EG12243 EG11821 1 Regulation-of-Transcription-Initiation REG0-4896
EG10440 EG11378 1 Regulation-of-Transcription-Initiation REG0-6348 It is suggested that IHF bends the DNA to facilitate the interaction between OxyR and the promoter-bound complex |CITS: [15009899]|.
EG10547 EG10404 1 Regulation-of-Transcription-Initiation REG0-5244;;REG0-5245;;REG0-5246;;REG0-9557 Lrp activates the <i>gltBDF</i> operon in a leucine-insensitive manner |CITS:[7901196]|, binding at three sites distant to the &sigma;<sup>70</sup> promoter. This is a strange way of regulating a &sigma;<sup>70</sup> promoter, since Lrp should bind close to the promoter in order to regulate, and so it is helped by IHF (the DNA-bending protein) binding between the proximal Lrp site and the promoter, bending this DNA region and getting Lrp closer to &sigma;<sup>70</sup> to activate the transcription |CITS:[11395454]|. (Lrp is just a modulator of the operon expression; it does not work as the common activators/repressors that switch the gene expression in an on/off manner. In addition, it is sometimes insensitive to the presence of leucine to have its modulator effect |CITS:[7968922]|.);; Lrp activates the <i>gltBDF</i> operon in a leucine-insensitive manner |CITS:[7901196]|, binding at three sites distant to the &sigma;<sup>70</sup> promoter. This is a strange way of regulating a &sigma;<sup>70</sup> promoter, since Lrp should bind close to the promoter in order to regulate, and so it is helped by IHF (the DNA-bending protein) binding between the proximal Lrp site and the promoter, bending this DNA region and getting Lrp closer to &sigma;<sup>70</sup> to activate the transcription |CITS:[11395454]|. (Lrp is just a modulator of the operon expression; it does not work as the common activators/repressors that switch the gene expression in an on/off manner. In addition, it is sometimes insensitive to the presence of leucine to have its modulator effect |CITS:[7968922]|.);; Lrp activates the <i>gltBDF</i> operon in a leucine-insensitive manner |CITS:[7901196]|, binding at three sites distant to the &sigma;<sup>70</sup> promoter. This is a strange way of regulating a &sigma;<sup>70</sup> promoter, since Lrp should bind close to the promoter in order to regulate, and so it is helped by IHF (the DNA-bending protein) binding between the proximal Lrp site and the promoter, bending this DNA region and getting Lrp closer to &sigma;<sup>70</sup> to activate the transcription |CITS:[11395454]|. (Lrp is just a modulator of the operon expression; it does not work as the common activators/repressors that switch the gene expression in an on/off manner. In addition, it is sometimes insensitive to the presence of leucine to have its modulator effect |CITS:[7968922]|.)
EG10533 EG11140 -1 Regulation-of-Transcription-Initiation REG0-6137 Most of the transcription of the <i>uvrC</i> gene begins at the uvrCp2 promoter |CITS:[2556297]|.
EG10164 EG12631 1 Regulation-of-Transcription-Initiation REG0-5265
EG10440 EG11172 1 Regulation-of-Transcription-Initiation REG0-5698
EG10143 EG12198 -2 Regulation-of-Transcription-Initiation REG0-5118;;REG0-5119;;REG0-8992;;REG0-8993 ChbR and NagC appear to act as repressors for the <i>chbB</i> operon in the absence of the inducing sugar chitobiose |CITS:[15066032]|.;; ChbR and NagC appear to act as repressors for the <i>chbB</i> operon in the absence of the inducing sugar chitobiose |CITS:[15066032]|.;; ChbR and NagC appear to act as repressors for the <i>chbB</i> operon in the absence of the inducing sugar chitobiose |CITS:[15066032]|.;; ChbR and NagC appear to act as repressors for the <i>chbB</i> operon in the absence of the inducing sugar chitobiose |CITS:[15066032]|.
EG10317 EG10164 -1 Regulation-of-Transcription-Initiation REG0-5661;;REG0-5662;;REG0-5663;;REG0-5664;;REG0-5665;;REG0-5666;;REG0-5667;;REG0-5668;;REG0-5439;;REG0-5440;;REG0-5441;;REG0-5442
EG10591 EG10408 1 Regulation-of-Transcription-Initiation REG0-5928;;REG0-5929
EG11212 EG11458 -1 Regulation-of-Transcription-Initiation REG0-10518
EG11320 G7401 -1 Regulation-of-Transcription-Initiation REG0-9040;;REG0-9041
EG10457 EG10571 1 Regulation-of-Transcription-Initiation REG0-4603 Although H-NS cannot activate relAp2 by itself, it can positively regulate relAp2 activity together with CRP, since H-NS induces conformational changes in the relAp2 transcriptional region that facilitate the CRP binding |CITS: [17159291]|.
EG11212 EG11453 -1 Regulation-of-Transcription-Initiation REG0-10518
EG11212 EG11452 -1 Regulation-of-Transcription-Initiation REG0-10518
EG11212 EG11451 -1 Regulation-of-Transcription-Initiation REG0-10518
EG10034 EG10034 -1 Regulation-of-Transcription-Initiation REG0-6157
EG11212 EG11457 -1 Regulation-of-Transcription-Initiation REG0-10518
EG11212 EG11456 -1 Regulation-of-Transcription-Initiation REG0-10518
EG11212 EG11455 -1 Regulation-of-Transcription-Initiation REG0-10518
EG11212 EG11454 -1 Regulation-of-Transcription-Initiation REG0-10518
EG10490 EG11159 1 Regulation-of-Transcription-Initiation REG0-9402 The transcription of <i>argO</i> is induced by ArgP when it is bound to arginine, but it is inhibited when lysine is bound to ArgP |CITS: [17504942]|.
EG10020 EG10775 -1 Regulation-of-Transcription-Initiation REG0-6312 This is an unusual site because it is 151 bp downstream of the psdp promoter.
EG10958 EG10318 1 Regulation-of-Transcription-Initiation REG0-6440
EG10440 EG12280 1 Regulation-of-Transcription-Initiation REG0-4906
EG10588 EG10585 -1 Regulation-of-Transcription-Initiation REG0-4503;;REG0-4504;;REG0-4505;;REG0-4506;;REG0-4507;;REG0-4508;;REG0-4509
EG10164 EG11258 1 Regulation-of-Transcription-Initiation REG0-5181 The CRP-binding site is the same as the FNR-binding site, with a center position at -41.5.
EG11544 EG12228 1 Regulation-of-Transcription-Initiation REG0-10918
EG10200 EG10219 -1 Regulation-of-Transcription-Initiation REG0-10561;;REG0-4813;;REG0-4817
EG10588 EG10582 -1 Regulation-of-Transcription-Initiation REG0-6293;;REG0-6294;;REG0-6295;;REG0-6296;;REG0-6297;;REG0-6298
EG10958 EG10953 1 Regulation-of-Transcription-Initiation REG0-5519 Stimulation of this promoter was independent of the C-terminal domain of the RNA polymerase &alpha;-subunit. The binding site overlaps the -35 promoter hexamer.
EG11109 EG11109 -1 Regulation-of-Transcription-Initiation REG0-5259;;REG0-5260
EG10164 EG11658 1 Regulation-of-Transcription-Initiation REG0-6187
EG10317 EG20253 -1 Regulation-of-Transcription-Initiation REG0-5048;;REG0-9392;;REG0-9393 Fis and RpoS inhibit <i>xylF</i> expression in an <i>rpoS fis</i> double mutant strain. The <i>rpoS</i> effects could be indirect |CITS: [7860604]|.
EG10320 G369 1 Regulation-of-Transcription-Initiation REG0-6548;;REG0-6549
EG10020 G7033 1 Regulation-of-Transcription-Initiation REG0-4609
EG10441 EG11415 1 Regulation-of-Transcription-Initiation REG0-5763 Purified OxyR and IHF proteins have also been shown to bind upstream of the <i>dps</i> promoter. IHF is required for the &sigma;<sup>S</sup>-dependent promoter. <i>dps</i> is induced in stationary phase. OxyR and IHF proteins may occupy the <i>dps</i> promoter simultaneously |CITS: [7984106]|.
EG10320 G364 1 Regulation-of-Transcription-Initiation REG0-6550;;REG0-6551
EG10320 G365 1 Regulation-of-Transcription-Initiation REG0-6550;;REG0-6551
EG10320 G366 1 Regulation-of-Transcription-Initiation REG0-6550;;REG0-6551
EG10958 EG10958 -1 Regulation-of-Transcription-Initiation REG0-5974
EG10325 G6456 1 Regulation-of-Transcription-Initiation REG0-6114
EG10325 G6457 1 Regulation-of-Transcription-Initiation REG0-6114
EG10320 G362 1 Regulation-of-Transcription-Initiation REG0-6550;;REG0-6551
EG10320 G363 1 Regulation-of-Transcription-Initiation REG0-6550;;REG0-6551
EG11088 EG10286 1 Regulation-of-Transcription-Initiation REG0-5329
EG11088 EG10287 1 Regulation-of-Transcription-Initiation REG0-5329
G7308 EG11282 1 Regulation-of-Transcription-Initiation REG0-4854 HypF activates <i>hyf</i> operon transcription only when it is expressed from a heterologous promoter |CITS: [12426353] [14702328]|.
EG10164 G7309 1 Regulation-of-Transcription-Initiation REG0-4852 CRP and anaerobiosis are required for the hyf operon expression when the HyfR protein is the activator |CITS: [14702328]|.
G6263 EG12318 1 Regulation-of-Transcription-Initiation REG0-6361
EG10457 EG10195 -1 Regulation-of-Transcription-Initiation REG0-9113
EG10457 EG30045 -1 Regulation-of-Transcription-Initiation REG0-6473 Paradoxically, even though H-NS is an inhibitor it drives the bound RNA
EG10457 EG30044 -1 Regulation-of-Transcription-Initiation REG0-6480 Paradoxically, even though H-NS is an inhibitor, it drives the bound RNA
EG11088 EG10288 1 Regulation-of-Transcription-Initiation REG0-5329
EG11088 EG10289 1 Regulation-of-Transcription-Initiation REG0-5329
EG10320 EG12067 1 Regulation-of-Transcription-Initiation REG0-4872;;REG0-5058 The regulatory effect of FlhDC in <i>napF</i> operon transcription has been proved by microarray analysis by |CITS: [11287152]|;; The regulatory effect of FlhDC in <i>napF</i> operon transcription has been proven only by microarray analysis by |CITS: [11287152]|.
EG10320 EG12064 1 Regulation-of-Transcription-Initiation REG0-4872;;REG0-5058 The regulatory effect of FlhDC in <i>napF</i> operon transcription has been proved by microarray analysis by |CITS: [11287152]|;; The regulatory effect of FlhDC in <i>napF</i> operon transcription has been proven only by microarray analysis by |CITS: [11287152]|.
EG10338 EG11221 -1 Regulation-of-Transcription-Initiation REG0-10893
EG10061 EG11061 -1 Regulation-of-Transcription-Initiation REG0-5545;;REG0-5542;;REG0-5543;;REG0-5544
EG10440 EG11950 -2 Regulation-of-Transcription-Initiation REG0-5953;;REG0-5961 IHF, located at -127 from the nrfAp promoter, is necessary to activate the FNR-dependent transcription of the <i>nrfABCDEFG</i> operon , but only in the absence of NarL/NarP |CITS:[16936015]|.;; IHF binding to a site located -55 bp from the promoter weakly represses the nrfAp promoter and strongly represses acsP1, a promoter that overlaps and is divergent to nrfAp.
EG10320 EG12061 1 Regulation-of-Transcription-Initiation REG0-4872;;REG0-5058 The regulatory effect of FlhDC in <i>napF</i> operon transcription has been proved by microarray analysis by |CITS: [11287152]|;; The regulatory effect of FlhDC in <i>napF</i> operon transcription has been proven only by microarray analysis by |CITS: [11287152]|.
EG11544 EG10179 1 Regulation-of-Transcription-Initiation REG0-5851
EG11544 EG10178 1 Regulation-of-Transcription-Initiation REG0-5851
EG10441 G6546 1 Regulation-of-Transcription-Initiation REG0-10816;;REG0-10817 The site for IHF (-173.5), determined experimentally by DNase I footprinting, covers a region of 30 bp upstream of <i>csgD</i>p1 |CITS: [20466769]|]. It is likely that there are several sites for IHF, so the consensus sequence for this regulator is 13 bp.
EG10020 EG10602 -1 Regulation-of-Transcription-Initiation REG0-6414
EG10441 G6543 1 Regulation-of-Transcription-Initiation REG0-10816;;REG0-10817 The site for IHF (-173.5), determined experimentally by DNase I footprinting, covers a region of 30 bp upstream of <i>csgD</i>p1 |CITS: [20466769]|]. It is likely that there are several sites for IHF, so the consensus sequence for this regulator is 13 bp.
EG10317 EG11965 -1 Regulation-of-Transcription-Initiation REG0-5721 Repression of <i>mtl</i> transcription occurs only when both MtlR and Fis are expressed.
EG10325 EG12058 1 Regulation-of-Transcription-Initiation REG0-4876
EG10325 EG12059 1 Regulation-of-Transcription-Initiation REG0-4876
EG10457 EG10198 -1 Regulation-of-Transcription-Initiation REG0-9113
EG10325 EG12052 1 Regulation-of-Transcription-Initiation REG0-4876
EG10325 EG12053 1 Regulation-of-Transcription-Initiation REG0-4876
EG10636 EG10143 -1 Regulation-of-Transcription-Initiation REG0-5121;;REG0-5122 NagC and ChbR appear to act as repressors for the <i>chbB</i> operon in the absence of the inducing sugar chitobiose |CITS: [15066032]|.;; NagC and ChbR appear to act as repressors for the <i>chbB</i> operon in the absence of the inducing sugar chitobiose |CITS: [15066032]|.
EG10325 EG12057 1 Regulation-of-Transcription-Initiation REG0-4876
EG10325 EG12054 1 Regulation-of-Transcription-Initiation REG0-4876
EG10325 EG12055 1 Regulation-of-Transcription-Initiation REG0-4876
G7326 G7365 -1 Regulation-of-Transcription-Initiation REG0-10713
EG10440 EG10023 1 Regulation-of-Transcription-Initiation REG0-4746;;REG0-4747 Under inducing conditions (growth on acetate), IHF activates <i>aceBAK</i> expression by opposing <i>IclR</i> repression. In contrast, IHF has little effect on <i>aceBAK</i> expression under repressing conditions (growth on glucose).;; Under inducing conditions (growth on acetate), IHF activates <i>aceBAK</i> expression by opposing <i>IclR</i> repression. In contrast, IHF has little effect on <i>aceBAK</i> expression under repressing conditions (growth on glucose).
EG10440 EG10022 1 Regulation-of-Transcription-Initiation REG0-4746;;REG0-4747 Under inducing conditions (growth on acetate), IHF activates <i>aceBAK</i> expression by opposing <i>IclR</i> repression. In contrast, IHF has little effect on <i>aceBAK</i> expression under repressing conditions (growth on glucose).;; Under inducing conditions (growth on acetate), IHF activates <i>aceBAK</i> expression by opposing <i>IclR</i> repression. In contrast, IHF has little effect on <i>aceBAK</i> expression under repressing conditions (growth on glucose).
EG10317 G6983 -1 Regulation-of-Transcription-Initiation REG0-10334;;REG0-10335
EG10317 G6982 -1 Regulation-of-Transcription-Initiation REG0-10334;;REG0-10335
EG11962 EG11963 -2 Regulation-of-Transcription-Initiation REG0-5127;;REG0-9479;;REG0-9480
EG10440 EG10026 1 Regulation-of-Transcription-Initiation REG0-4746;;REG0-4747 Under inducing conditions (growth on acetate), IHF activates <i>aceBAK</i> expression by opposing <i>IclR</i> repression. In contrast, IHF has little effect on <i>aceBAK</i> expression under repressing conditions (growth on glucose).;; Under inducing conditions (growth on acetate), IHF activates <i>aceBAK</i> expression by opposing <i>IclR</i> repression. In contrast, IHF has little effect on <i>aceBAK</i> expression under repressing conditions (growth on glucose).
EG11929 G7061 -1 Regulation-of-Transcription-Initiation REG0-9412
EG11212 G7039 -1 Regulation-of-Transcription-Initiation REG0-10464;;REG0-10504;;REG0-10505;;REG0-10506
EG12301 G6518 -1 Regulation-of-Transcription-Initiation REG0-9267 The site of the RutR-regulating <i>rutABCDEFG</i> may hinder contact between NtrC and &sigma;<sup>54</sup> by stiffening the DNA between the enhancer and the promoter |CITS:[1776167]|.
G7630 G7633 -1 Regulation-of-Transcription-Initiation REG0-5890;;REG0-5891;;REG0-5892
G7630 G7632 -1 Regulation-of-Transcription-Initiation REG0-5890;;REG0-5891;;REG0-5892
G7630 G7631 -1 Regulation-of-Transcription-Initiation REG0-5890;;REG0-5891;;REG0-5892
G6395 EG10678 -1 Regulation-of-Transcription-Initiation REG0-5560
G7630 G7636 -1 Regulation-of-Transcription-Initiation REG0-6147;;REG0-6148;;REG0-6149;;REG0-6150;;REG0-6151;;REG0-6152 The AgaR operator sites farthest from the transcriptional start sites of <i>agaS</i> have not been experimentaly verified. They were inferred by computational analysis, based on similarity to the consensus sequence.;; The AgaR operator sites farthest from the transcriptional start sites of <i>agaS</i> have not been experimentaly verified. They were inferred by computational analysis, based on similarity to the consensus sequence.
G7630 G7635 -1 Regulation-of-Transcription-Initiation REG0-6147;;REG0-6148;;REG0-6149;;REG0-6150;;REG0-6151;;REG0-6152 The AgaR operator sites farthest from the transcriptional start sites of <i>agaS</i> have not been experimentaly verified. They were inferred by computational analysis, based on similarity to the consensus sequence.;; The AgaR operator sites farthest from the transcriptional start sites of <i>agaS</i> have not been experimentaly verified. They were inferred by computational analysis, based on similarity to the consensus sequence.
G7630 G7634 -1 Regulation-of-Transcription-Initiation REG0-6147;;REG0-6148;;REG0-6149;;REG0-6150;;REG0-6151;;REG0-6152 The AgaR operator sites farthest from the transcriptional start sites of <i>agaS</i> have not been experimentaly verified. They were inferred by computational analysis, based on similarity to the consensus sequence.;; The AgaR operator sites farthest from the transcriptional start sites of <i>agaS</i> have not been experimentaly verified. They were inferred by computational analysis, based on similarity to the consensus sequence.
G6395 EG10677 -1 Regulation-of-Transcription-Initiation REG0-5560
G6395 EG10676 -1 Regulation-of-Transcription-Initiation REG0-5560
G6395 EG10675 -1 Regulation-of-Transcription-Initiation REG0-5560
G6395 EG10674 -1 Regulation-of-Transcription-Initiation REG0-5560
EG10533 G0-9962 -1 Regulation-of-Transcription-Initiation REG0-6180
EG10020 G7816 1 Regulation-of-Transcription-Initiation REG0-6490;;REG0-6491;;REG0-6492
EG11527 EG10654 1 Regulation-of-Transcription-Initiation REG0-4539;;REG0-4541 NarP appears to antagonize the activation of <i>nirB</i> by NarL at low nitrate concentrations, but not when nitrite is present |CITS: [11004182]|.
G7072 EG10093 -1 Regulation-of-Transcription-Initiation REG0-5966;;REG0-5967;;REG0-5968 The sequence of this site was not shown in the report by |CITS:;; The sequence of this site was not shown in the report by |CITS:;; The sequence of this site was not shown in the report by |CITS:
EG12739 EG11065 -1 Regulation-of-Transcription-Initiation REG0-10902
EG10320 EG12663 1 Regulation-of-Transcription-Initiation REG0-6542;;REG0-6543
EG11042 EG11041 -2 Regulation-of-Transcription-Initiation REG0-5464;;REG0-5467;;REG0-5468 The TyrR-binding site at position -64.5 from the promoter is a strong TyrR box that is involved in the activation and repression of <i>tyrP</i> gene transcription. The TyrR protein with phenylalanine only binds to this site to activate transcription, whereas the protein with tyrosine binds to this and another weak site (-41.5 from the promoter) to repress the transcription |CITS:[15049824]|.;; The TyrR-binding site at position -41.5 from the promoter is a weak TyrR box that is involved in the repression of <i>tyrP</i> gene transcription. This, along with another site (-64.5 from the promoter), is required for the repression of <i>tyrP</i> gene expression by the TyrR protein in the presence of ATP and tyrosine |CITS:[15049824]|.;; The TyrR-binding site at position -64.5 from the promoter is a strong TyrR box that is involved in the activation and repression of <i>tyrP</i> gene transcription. The TyrR protein with phenylalanine only binds to this site to activate transcription, whereas the protein with tyrosine binds to this and another weak site (-41.5 from the promoter) to repress the transcription |CITS:[15049824]|.
EG10061 EG11405 1 Regulation-of-Transcription-Initiation REG0-6031 Under microaerobic conditions, ArcA activates <i>cydD</i> expression.
EG20253 EG20253 1 Regulation-of-Transcription-Initiation REG0-5046;;REG0-5047
EG11029 EG11274 -1 Regulation-of-Transcription-Initiation REG0-5536;;REG0-5537;;REG0-5538
EG11212 G6456 -1 Regulation-of-Transcription-Initiation REG0-8944 NsrR plays a major role while the effects of NarL and NarP are minimal in the regulation of the <i>hcp-hcr</i> operon by nitrate and nitrite |CITS: [20533909]|.
EG11212 G6457 -1 Regulation-of-Transcription-Initiation REG0-8944 NsrR plays a major role while the effects of NarL and NarP are minimal in the regulation of the <i>hcp-hcr</i> operon by nitrate and nitrite |CITS: [20533909]|.
EG10281 G6105 -1 Regulation-of-Transcription-Initiation REG0-5401
EG10320 EG12059 1 Regulation-of-Transcription-Initiation REG0-4872;;REG0-5058 The regulatory effect of FlhDC in <i>napF</i> operon transcription has been proved by microarray analysis by |CITS: [11287152]|;; The regulatory effect of FlhDC in <i>napF</i> operon transcription has been proven only by microarray analysis by |CITS: [11287152]|.
EG10281 G36 -1 Regulation-of-Transcription-Initiation REG0-10823
EG10441 EG11560 -1 Regulation-of-Transcription-Initiation REG0-5655
EG10441 EG11561 -1 Regulation-of-Transcription-Initiation REG0-5655
EG10531 G7047 -1 Regulation-of-Transcription-Initiation REG0-10654
EG10166 EG10423 1 Regulation-of-Transcription-Initiation REG0-5711;;REG0-5712;;REG0-5713 CspA has been called CS7.4;; CspA has been called CS7.4;; CspA has been called CS7.4
G7072 EG10944 -1 Regulation-of-Transcription-Initiation REG0-5565;;REG0-5566
EG20253 EG11074 1 Regulation-of-Transcription-Initiation REG0-5041;;REG0-5042
G6395 EG12052 1 Regulation-of-Transcription-Initiation REG0-4875;;REG0-5059
EG10317 EG11781 -1 Regulation-of-Transcription-Initiation REG0-5962 Fis binding to this site weakly represses the nrfAp promoter and strongly represses acsP1, a promoter that overlaps and is divergent to nrfAp.
EG10441 EG12495 -1 Regulation-of-Transcription-Initiation REG0-6193
EG10441 EG12494 -1 Regulation-of-Transcription-Initiation REG0-6193
G6395 EG12055 1 Regulation-of-Transcription-Initiation REG0-4875;;REG0-5059
EG10320 EG10393 1 Regulation-of-Transcription-Initiation REG0-4678 The regulatory effect of FlhDC in the <i>glpA</i> operon transcription has been proved only by microarray analysis by |CITS: [11287152]|.
G6546 G6545 -2 Regulation-of-Transcription-Initiation REG0-11058;;REG0-11059;;REG0-11061;;REG0-5351
G6546 G6544 -2 Regulation-of-Transcription-Initiation REG0-11058;;REG0-11059;;REG0-11061;;REG0-5351
G6546 G6547 1 Regulation-of-Transcription-Initiation REG0-11055;;REG0-11056;;REG0-11057;;REG0-5280 The CsgD protein-binding site overlaps the -35 box of the csgBp promoter, which is consistent with the location for an activator-binding site |CITS: [14523117]|.
EG11366 EG11599 1 Regulation-of-Transcription-Initiation REG0-5921
EG10441 EG10989 1 Regulation-of-Transcription-Initiation REG0-5698
G6546 G6543 -2 Regulation-of-Transcription-Initiation REG0-11058;;REG0-11059;;REG0-11061;;REG0-5351
EG10020 EG10897 1 Regulation-of-Transcription-Initiation REG0-5391 The regulation of CpxR on the rpoHp1 promoter was observed under the stress condition caused by the introduction of the R1-16 plasmid that encodes the type V secretion system (T4S machinery) in the cell |CITS:[16952953]|.
G7326 EG12061 -1 Regulation-of-Transcription-Initiation REG0-6523
G7326 EG12060 -1 Regulation-of-Transcription-Initiation REG0-6523
EG11131 EG10836 -1 Regulation-of-Transcription-Initiation REG0-10263;;REG0-10264;;REG0-11029;;REG0-11030
G7326 EG12062 -1 Regulation-of-Transcription-Initiation REG0-6523
G6546 G6548 1 Regulation-of-Transcription-Initiation REG0-11055;;REG0-11056;;REG0-11057;;REG0-5280 The CsgD protein-binding site overlaps the -35 box of the csgBp promoter, which is consistent with the location for an activator-binding site |CITS: [14523117]|.
G7326 EG12067 -1 Regulation-of-Transcription-Initiation REG0-6523
EG10223 EG10220 -1 Regulation-of-Transcription-Initiation REG0-4806;;REG0-4807;;REG0-4808;;REG0-4814;;REG0-4815;;REG0-4816
EG10070 EG10064 -1 Regulation-of-Transcription-Initiation REG0-4773;;REG0-4774
EG10223 EG10222 -1 Regulation-of-Transcription-Initiation REG0-4806;;REG0-4807;;REG0-4808;;REG0-4814;;REG0-4815;;REG0-4816
EG10164 EG10843 1 Regulation-of-Transcription-Initiation REG0-5508;;REG0-5509
EG10020 EG10952 -1 Regulation-of-Transcription-Initiation REG0-6311
EG10070 EG10065 -1 Regulation-of-Transcription-Initiation REG0-4773;;REG0-4774
EG10359 EG10305 -1 Regulation-of-Transcription-Initiation REG0-4624
EG10359 EG10304 -1 Regulation-of-Transcription-Initiation REG0-4624
EG10164 EG12354 -1 Regulation-of-Transcription-Initiation REG0-11097
EG10441 G7413 -2 Regulation-of-Transcription-Initiation REG0-6262;;REG0-6268 IHF (-48 site) is fully occupied at IHF concentrations lower than those for IHF (17 site). The location of it is consistent with a role for IHF in bending DNA to bring NorR into contact with RNA polymerase.;; IHF (17 site) is considered a low-affinity IHF-binding site. Based on its position, it is inferred that it causes a negative
EG10441 G7414 1 Regulation-of-Transcription-Initiation REG0-5777
EG10457 EG12173 -1 Regulation-of-Transcription-Initiation REG0-5392;;REG0-5399
EG10359 EG10303 -1 Regulation-of-Transcription-Initiation REG0-4624
EG10359 EG10302 -1 Regulation-of-Transcription-Initiation REG0-4624
EG10643 EG12084 1 Regulation-of-Transcription-Initiation REG0-5631 Upstream of -120, a sequence corresponding to the NarL consensus has been found. Other potential (but less-well-conserved) NarL consensus sites are located upstream of -260 and of -201.
EG10440 EG10659 -1 Regulation-of-Transcription-Initiation REG0-5053
EG10235 EG10828 -1 Regulation-of-Transcription-Initiation REG0-4909;;REG0-4910
EG12116 EG11703 -1 Regulation-of-Transcription-Initiation REG0-4945 The <i>acrR</i> gene, which is located upstream of and in the opposite direction of <i>acrAB</i>, encodes AcrR, a negative DNA-binding transcriptional regulator for a multidrug efflux pump. The presence of <i>acrR</i> upstream of the <i>acrAB</i> operon in <i>E. coli</i> suggests that the operon may be controlled at the level of transcription by this regulator |CITS [ 8821940]|.
EG11618 G7114 1 Regulation-of-Transcription-Initiation REG0-5766
G7072 EG10372 -1 Regulation-of-Transcription-Initiation REG0-6434;;REG0-6435;;REG0-6436;;REG0-6437
EG10643 EG12087 1 Regulation-of-Transcription-Initiation REG0-5631 Upstream of -120, a sequence corresponding to the NarL consensus has been found. Other potential (but less-well-conserved) NarL consensus sites are located upstream of -260 and of -201.
EG10164 EG10280 -1 Regulation-of-Transcription-Initiation REG0-4478 The putative binding site of cAMP-CRP overlaps with a OmpR-binding site.
EG10359 G0-10474 -1 Regulation-of-Transcription-Initiation REG0-10788;;REG0-10789
EG10731 EG11165 1 Regulation-of-Transcription-Initiation REG0-9754
EG10164 EG12278 -1 Regulation-of-Transcription-Initiation REG0-4987
EG10533 EG10831 -1 Regulation-of-Transcription-Initiation REG0-6588;;REG0-6589 The promoter region of the <i>recN</i> gene contains two 16-bp sequences, separated by 6 bp, that match the consensus sequence (SOS box) for binding LexA protein |CITS:[ 3037486]|.;; The promoter region of the <i>recN</i> gene contains two 16-bp sequences, separated by 6 bp, that match the consensus sequence (SOS box) for binding LexA protein |CITS:[ 3037486]|.
EG11434 EG11398 -1 Regulation-of-Transcription-Initiation REG0-4836 MarA plays a very important role in the complex negative regulation of the <i>hdeAB-yhiD</i> operon during the stationary phase and acid resistance that depends on the growth conditions, on other regulators of <i>hdeAB-yhiD</i> expression, and on the degree of induction of <i>marA</i> expression. MarA also controls it, by modifying the effects of the other regulators. This transcriptional regulator binds to a \ marbox\ partially overlapping the -35 box of the hdeAp promoter, competing with the RNA polymerase for DNA binding and/or direct interactions between MarA and &sigma;<sup>70</sup>, &sigma;<sup>38</sup>, or other subunits of RNA polymerase. In addition, several putative binding sites are located near the \ marbox\ . MarA reduces the repression caused by GadX and Lrp during exponential phase and it helps H-NS repression, although it is not clear how. On the other hand, MarA reduces the ability of GadE to activate the <i>hdeAB-yhiD</i> operon during the stationary phase, since they compete for DNA binding or for interacting. This regulator also reduces the repression caused by GadW during stationary phase. Finally, MarA seems to compete functionally with GadX, GadW, RpoS, and Lrp under some conditions, which might ensure that <i>hdeAB-yhiD</i> expression is not repressed more than necessary |CITS: [18083817]|.
EG10338 EG10688 1 Regulation-of-Transcription-Initiation REG0-4822 As an earlier study had described a negative effect in a <i>fruR</i> mutant of <i>S. enterica</i> serovar Typhimurium for the expression of <i>pckA</i> |CITS: [2496106]|, it was inferred that FruR could activate <i>pckA</i> transcription. Now as the FruR site was found 145 bp upstream of the transcriptional start site (similar to the <i>ace</i> operon site), the suggestion is that FruR is able to activate gene expression at a considerable distance, possibly looping the DNA in order to contact the transcriptional initiation complex.
EG10588 EG10590 -1 Regulation-of-Transcription-Initiation REG0-6293;;REG0-6294;;REG0-6295;;REG0-6296;;REG0-6297;;REG0-6298
EG10588 EG10591 -1 Regulation-of-Transcription-Initiation REG0-6060;;REG0-6061;;REG0-6063;;REG0-6064 Both sites of the MetJ regulator in the intergenic region of <i>metE</i> and <i>metR</i> could negatively regulate both promoters metRp2 and metRp1.;; Both sites of the MetJ regulator in the intergenic region of <i>metE</i> and <i>metR</i> could negatively regulate both promoters metRp2 and metRp1.;; Both sites of the MetJ regulator in the intergenic region of <i>metE</i> and <i>metR</i> could negatively regulate both the metRp2 and metRp1 promoters.;; Both sites of the MetJ regulator in the intergenic region of <i>metE</i> and <i>metR</i> could negatively regulate both the metRp2 and metRp1 promoters.
EG10591 EG10456 1 Regulation-of-Transcription-Initiation REG0-9059
EG11554 EG11554 -1 Regulation-of-Transcription-Initiation REG0-9470
EG10319 EG12058 1 Regulation-of-Transcription-Initiation REG0-4872;;REG0-5058 The regulatory effect of FlhDC in <i>napF</i> operon transcription has been proved by microarray analysis by |CITS: [11287152]|;; The regulatory effect of FlhDC in <i>napF</i> operon transcription has been proven only by microarray analysis by |CITS: [11287152]|.
EG11544 G6786 1 Regulation-of-Transcription-Initiation REG0-4988 GadE is required both for <i>gadA/gadBC</i> expression during exponential growth and stationary phase expression. GadE is an acid-induced regulator, since it is involved in the acid induction of <i>gadA/gadBC</i> operons during exponential growth. The expression of these operons is maybe one of the most intensively regulated systems in <i>Escherichia coli</i> since it is regulated by different factors. GadE and GadX could simultaneously bind to the GAD box region of <i>gadA/gadBC</i> and form a complex |CITS: [12940989]|.
EG10164 EG12275 1 Regulation-of-Transcription-Initiation REG0-5045
EG10061 EG10111 -1 Regulation-of-Transcription-Initiation REG0-5430;;REG0-5432 Several putative ArcA-binding sites with one or two mismatches are located within the <i>betI</i> promoter region.
G6720 G6709 -1 Regulation-of-Transcription-Initiation REG0-5099
G6720 G6708 -1 Regulation-of-Transcription-Initiation REG0-5105
EG10223 EG10221 -1 Regulation-of-Transcription-Initiation REG0-4806;;REG0-4807;;REG0-4808;;REG0-4814;;REG0-4815;;REG0-4816
G6864 EG10638 1 Regulation-of-Transcription-Initiation REG0-9048
EG10325 EG11645 1 Regulation-of-Transcription-Initiation REG0-10391
EG10319 EG12055 1 Regulation-of-Transcription-Initiation REG0-4872;;REG0-5058 The regulatory effect of FlhDC in <i>napF</i> operon transcription has been proved by microarray analysis by |CITS: [11287152]|;; The regulatory effect of FlhDC in <i>napF</i> operon transcription has been proven only by microarray analysis by |CITS: [11287152]|.
G6546 EG12703 1 Regulation-of-Transcription-Initiation REG0-11064;;REG0-11093;;REG0-11094
EG10164 EG12276 1 Regulation-of-Transcription-Initiation REG0-5045
EG10441 G0-8910 1 Regulation-of-Transcription-Initiation REG0-10580;;REG0-10915
EG10319 EG12053 1 Regulation-of-Transcription-Initiation REG0-4872;;REG0-5058 The regulatory effect of FlhDC in <i>napF</i> operon transcription has been proved by microarray analysis by |CITS: [11287152]|;; The regulatory effect of FlhDC in <i>napF</i> operon transcription has been proven only by microarray analysis by |CITS: [11287152]|.
EG10319 EG11388 1 Regulation-of-Transcription-Initiation REG0-6445;;REG0-6446
EG10164 EG20248 1 Regulation-of-Transcription-Initiation REG0-4980;;REG0-4981
EG10359 EG10016 -1 Regulation-of-Transcription-Initiation REG0-10783
EG10325 EG11370 -1 Regulation-of-Transcription-Initiation REG0-6170
EG11527 EG11948 1 Regulation-of-Transcription-Initiation REG0-5954;;REG0-5956 NarP appears to weakly antagonize the activation of <i>nrfA</i> by NarL at low nitrate concentrations |CITS:[11004182]|.
EG11527 EG11949 1 Regulation-of-Transcription-Initiation REG0-5954;;REG0-5956 NarP appears to weakly antagonize the activation of <i>nrfA</i> by NarL at low nitrate concentrations |CITS:[11004182]|.
EG10547 EG30103 -1 Regulation-of-Transcription-Initiation REG0-6479 Based on studies of binding sites using gel shift and footprinting with Lrp and H-NS regulator proteins, it was demonstrated that both proteins interact with obvious synergism in the repression of all seven <i>E. coli</i> rrn P1 promoter upstream regions; as a result, they help the efficient shutdown of rRNA synthesis. Likewise, both proteins could be a transient heteromer via protein-protein interactions interfering with the RNA polymerase, and this way it may alter the DNA of the upstream regions of all seven ribosomal P1 promoters |CITS: [16238633]|.
EG10281 EG10274 1 Regulation-of-Transcription-Initiation REG0-6443
EG10441 EG12031 1 Regulation-of-Transcription-Initiation REG0-6025;;REG0-6026 <i>yeiL</i> expression is partly dependent on IHF in the absence of Fnr.;; <i>yeiL</i> expression is partly dependent on IHF in the absence of Fnr.
EG10441 EG12285 1 Regulation-of-Transcription-Initiation REG0-4906
EG11527 EG11946 1 Regulation-of-Transcription-Initiation REG0-5954;;REG0-5956 NarP appears to weakly antagonize the activation of <i>nrfA</i> by NarL at low nitrate concentrations |CITS:[11004182]|.
EG11527 EG11947 1 Regulation-of-Transcription-Initiation REG0-5954;;REG0-5956 NarP appears to weakly antagonize the activation of <i>nrfA</i> by NarL at low nitrate concentrations |CITS:[11004182]|.
EG11527 EG11945 1 Regulation-of-Transcription-Initiation REG0-5954;;REG0-5956 NarP appears to weakly antagonize the activation of <i>nrfA</i> by NarL at low nitrate concentrations |CITS:[11004182]|.
EG10325 EG12062 1 Regulation-of-Transcription-Initiation REG0-4876
EG10226 G6837 -1 Regulation-of-Transcription-Initiation REG0-6610
EG10547 EG30090 -1 Regulation-of-Transcription-Initiation REG0-6472 Based on studies of binding sites with gel shift and footprinting with Lrp and H-NS regulator proteins, it was demonstrated that both proteins interact with obvious synergism in the repression of all seven <i>E. coli</i> <i>rrn</i> P1 promoter upstream regions; as a result, they help the efficient shutdown of rRNA synthesis. Likewise, both proteins could be a transient heteromer via a protein-protein interaction that interferes with the RNA polymerase, and in this way it alters the DNA of the upstream regions of all seven ribosomal P1 promoters |CITS: [16238633]|.
EG11527 G7413 -1 Regulation-of-Transcription-Initiation REG0-6266;;REG0-6269 NarP or NarL repress the transcription of the <i>nor</i> operon when <i>Escherichia coli</i> is grown with nitrite, suggesting that NarL and NarP proteins are competing with a transcriptional activator which is activated by nitrite, and may bind to the nucleotide region in the vacinity of the putative NarL/NarP-binding site |CITS: [12586421]|.
EG10533 RUVB -1 Regulation-of-Transcription-Initiation REG0-6120;;REG0-6121;;REG0-6123;;REG0-6124
EG10533 RUVA -1 Regulation-of-Transcription-Initiation REG0-6120;;REG0-6121;;REG0-6123;;REG0-6124
EG10325 EG12060 1 Regulation-of-Transcription-Initiation REG0-4876
EG10164 EG10914 -1 Regulation-of-Transcription-Initiation REG0-4846 CRP binds in just one site and activates <i>argG</i> gene expresion and represses the expression of the divergent operon, <i>metY-yhbC-nusA-infB</i>.
G6263 EG11598 -1 Regulation-of-Transcription-Initiation REG0-6497
EG12243 EG11490 1 Regulation-of-Transcription-Initiation REG0-10953;;REG0-10954;;REG0-10955;;REG0-10956;;REG0-4989;;REG0-4990
EG10681 G7080 -1 Regulation-of-Transcription-Initiation REG0-10680;;REG0-6351
G6263 EG11595 -1 Regulation-of-Transcription-Initiation REG0-6497
EG10325 EG12061 1 Regulation-of-Transcription-Initiation REG0-4876
EG10325 G7595 1 Regulation-of-Transcription-Initiation REG0-6415
EG12243 EG11495 1 Regulation-of-Transcription-Initiation REG0-10970;;REG0-6202 Microarray analyses have shown that the <i>hdeD</i> gene is activated by the transcriptional regulator GadX, but it is not known if the effect of the regulator on the gene is direct or indirect. The positive regulation of <i>hdeD</i> by GadX is positively influenced by the transcriptional regulator GadW |CITS: [12730179]|.;; Microarray analyses have shown that the <i>hdeD</i> gene is activated by the transcriptional regulator GadX, but it is not known if the effect of the regulator on the gene is direct or indirect. The positive regulation of <i>hdeD</i> by GadX is positively influenced by the transcriptional regulator GadW |CITS: [12730179]|.
EG10359 G0-8872 -1 Regulation-of-Transcription-Initiation REG0-10785;;REG0-6340;;REG0-6341
G7002 EG10732 -1 Regulation REG0-10828 MgrB interacts with PhoQ and in a currently unknown manner downregualtes the activity of the PhoQP two-component system.
EG12242 EG11490 -2 Regulation-of-Transcription-Initiation REG0-10979;;REG0-10980;;REG0-10981;;REG0-10982;;REG0-10983;;REG0-10984;;REG0-10985;;REG0-10986
G7002 EG10731 -1 Regulation REG0-10829 MgrB interacts with PhoQ and in a currently unknown manner downregualtes the activity of the PhoQP two-component system.
EG10164 G436 1 Regulation-of-Transcription-Initiation REG0-6419
G6395 EG12054 1 Regulation-of-Transcription-Initiation REG0-4875;;REG0-5059
EG10325 EG12064 1 Regulation-of-Transcription-Initiation REG0-4876
EG10681 EG10412 1 Regulation-of-Transcription-Initiation REG0-6590 OxyR regulates <i>gor</i> gene expression in response to H<sub>2</sub>O<sub>2</sub> during the exponential phase. This gene was induced by <i>rpoS</i> in stationary phase |CITS:[8593953]|.
EG10441 EG10427 1 Regulation-of-Transcription-Initiation REG0-5829
EG10320 G359 1 Regulation-of-Transcription-Initiation REG0-6550;;REG0-6551
EG10643 EG11814 -1 Regulation-of-Transcription-Initiation REG0-5979
EG10643 EG11815 -1 Regulation-of-Transcription-Initiation REG0-5979
EG10800 EG11044 -1 Regulation-of-Transcription-Initiation REG0-5309
EG10325 EG12424 -1 Regulation-of-Transcription-Initiation REG0-5831
EG10457 G6855 -1 Regulation-of-Transcription-Initiation REG0-9993
EG11434 EG11400 -1 Regulation-of-Transcription-Initiation REG0-4836 MarA plays a very important role in the complex negative regulation of the <i>hdeAB-yhiD</i> operon during the stationary phase and acid resistance that depends on the growth conditions, on other regulators of <i>hdeAB-yhiD</i> expression, and on the degree of induction of <i>marA</i> expression. MarA also controls it, by modifying the effects of the other regulators. This transcriptional regulator binds to a \ marbox\ partially overlapping the -35 box of the hdeAp promoter, competing with the RNA polymerase for DNA binding and/or direct interactions between MarA and &sigma;<sup>70</sup>, &sigma;<sup>38</sup>, or other subunits of RNA polymerase. In addition, several putative binding sites are located near the \ marbox\ . MarA reduces the repression caused by GadX and Lrp during exponential phase and it helps H-NS repression, although it is not clear how. On the other hand, MarA reduces the ability of GadE to activate the <i>hdeAB-yhiD</i> operon during the stationary phase, since they compete for DNA binding or for interacting. This regulator also reduces the repression caused by GadW during stationary phase. Finally, MarA seems to compete functionally with GadX, GadW, RpoS, and Lrp under some conditions, which might ensure that <i>hdeAB-yhiD</i> expression is not repressed more than necessary |CITS: [18083817]|.
EG10441 EG10441 -1 Regulation-of-Transcription-Initiation REG0-4898;;REG0-4899;;REG0-4900;;REG0-4901;;REG0-4902;;REG0-4903
EG11434 EG11889 -1 Regulation-of-Transcription-Initiation REG0-5486
EG10365 EG10593 -1 Regulation-of-Transcription-Initiation REG0-5390
EG10365 EG10592 -1 Regulation-of-Transcription-Initiation REG0-5390
EG10365 EG10594 -1 Regulation-of-Transcription-Initiation REG0-5390
EG10319 EG10841 1 Regulation-of-Transcription-Initiation REG0-6445;;REG0-6446
EG11527 G6902 -1 Regulation-of-Transcription-Initiation REG0-9461;;REG0-9462
EG11527 G6901 -1 Regulation-of-Transcription-Initiation REG0-9461;;REG0-9462
EG10325 EG10358 -1 Regulation-of-Transcription-Initiation REG0-11068
EG10317 G6619 -1 Regulation-of-Transcription-Initiation REG0-9372;;REG0-9373;;REG0-9374;;REG0-9375;;REG0-9376
EG10681 EG10511 1 Regulation-of-Transcription-Initiation REG0-10684;;REG0-4712
EG11544 EG12462 1 Regulation-of-Transcription-Initiation REG0-10818
EG10325 EG10357 1 Regulation-of-Transcription-Initiation REG0-5805;;REG0-5806;;REG0-5807;;REG0-4913 Both proteins, FNR and ArcA, activate the expression of <i>fumB</i> under anaerobiosis, but they act independently from each other. This site has eight identities with regard to the symmetrical consensus TTGATA--TATCAA proposed by Spiro and Guest for FNR |CITS:[1957353]|. There are also two half-sites with five and four identities. The significance of the potential FNR sites is difficult to assess, partly because their homologies with the consensus are not particularly strong.;; Both proteins, FNR and ArcA, activate the expression of <i>fumB</i> under anaerobiosis, but they act independently from each other. This site has eight identities with regard to the symmetrical consensus TTGATA--TATCAA proposed by Spiro and Guest for FNR |CITS:[1957353]|. There are also two half-sites with five and four identities. The significance of the potential FNR sites is difficult to assess, partly because their homologies with the consensus are not particularly strong.;; Both proteins, FNR and ArcA, activate the expression of <i>fumB</i> under anaerobiosis, but they act independently from each other. This site has eight identities with regard to the symmetrical consensus TTGATA--TATCAA proposed by Spiro and Guest for FNR |CITS:[1957353]|. There are also two half-sites with five and four identities. The significance of the potential FNR sites is difficult to assess, partly because their homologies with the consensus are not particularly strong.;; An unknown factor other than Fnr also contributes to anaerobic induction of <i>dcuB</i>.
EG10325 EG10356 -1 Regulation-of-Transcription-Initiation REG0-5867
EG10359 G7949 -1 Regulation-of-Transcription-Initiation REG0-10786;;REG0-10787;;REG0-6085;;REG0-6086
EG10457 EG11966 -1 Regulation-of-Transcription-Initiation REG0-10929
EG10547 EG10547 -1 Regulation-of-Transcription-Initiation REG0-5239;;REG0-5240;;REG0-9555;;REG0-9556 Lrp binds to one or more sites within the region from -80 to -32 relative to the start point of <i>lrp</i> transcription. <i>In vitro</i> Lrp binds a region just upstream from the <i>lrp</i> promoter. With the deletion of this region, autogenous regulation by Lrp <i>in vivo</i> is lost. The region protected by Lrp from the DNase I cleavage is at 105 to -20 relative to the start point of <i>lrp</i> transcription. There are two sequences that match with the consensus of Lrp located at -67 to -53 and at +14 to +28. A cluster of single-base substitutions within the region -60 to -53 prevents binding of <i>lrp</i> <i>in vitro</i> and significantly reduces repression of <i>lrp</i> caused by <i>lrp
EG11929 G6167 -1 Regulation-of-Transcription-Initiation REG0-9413
EG10457 EG11610 -1 Regulation-of-Transcription-Initiation REG0-10933;;REG0-10934
G7262 G7263 -1 Regulation-of-Transcription-Initiation REG0-10136;;REG0-10137;;REG0-9881;;REG0-9884
EG10440 EG10642 1 Regulation-of-Transcription-Initiation REG0-4538
EG10070 EG10007 -1 Regulation-of-Transcription-Initiation REG0-5835;;REG0-9162
EG10440 EG11258 1 Regulation-of-Transcription-Initiation REG0-5180 This IHF-binding site located between two putative FNR- binding sites is absolutely necessary for pyruvate-mediated induction of the <i>focA-pflB</i> operon. IHF also has a positive role in the anaerobic induction mediated by ArcA of the <i>focA-pflB</i> operon |CITS: [8376324]|.
EG10164 EG10059 1 Regulation-of-Transcription-Initiation REG0-5492
EG10164 EG10701 1 Regulation-of-Transcription-Initiation REG0-5181 The CRP-binding site is the same as the FNR-binding site, with a center position at -41.5.
EG12243 EG11544 1 Regulation-of-Transcription-Initiation REG0-10417;;REG0-10418;;REG0-10959;;REG0-10960;;REG0-10961;;REG0-9064
EG10319 G362 1 Regulation-of-Transcription-Initiation REG0-6550;;REG0-6551
EG10164 EG10060 -2 Regulation-of-Transcription-Initiation REG0-5496;;REG0-5497
EG10958 EG11165 1 Regulation-of-Transcription-Initiation REG0-9781;;REG0-9783
EG10800 EG10408 -1 Regulation-of-Transcription-Initiation REG0-5930
EG10359 EG11012 -2 Regulation-of-Transcription-Initiation REG0-5736;;REG0-5737;;REG0-5738;;REG0-9276 Fur binds DNA at a site between the -10 and -35 regions of the tonB promoter under aerobic and anaerobic conditions, but only when iron is present in excess .
G6395 EG12059 1 Regulation-of-Transcription-Initiation REG0-4875;;REG0-5059
EG10681 G0-10580 1 Regulation-of-Transcription-Initiation REG0-10678;;REG0-6439 Induction of <i>fur</i> by OxyR is necessary to keep
G6346 EG10050 -1 Regulation-of-Transcription-Initiation REG0-9401 A putative DpiA-binding site, which is an A+T-rich sequence, is located upstream of the <i>appY</i> gene |CITS: [9701802]|.
EG11212 EG11287 -1 Regulation-of-Transcription-Initiation REG0-10490;;REG0-10491;;REG0-6595
EG10338 EG10368 -1 Regulation-of-Transcription-Initiation REG0-5630
EG10457 EG10969 1 Regulation-of-Transcription-Initiation REG0-9115
EG10338 G7990 -1 Regulation-of-Transcription-Initiation REG0-10898;;REG0-5412 Even though the studies of FruR regulation of <i>fruBKA</i> were done in <i>Salmonella enterica</i> serovar Typhimurium, the inferences can be applied to <i>E. coli</i> also |CITS: [94047069]|. It was observed that in presence of fructose-1-phosphate FruR cannot bind to its <i>fruB</i> site, allowing its transcription. In addition, two FruR operators have been observed in the regulatory region of <i>fruBKA</i>, so a repression mechanism of FruR for this operon has been proposed: as the two operators are distant, FruR binds to both sites and bends the DNA, avoiding the RNA polymerase access to the promoter. For a discussion of the serovar Typhimurium evidence see |CITS: [94047069]|.
G7326 EG10468 -1 Regulation-of-Transcription-Initiation REG0-5324
EG10958 EG30063 1 Regulation-of-Transcription-Initiation REG0-5211;;REG0-5212
EG10992 EG11172 1 Regulation-of-Transcription-Initiation REG0-5700
EG10820 G6546 -1 Regulation-of-Transcription-Initiation REG0-5354
EG10061 G6517 1 Regulation-of-Transcription-Initiation REG0-6281 ArcA activates <i>ycdG</i> gene expression, although oxygen does not appear to regulate the gene |CITS: [15699038]|.
EG10317 EG30033 1 Regulation-of-Transcription-Initiation REG0-6452;;REG0-6453;;REG0-6454
EG10111 EG10110 -1 Regulation-of-Transcription-Initiation REG0-5431 BetI is a repressor that regulates the betIp promoter in response to the inducer choline.
EG10338 EG10367 -1 Regulation-of-Transcription-Initiation REG0-6205
G6395 EG12058 1 Regulation-of-Transcription-Initiation REG0-4875;;REG0-5059
EG10359 EG11784 -1 Regulation-of-Transcription-Initiation REG0-11111
EG10164 EG11066 1 Regulation-of-Transcription-Initiation REG0-4980;;REG0-4981
EG10164 G6199 1 Regulation-of-Transcription-Initiation REG0-6317
EG10820 G6544 -1 Regulation-of-Transcription-Initiation REG0-5354
G7071 G6477 1 Regulation-of-Transcription-Initiation REG0-6006
G7071 G6476 1 Regulation-of-Transcription-Initiation REG0-6006
G7071 G6479 1 Regulation-of-Transcription-Initiation REG0-6006
EG10681 EG10359 1 Regulation-of-Transcription-Initiation REG0-10678;;REG0-6439 Induction of <i>fur</i> by OxyR is necessary to keep
EG10164 EG10042 -1 Regulation-of-Transcription-Initiation REG0-11107
EG10820 G6545 -1 Regulation-of-Transcription-Initiation REG0-5354
EG10164 EG10046 1 Regulation-of-Transcription-Initiation REG0-5554
EG10054 EG10053 -2 Regulation-of-Transcription-Initiation REG0-4759;;REG0-4760;;REG0-4762;;REG0-4763;;REG0-4764;;REG0-4765
EG10338 EG11965 -1 Regulation-of-Transcription-Initiation REG0-5722
EG10319 EG11552 1 Regulation-of-Transcription-Initiation REG0-5016 The regulatory effect of FlhDC in <i>hydN</i> operon transcription has been proved only by a microarray analysis by |CITS: [11287152]|.
EG10441 EG10776 1 Regulation-of-Transcription-Initiation REG0-6395 IHF and PspF proteins bind cooperatively to regulate the <i>pspA</i> promoter.
EG10054 EG10052 -2 Regulation-of-Transcription-Initiation REG0-4759;;REG0-4760;;REG0-4762;;REG0-4763;;REG0-4764;;REG0-4765
EG12202 EG11402 -1 Regulation-of-Transcription-Initiation REG0-5983;;REG0-5984
EG10441 EG10779 1 Regulation-of-Transcription-Initiation REG0-6395 IHF and PspF proteins bind cooperatively to regulate the <i>pspA</i> promoter.
EG10728 EG11047 -2 Regulation-of-Transcription-Initiation REG0-5226;;REG0-5227;;REG0-5229;;REG0-5230
EG10164 EG10681 1 Regulation-of-Transcription-Initiation REG0-4601
EG10164 EG10260 1 Regulation-of-Transcription-Initiation REG0-5406;;REG0-5407
EG10164 EG10261 1 Regulation-of-Transcription-Initiation REG0-5406;;REG0-5407
EG10164 EG10262 1 Regulation-of-Transcription-Initiation REG0-5838
EG10164 EG10263 1 Regulation-of-Transcription-Initiation REG0-5406;;REG0-5407
EG10317 EG10571 1 Regulation-of-Transcription-Initiation REG0-4939;;REG0-4940
EG10317 EG10572 1 Regulation-of-Transcription-Initiation REG0-4939;;REG0-4940
EG10143 EG10140 -2 Regulation-of-Transcription-Initiation REG0-5118;;REG0-5119;;REG0-8992;;REG0-8993 ChbR and NagC appear to act as repressors for the <i>chbB</i> operon in the absence of the inducing sugar chitobiose |CITS:[15066032]|.;; ChbR and NagC appear to act as repressors for the <i>chbB</i> operon in the absence of the inducing sugar chitobiose |CITS:[15066032]|.;; ChbR and NagC appear to act as repressors for the <i>chbB</i> operon in the absence of the inducing sugar chitobiose |CITS:[15066032]|.;; ChbR and NagC appear to act as repressors for the <i>chbB</i> operon in the absence of the inducing sugar chitobiose |CITS:[15066032]|.
EG10164 EG10269 -2 Regulation-of-Transcription-Initiation REG0-5567;;REG0-5115;;REG0-5116;;REG0-5117
EG10317 EG10555 1 Regulation-of-Transcription-Initiation REG0-9330;;REG0-9331
EG10319 EG11950 1 Regulation-of-Transcription-Initiation REG0-5957 The regulatory effect of FlhDC in <i>nrfA</i> operon transcription has been proved only by microarray analysis by |CITS: [11287152]|.
EG10061 EG10109 -1 Regulation-of-Transcription-Initiation REG0-5430;;REG0-5432 Several putative ArcA-binding sites with one or two mismatches are located within the <i>betI</i> promoter region.
EG10441 EG12284 1 Regulation-of-Transcription-Initiation REG0-4906
EG10320 EG11388 1 Regulation-of-Transcription-Initiation REG0-6445;;REG0-6446
EG10054 EG10056 1 Regulation-of-Transcription-Initiation REG0-5556;;REG0-5557
EG10164 G7263 1 Regulation-of-Transcription-Initiation REG0-9882;;REG0-9883
EG10547 EG30074 -1 Regulation-of-Transcription-Initiation REG0-6462 Based on studies of binding sites determined using gel shift and footprinting analyses with Lrp and H-NS regulator proteins, it was demonstrated that both proteins interact with obvious synergism in the repression of all seven <i>E. coli</i> <i>rrn</i> P1 promoter upstream regions; as a result, they help the efficient shutdown of rRNA synthesis. Likewise, both proteins could be a transient heteromer via a protein-protein interaction interfering with the RNA polymerase, and this way they may alter the DNA of the upstream regions of all seven ribosomal P1 promoters |CITS: [16238633]|.
EG10164 EG11798 1 Regulation-of-Transcription-Initiation REG0-10382
EG10054 EG10055 -2 Regulation-of-Transcription-Initiation REG0-4759;;REG0-4760;;REG0-4762;;REG0-4763;;REG0-4764;;REG0-4765
EG11434 EG10754 1 Regulation-of-Transcription-Initiation REG0-4954
G7072 EG11971 1 Regulation-of-Transcription-Initiation REG0-5817
EG10457 EG10362 -1 Regulation-of-Transcription-Initiation REG0-4652;;REG0-4653;;REG0-4654;;REG0-4655
EG10457 EG10363 -1 Regulation-of-Transcription-Initiation REG0-4652;;REG0-4653;;REG0-4654;;REG0-4655
EG10457 EG10361 1 Regulation-of-Transcription-Initiation REG0-6305 H-NS modulate csiD expression by influencing activation by cAMP-CRP
EG10636 G7289 0 Regulation-of-Transcription-Initiation REG0-10911
EG10636 G7288 0 Regulation-of-Transcription-Initiation REG0-10911
EG11212 G6982 -1 Regulation-of-Transcription-Initiation REG0-9163
EG10533 EG10621 -1 Regulation-of-Transcription-Initiation REG0-9142
EG10164 EG11402 -2 Regulation-of-Transcription-Initiation REG0-5981;;REG0-5982 The CRP function in the promoter for <i>treB</i> is not known, but the position of the binding site on this promoter suggests that CRP is a repressor of this promoter.;; The CRP function in the promoter for <i>treB</i> is not known.
EG10935 EG10347 -1 Regulation-of-Transcription-Initiation REG0-5970;;REG0-5971;;REG0-5972
EG10731 EG10380 1 Regulation-of-Transcription-Initiation REG0-10877;;REG0-10878 It was demonstrated that PhoP is able to activate the expression of each gene in the operon |CITS:[21029047]|.
EG10164 EG11407 -2 Regulation-of-Transcription-Initiation REG0-5018;;REG0-5019;;REG0-5025;;REG0-5026;;REG0-8984;;REG0-5288;;REG0-5289
EG10020 EG10545 1 Regulation-of-Transcription-Initiation REG0-6280
EG10440 EG10441 -1 Regulation-of-Transcription-Initiation REG0-4898;;REG0-4899;;REG0-4900;;REG0-4901;;REG0-4902;;REG0-4903
EG10935 EG10342 -2 Regulation-of-Transcription-Initiation REG0-5970;;REG0-5971;;REG0-5972;;REG0-6303
EG10325 G7626 1 Regulation-of-Transcription-Initiation REG0-5695;;REG0-5696
EG10325 G7627 1 Regulation-of-Transcription-Initiation REG0-5695;;REG0-5696
EG10325 G7624 1 Regulation-of-Transcription-Initiation REG0-5695;;REG0-5696
EG10864 EG10871 -1 Protein-Mediated-Translation-Regulation REG0-9572
EG10020 EG11897 -1 Regulation-of-Transcription-Initiation REG0-5043
EG10325 EG10174 -2 Regulation-of-Transcription-Initiation REG0-6323;;REG0-6325;;REG0-6327;;REG0-6329;;REG0-5054;;REG0-5057;;REG0-5505;;REG0-5506 Under anaerobiosis, FNR repress <i>cydAB</i> operon expression |CITS: [12754220]|.;; Under anaerobiosis, FNR repress <i>cydAB</i> operon expression |CITS: [12754220]|.;; Under anaerobiosis, FNR repress <i>cydAB</i> operon expression |CITS: [12754220]|.;; Under anaerobiosis, FNR represses <i>cydAB</i> operon expression |CITS: [12754220]|.
EG10974 EG10973 -1 Regulation-of-Transcription-Initiation REG0-5575
EG10974 EG10972 -1 Regulation-of-Transcription-Initiation REG0-5575
EG10974 EG10971 -1 Regulation-of-Transcription-Initiation REG0-5575
EG10974 EG10970 -1 Regulation-of-Transcription-Initiation REG0-5575
EG10317 EG11784 1 Regulation-of-Transcription-Initiation REG0-9334;;REG0-9335;;REG0-9336
EG10974 EG10974 -1 Regulation-of-Transcription-Initiation REG0-5575
EG10164 EG11557 1 Regulation-of-Transcription-Initiation REG0-5654
EG10164 EG11225 1 Regulation-of-Transcription-Initiation REG0-5809 The Crp effect is relatively weak.
EG11212 EG10710 -1 Regulation-of-Transcription-Initiation REG0-10507
EG10164 G6200 1 Regulation-of-Transcription-Initiation REG0-6317
EG10164 G6201 1 Regulation-of-Transcription-Initiation REG0-10948
EG10325 EG12191 -2 Regulation-of-Transcription-Initiation REG0-11076;;REG0-11077
EG10547 EG10499 1 Regulation-of-Transcription-Initiation REG0-4481;;REG0-4482;;REG0-4483;;REG0-4484;;REG0-4485;;REG0-4486
EG10200 EG10221 -1 Regulation-of-Transcription-Initiation REG0-10561;;REG0-4813;;REG0-4817
EG10200 EG10220 -1 Regulation-of-Transcription-Initiation REG0-10561;;REG0-4813;;REG0-4817
EG11088 EG10290 1 Regulation-of-Transcription-Initiation REG0-5329
EG10200 EG10222 -1 Regulation-of-Transcription-Initiation REG0-10561;;REG0-4813;;REG0-4817
EG10547 EG10496 -1 Regulation-of-Transcription-Initiation REG0-4948;;REG0-4949;;REG0-4950 The results of gel mobility experiments showed that Lrp forms three complexes with an <i>ilv</i> DNA fragment containing this site. In addition, this secondary site possess no sequence similarity to the Lrp consensus site.;; L-Leucine inhibits but does not abolish Lrp binding to its primary and secondary sites in the leader region of the ilvLG_1G_2MEDA.
EG10317 EG30008 1 Regulation-of-Transcription-Initiation REG0-6447;;REG0-6448;;REG0-6449;;REG0-6450
EG11029 EG11093 -1 Regulation-of-Transcription-Initiation REG0-4790;;REG0-4794
EG10317 EG12093 1 Regulation-of-Transcription-Initiation REG0-5167;;REG0-5168;;REG0-5169 Compaction and bending of DNA were observed when Fis was bound to the <i>nuo</i> regulatory region |CITS:[15368583]|.;; Compaction and bending of DNA were observed when Fis was bound to the <i>nuo</i> regulatory region |CITS:[15368583]|.;; Compaction and bending of DNA were observed when Fis was bound to the <i>nuo</i> regulatory region |CITS:[15368583]|.
EG10643 EG12450 -1 Regulation-of-Transcription-Initiation REG0-6267;;REG0-6270 NarP or NarL represses the transcription of the <i>nor</i> operon when <i>Escherichia coli</i> is grown with nitrite, which suggests that NarL and NarP proteins are competing with a transcriptional activator which is activated by nitrite and may binds to the nucleotide region in the vicinity of the putative NarL/NarP-binding site |CITS:[12586421]|.
EG11447 EG11643 -1 Protein-Mediated-Translation-Regulation REG0-10093;;REG0-10094 The precise position of the CsrA binding site is inferred by similarity to the consensus sequence; binding of;; The precise position of the CsrA binding site is inferred by similarity to the consensus sequence; binding of
EG10317 EG12092 1 Regulation-of-Transcription-Initiation REG0-5167;;REG0-5168;;REG0-5169 Compaction and bending of DNA were observed when Fis was bound to the <i>nuo</i> regulatory region |CITS:[15368583]|.;; Compaction and bending of DNA were observed when Fis was bound to the <i>nuo</i> regulatory region |CITS:[15368583]|.;; Compaction and bending of DNA were observed when Fis was bound to the <i>nuo</i> regulatory region |CITS:[15368583]|.
EG11434 EG10628 1 Regulation-of-Transcription-Initiation REG0-5171
EG10441 EG11172 1 Regulation-of-Transcription-Initiation REG0-5698
EG11527 EG12068 -2 Regulation-of-Transcription-Initiation REG0-4873;;REG0-4874;;REG0-5060;;REG0-5063 The napFp2 promoter is inhibited by NarP in response to nitrate.
EG10320 G379 1 Regulation-of-Transcription-Initiation REG0-6540;;REG0-6541
EG10320 G378 1 Regulation-of-Transcription-Initiation REG0-6540;;REG0-6541
EG10320 G377 1 Regulation-of-Transcription-Initiation REG0-6540;;REG0-6541
EG10319 G6562 1 Regulation-of-Transcription-Initiation REG0-6548;;REG0-6549
EG10317 EG11311 -1 Regulation-of-Transcription-Initiation REG0-4629;;REG0-4630;;REG0-4631;;REG0-4632;;REG0-4633;;REG0-4634 Fis site II plays a predominant role in this repression.;; Fis site II plays a predominant role in this repression.
EG10338 EG11325 1 Regulation-of-Transcription-Initiation REG0-4923 Even though the FruR site has not been determined for the <i>acnA</i> gene, the FruR effect in its transcription is correlated. It has been proposed that FruR affects the acnAp2 promoter because this is responsible for the basal level of <i>acnA</i> during exponential growth as well as redox stress |CITS: [9421904]|.
EG10359 EG11378 -1 Regulation-of-Transcription-Initiation REG0-6350
EG10643 EG10330 -1 Regulation-of-Transcription-Initiation REG0-4640;;REG0-4641;;REG0-4642;;REG0-4643;;REG0-4644
EG10164 EG11316 1 Regulation-of-Transcription-Initiation REG0-5594 This region contains a possible cAMP/CAP-binding site. Because the site is far upstream of the promoter and occurs only as a single copy, in contrast to the three copies in a typical cAMP/CAP-controlled <i>mal</i> promoter, it is unlikely that it is functional in the expression of <i>malS</i>.
EG10643 EG10332 -1 Regulation-of-Transcription-Initiation REG0-4640;;REG0-4641;;REG0-4642;;REG0-4643;;REG0-4644
EG10400 EG10398 -1 Regulation-of-Transcription-Initiation REG0-5757;;REG0-5758;;REG0-5759;;REG0-5760;;REG0-5761;;REG0-5762 GlpR perhaps binds cooperatively to four adjacent operator sites.;; GlpR perhaps binds cooperatively to four adjacent operator sites.;; GlpR perhaps binds cooperatively to four adjacent operator sites.;; GlpR perhaps binds cooperatively to four adjacent operator sites.;; This binding site is within the <i>glpK</i> coding region. The affinity of the repressor for this site is much lower than the affinity of it for the sites in the regulatory region.;; This binding site is within the <i>glpK</i> coding region. The affinity of the repressor for this site is much lower than the affinity of it for the sites in the regulatory region.
EG10164 EG11313 1 Regulation-of-Transcription-Initiation REG0-5374
EG10325 G6660 -1 Regulation-of-Transcription-Initiation REG0-5154
EG10164 EG11311 -2 Regulation-of-Transcription-Initiation REG0-4625;;REG0-4626;;REG0-4628;;REG0-9007 CRP activates the fisP1 promoter in the absence of FIS, but if FIS is present, together FIS and CRP repress <i>fis</i> gene transcription.;; CRP activates the fisP1 promoter in the absence of FIS, but if FIS is present, together FIS and CRP repress <i>fis</i> gene transcription.
G6395 EG10480 1 Regulation-of-Transcription-Initiation REG0-5775 A model has been proposed in which ModE-molybdate serves as a secondary transcriptional activator of both the <i>hyc</i> and <i>narXL</i> operons, which are activated primarily by the transcriptional activators FhlA and NarL, respectively. Both ModE and MoeA are needed for maximal expression of the <i>hyc</i> operon. MoeA does not bind DNA |CITS:[9851041]|, and it was suggested that it activates molybdenum by sulfurylation |CITS:[9515915]|.
G6395 EG10481 1 Regulation-of-Transcription-Initiation REG0-5775 A model has been proposed in which ModE-molybdate serves as a secondary transcriptional activator of both the <i>hyc</i> and <i>narXL</i> operons, which are activated primarily by the transcriptional activators FhlA and NarL, respectively. Both ModE and MoeA are needed for maximal expression of the <i>hyc</i> operon. MoeA does not bind DNA |CITS:[9851041]|, and it was suggested that it activates molybdenum by sulfurylation |CITS:[9515915]|.
EG10400 EG10391 -1 Regulation-of-Transcription-Initiation REG0-4680;;REG0-4681;;REG0-4682;;REG0-4683;;REG0-4684
G6546 EG11540 1 Regulation-of-Transcription-Initiation REG0-11064;;REG0-11093;;REG0-11094
EG10400 EG10396 -1 Regulation-of-Transcription-Initiation REG0-5757;;REG0-5758;;REG0-5759;;REG0-5760;;REG0-5761;;REG0-5762 GlpR perhaps binds cooperatively to four adjacent operator sites.;; GlpR perhaps binds cooperatively to four adjacent operator sites.;; GlpR perhaps binds cooperatively to four adjacent operator sites.;; GlpR perhaps binds cooperatively to four adjacent operator sites.;; This binding site is within the <i>glpK</i> coding region. The affinity of the repressor for this site is much lower than the affinity of it for the sites in the regulatory region.;; This binding site is within the <i>glpK</i> coding region. The affinity of the repressor for this site is much lower than the affinity of it for the sites in the regulatory region.
EG10400 EG10394 -1 Regulation-of-Transcription-Initiation REG0-4687;;REG0-4688;;REG0-4690;;REG0-4691 Although the internal operators required sites at +1 and +20 for repression <i>in vivo</i>, these sites were not required to demonstrate the binding of GlpR to sites +415.5 and +456.5.
EG10440 EG11923 1 Regulation-of-Transcription-Initiation REG0-4479
EG10440 EG11926 1 Regulation-of-Transcription-Initiation REG0-4479
EG10440 EG11925 1 Regulation-of-Transcription-Initiation REG0-4479
EG10440 EG11924 1 Regulation-of-Transcription-Initiation REG0-4479
EG10325 G7304 -1 Regulation-of-Transcription-Initiation REG0-4855 It seems that Fnr repress the <i>hyf</i> operon expression when it is activated by HyfR. Its is possible that binding of FNR may minimize the binding of HyfR, whose binding site is only 25 bases upstream of the FNR-binding site |CITS: [14702328]|.
EG10317 EG10407 -1 Regulation-of-Transcription-Initiation REG0-10451;;REG0-10452;;REG0-10453
EG10317 EG10401 1 Regulation-of-Transcription-Initiation REG0-9324;;REG0-9325;;REG0-9326;;REG0-9327;;REG0-9328;;REG0-9329
EG10466 EG30063 1 Regulation-of-Transcription-Initiation REG0-5210
EG10317 EG11950 -1 Regulation-of-Transcription-Initiation REG0-5962 Fis binding to this site weakly represses the nrfAp promoter and strongly represses acsP1, a promoter that overlaps and is divergent to nrfAp.
EG10819 EG10817 -1 Regulation-of-Transcription-Initiation REG0-5371
EG10164 EG12539 1 Regulation-of-Transcription-Initiation REG0-6240;;REG0-6242
EG10061 EG10678 -1 Regulation-of-Transcription-Initiation REG0-5561 ArcA represses <i>oppA</i> gene expression under anaerobiosis. Three putative ArcA-binding sites were identified upstream of this gene, but their sequence was not reported |CITS: [15699038]|.
EG10061 EG10677 -1 Regulation-of-Transcription-Initiation REG0-5561 ArcA represses <i>oppA</i> gene expression under anaerobiosis. Three putative ArcA-binding sites were identified upstream of this gene, but their sequence was not reported |CITS: [15699038]|.
EG10061 EG10676 -1 Regulation-of-Transcription-Initiation REG0-5561 ArcA represses <i>oppA</i> gene expression under anaerobiosis. Three putative ArcA-binding sites were identified upstream of this gene, but their sequence was not reported |CITS: [15699038]|.
EG10061 EG10675 -1 Regulation-of-Transcription-Initiation REG0-5561 ArcA represses <i>oppA</i> gene expression under anaerobiosis. Three putative ArcA-binding sites were identified upstream of this gene, but their sequence was not reported |CITS: [15699038]|.
EG10061 EG10674 -1 Regulation-of-Transcription-Initiation REG0-5561 ArcA represses <i>oppA</i> gene expression under anaerobiosis. Three putative ArcA-binding sites were identified upstream of this gene, but their sequence was not reported |CITS: [15699038]|.
EG10643 EG11258 -1 Regulation-of-Transcription-Initiation REG0-5182;;REG0-5183;;REG0-5184;;REG0-5185;;REG0-5186;;REG0-5187;;REG0-5188;;REG0-5189;;REG0-5191;;REG0-5192;;REG0-5193;;REG0-5195;;REG0-5196;;REG0-5197;;REG0-5198;;REG0-5199;;REG0-5200;;REG0-5201;;REG0-5202;;REG0-5203;;REG0-5204;;REG0-5205
EG10441 EG11773 -1 Regulation-of-Transcription-Initiation REG0-5632;;REG0-5633;;REG0-5636
EG10441 EG11774 -1 Regulation-of-Transcription-Initiation REG0-5632;;REG0-5633;;REG0-5636
G6761 G6415 -1 Regulation-of-Transcription-Initiation REG0-10462
EG10325 EG50009 -1 Regulation-of-Transcription-Initiation REG0-5009
EG11335 EG10742 -1 Regulation-of-Transcription-Initiation REG0-5727
EG12094 G0-10617 1 Regulation-of-Transcription-Initiation REG0-5823
EG10325 EG10915 -1 Regulation-of-Transcription-Initiation REG0-6094 Under anaerobiosis, FNR represses <i>rplS</i> and <i>trmD</i> gene expression, but it is not known if this regulation is direct or indirect |CITS: [12754220]|. We assigned this regulation to the <i>rpsP-rimM-trmD-rplS</i> operon because it is known that the <i>rplS</i> and <i>trmD</i> genes are transcribed as a part of this operon.
EG10643 EG12078 -1 Regulation-of-Transcription-Initiation REG0-4826 NikR and NarLX repress the synthesis of NikABCDE in the presence of nitrate. NarL is phosphorylated by NarX in the presence of NO<sup>3 </sup> |CITS:[16159764]|.
EG10325 EG10916 1 Regulation-of-Transcription-Initiation REG0-6108 Under anaerobiosis, FNR represses <i>rpsJ</i> gene expression, but it is not known if this regulation is direct or indirect |CITS: [12754220]|. We assigned this regulation to the <i>rrpsJ-rplCDWB-rpsS-rplV-rpsC-rplP-rpmC-rpsQ</i> operon because it is known that the <i>rpsJ</i> gene is transcribed as a part of this operon.
EG10643 EG12075 -1 Regulation-of-Transcription-Initiation REG0-4826 NikR and NarLX repress the synthesis of NikABCDE in the presence of nitrate. NarL is phosphorylated by NarX in the presence of NO<sup>3 </sup> |CITS:[16159764]|.
EG10325 EG10918 1 Regulation-of-Transcription-Initiation REG0-6108 Under anaerobiosis, FNR represses <i>rpsJ</i> gene expression, but it is not known if this regulation is direct or indirect |CITS: [12754220]|. We assigned this regulation to the <i>rrpsJ-rplCDWB-rpsS-rplV-rpsC-rplP-rpmC-rpsQ</i> operon because it is known that the <i>rpsJ</i> gene is transcribed as a part of this operon.
EG10643 EG12077 -1 Regulation-of-Transcription-Initiation REG0-4826 NikR and NarLX repress the synthesis of NikABCDE in the presence of nitrate. NarL is phosphorylated by NarX in the presence of NO<sup>3 </sup> |CITS:[16159764]|.
EG10643 EG12076 -1 Regulation-of-Transcription-Initiation REG0-4826 NikR and NarLX repress the synthesis of NikABCDE in the presence of nitrate. NarL is phosphorylated by NarX in the presence of NO<sup>3 </sup> |CITS:[16159764]|.
EG10440 G7414 1 Regulation-of-Transcription-Initiation REG0-5777
G6546 G6498 1 Regulation-of-Transcription-Initiation REG0-11054
EG10440 G7413 -2 Regulation-of-Transcription-Initiation REG0-6262;;REG0-6268 IHF (-48 site) is fully occupied at IHF concentrations lower than those for IHF (17 site). The location of it is consistent with a role for IHF in bending DNA to bring NorR into contact with RNA polymerase.;; IHF (17 site) is considered a low-affinity IHF-binding site. Based on its position, it is inferred that it causes a negative
EG10325 G6088 1 Regulation-of-Transcription-Initiation REG0-5156 Four other putative half sites for FNR were detected upstream of this site, but the functionality of these elements is puzzling because of their location with respect to the transcription start site |CITS: [8631699]|.
EG10958 EG11221 1 Regulation-of-Transcription-Initiation REG0-5992 SoxS binding to <i>zwf</i> induced a bend of ~50&deg;.
EG11320 EG11417 -1 Regulation-of-Transcription-Initiation REG0-9042;;REG0-9043
EG12278 EG12281 -1 Regulation-of-Transcription-Initiation REG0-4907
EG10223 EG10219 -1 Regulation-of-Transcription-Initiation REG0-4806;;REG0-4807;;REG0-4808;;REG0-4814;;REG0-4815;;REG0-4816
EG10338 EG10568 -1 Regulation-of-Transcription-Initiation REG0-10175
EG10338 EG10569 -1 Regulation-of-Transcription-Initiation REG0-10175
G6201 M010 1 Regulation-of-Transcription-Initiation REG0-6372
EG10338 EG10567 -1 Regulation-of-Transcription-Initiation REG0-10175
G6201 M012 1 Regulation-of-Transcription-Initiation REG0-6372
G6201 M013 1 Regulation-of-Transcription-Initiation REG0-6372
EG10441 EG11823 -1 Regulation-of-Transcription-Initiation REG0-6353 The regulatory effect of IHF on the promoter exbBp is as of yet not known. However, we assigned a negative effect to this regulatory interaction based on the fact that the protein's binding site is downstream of the promoter (+21.5).
EG11042 EG11093 -1 Regulation-of-Transcription-Initiation REG0-4791;;REG0-4792;;REG0-4793
EG10359 G7593 -1 Regulation-of-Transcription-Initiation REG0-10883;;REG0-10884;;REG0-10885
EG10820 EG11923 1 Regulation-of-Transcription-Initiation REG0-4480
EG10359 EG10319 -1 Regulation-of-Transcription-Initiation REG0-5585
EG10820 EG11925 1 Regulation-of-Transcription-Initiation REG0-4480
EG10359 EG10649 -1 Regulation-of-Transcription-Initiation REG0-11086
EG10164 G6715 1 Regulation-of-Transcription-Initiation REG0-5098 This site of CRP binding is also used to regulate the divergent paaZp promoter.
EG10820 EG11926 1 Regulation-of-Transcription-Initiation REG0-4480
EG10325 G7307 -1 Regulation-of-Transcription-Initiation REG0-4855 It seems that Fnr repress the <i>hyf</i> operon expression when it is activated by HyfR. Its is possible that binding of FNR may minimize the binding of HyfR, whose binding site is only 25 bases upstream of the FNR-binding site |CITS: [14702328]|.
EG10325 EG11514 -1 Regulation-of-Transcription-Initiation REG0-5250
EG10440 EG10233 -1 Regulation-of-Transcription-Initiation REG0-6494
EG11366 EG11163 1 Regulation-of-Transcription-Initiation REG0-9782;;REG0-9784
EG10440 EG10234 -1 Regulation-of-Transcription-Initiation REG0-6494
EG12242 EG12242 -1 Regulation-of-Transcription-Initiation REG0-10995;;REG0-6366;;REG0-9997
EG11366 EG11165 1 Regulation-of-Transcription-Initiation REG0-9782;;REG0-9784
EG10325 EG11519 1 Regulation-of-Transcription-Initiation REG0-4825 FNR upregulates nikABCDE in the absence of oxygen. This regulator is inactivated by O<sub>2</sub> |CITS:[16159764]|.
EG11088 EG11784 -1 Regulation-of-Transcription-Initiation REG0-6521 PdhR is a weak repressor of <i>yfiD</i> expression.
EG10457 EG30079 -1 Regulation-of-Transcription-Initiation REG0-6456 Paradoxically, even though H-NS is an inhibitor, it drives the bound RNA polymerase into open complexes |CITS: [15686546]|.
EG10603 EG11704 -1 Regulation-of-Transcription-Initiation REG0-9577
EG11109 EG13236 -1 Regulation-of-Transcription-Initiation REG0-10703;;REG0-6274
EG11109 EG13235 -1 Regulation-of-Transcription-Initiation REG0-10703;;REG0-6274
EG11434 EG11366 -1 Regulation-of-Transcription-Initiation REG0-6065 MarA represses <i>rob</i> by steric hindrance |CITS:[20453091]|. This mar box has a backward orientation |CITS:[20453091]|.
EG12630 EG12539 -1 Regulation-of-Transcription-Initiation REG0-6243;;REG0-6244;;REG0-6245
EG10672 EG30063 1 Regulation-of-Transcription-Initiation REG0-5206;;REG0-5207;;REG0-5208
EG10317 EG10399 1 Regulation-of-Transcription-Initiation REG0-9324;;REG0-9325;;REG0-9326;;REG0-9327;;REG0-9328;;REG0-9329
G7678 G7921 -1 Regulation-of-Transcription-Initiation REG0-6130;;REG0-6131;;REG0-6132
G7678 G7920 -1 Regulation-of-Transcription-Initiation REG0-6130;;REG0-6131;;REG0-6132
G6720 G6712 -1 Regulation-of-Transcription-Initiation REG0-5099
G6720 G6713 -1 Regulation-of-Transcription-Initiation REG0-5099
G6720 G6710 -1 Regulation-of-Transcription-Initiation REG0-5099
G6720 G6711 -1 Regulation-of-Transcription-Initiation REG0-5099
G7854 EG12494 -1 Regulation-of-Transcription-Initiation REG0-6194;;REG0-6195
G7854 EG12495 -1 Regulation-of-Transcription-Initiation REG0-6194;;REG0-6195
G6720 G6714 -1 Regulation-of-Transcription-Initiation REG0-5099
G6720 G6715 -1 Regulation-of-Transcription-Initiation REG0-5099
G6720 G6718 -1 Regulation-of-Transcription-Initiation REG0-5099
G6720 G6719 -1 Regulation-of-Transcription-Initiation REG0-5099
G6628 EG12399 1 Regulation-of-Transcription-Initiation REG0-6071 Between the <i>dhaKLM</i> operon and the <i>dhaR</i> gene there is a 190-bp-long intergenic region that divergently transcribes them. DhaR is an (auto)repressor of the <i>dhaR</i> gene and an activator of the <i>dhaKLM</i> operon |CITS: [15616579]|.
EG10164 EG12035 -1 Regulation-of-Transcription-Initiation REG0-11099
EG10359 EG10290 -1 Regulation-of-Transcription-Initiation REG0-5331;;REG0-5332;;REG0-9279
EG10164 EG10494 1 Regulation-of-Transcription-Initiation REG0-4707 An interesting characteristic of the regulation of the <i>ilvLBN</i> operon is that even though CRP can activate it,
EG11434 EG11890 -1 Regulation-of-Transcription-Initiation REG0-5486
EG10111 EG10112 -1 Regulation-of-Transcription-Initiation REG0-5434 BetI is a repressor that regulates the <i>betT</i> promoter in response to the inducer choline.
EG10457 G7430 -1 Regulation-of-Transcription-Initiation REG0-10735
EG10164 G6545 1 Regulation-of-Transcription-Initiation REG0-5349;;REG0-5350
EG10533 EG10823 -1 Regulation-of-Transcription-Initiation REG0-5507
EG10643 EG11799 -1 Regulation-of-Transcription-Initiation REG0-5068;;REG0-5069;;REG0-5070
EG10319 EG12059 1 Regulation-of-Transcription-Initiation REG0-4872;;REG0-5058 The regulatory effect of FlhDC in <i>napF</i> operon transcription has been proved by microarray analysis by |CITS: [11287152]|;; The regulatory effect of FlhDC in <i>napF</i> operon transcription has been proven only by microarray analysis by |CITS: [11287152]|.
EG10317 EG11773 1 Regulation-of-Transcription-Initiation REG0-5167;;REG0-5168;;REG0-5169 Compaction and bending of DNA were observed when Fis was bound to the <i>nuo</i> regulatory region |CITS:[15368583]|.;; Compaction and bending of DNA were observed when Fis was bound to the <i>nuo</i> regulatory region |CITS:[15368583]|.;; Compaction and bending of DNA were observed when Fis was bound to the <i>nuo</i> regulatory region |CITS:[15368583]|.
EG10359 G7758 -1 Regulation-of-Transcription-Initiation REG0-6082
EG11394 EG10274 -1 Regulation-of-Transcription-Initiation REG0-6444
EG10533 G6558 -1 Regulation-of-Transcription-Initiation REG0-9606
G7854 G7860 -1 Regulation-of-Transcription-Initiation REG0-6194;;REG0-6195
G7678 G436 -1 Regulation-of-Transcription-Initiation REG0-6420;;REG0-6421;;REG0-6422
EG10440 EG10701 1 Regulation-of-Transcription-Initiation REG0-5180 This IHF-binding site located between two putative FNR- binding sites is absolutely necessary for pyruvate-mediated induction of the <i>focA-pflB</i> operon. IHF also has a positive role in the anaerobic induction mediated by ArcA of the <i>focA-pflB</i> operon |CITS: [8376324]|.
EG10317 EG30049 1 Regulation-of-Transcription-Initiation REG0-5416
EG10440 G0-8601 1 Regulation-of-Transcription-Initiation REG0-6035
EG10338 EG10180 -1 Regulation-of-Transcription-Initiation REG0-10891
EG10338 EG10181 -1 Regulation-of-Transcription-Initiation REG0-10891
EG10338 EG10182 -1 Regulation-of-Transcription-Initiation REG0-10891
EG10087 EG10085 -1 Regulation-of-Transcription-Initiation REG0-10471;;REG0-6571
G6276 EG11583 -1 Regulation-of-Transcription-Initiation REG0-6080
EG10338 EG10188 -1 Regulation-of-Transcription-Initiation REG0-4552 FruR represses the <i>nirB</i> operon in the absence of glucose binding to its promoter. It is suggested that Cra probably interferes with RNA polymerase binding to its site or with the RNA polymerase interaction with FNR and other components for transcription initiation.
EG11544 EG10820 1 Regulation-of-Transcription-Initiation REG0-5673
EG10317 EG10668 -1 Regulation-of-Transcription-Initiation REG0-10329
EG10087 EG10087 -1 Regulation-of-Transcription-Initiation REG0-6570
EG10385 EG12124 1 Regulation-of-Transcription-Initiation REG0-6314
EG10385 EG12125 1 Regulation-of-Transcription-Initiation REG0-6314
EG10164 EG10395 1 Regulation-of-Transcription-Initiation REG0-5015
EG11366 EG10090 1 Regulation-of-Transcription-Initiation REG0-6615
G6546 EG11257 1 Regulation-of-Transcription-Initiation REG0-6613;;REG0-6614 The CsgD protein is bound to two sites (-47 and -64) upstream of the adrAp promoter. Together, these sites form an inverted repeat, suggesting that CsgD binds to this region as a dimer. In other regulatory regions, the CsgD protein binds to just one site |CITS: [14523117]|.
EG10325 G6902 1 Regulation-of-Transcription-Initiation REG0-9460
EG11434 EG11165 1 Regulation-of-Transcription-Initiation REG0-9575;;REG0-9785
EG11434 EG11164 1 Regulation-of-Transcription-Initiation REG0-9575;;REG0-9785
EG10800 EG11810 -1 Regulation-of-Transcription-Initiation REG0-5747
EG10385 G6521 1 Regulation-of-Transcription-Initiation REG0-6283
EG10672 EG10280 -1 Regulation-of-Transcription-Initiation REG0-4474;;REG0-4475;;REG0-4476;;REG0-4477
EG12615 EG11006 1 Regulation-of-Transcription-Initiation REG0-5456;;REG0-5457
EG10385 G6522 1 Regulation-of-Transcription-Initiation REG0-6283
EG10164 EG10391 1 Regulation-of-Transcription-Initiation REG0-4675;;REG0-4676;;REG0-4679
EG11966 EG11490 1 Regulation-of-Transcription-Initiation REG0-10921
EG11544 EG11400 1 Regulation-of-Transcription-Initiation REG0-10132 GadE is the main activator of the <i>hdeAB-yhiD</i> operon. Both H-NS and GadE are involved in increasing the <i>hdeAB-yhiD</i> repression levels by MarA that occur as the cell enters the stationary phase |CITS: [18083817]|.
EG10385 G6523 1 Regulation-of-Transcription-Initiation REG0-6283
EG10164 EG10392 1 Regulation-of-Transcription-Initiation REG0-4675;;REG0-4676;;REG0-4679
EG10164 EG10393 1 Regulation-of-Transcription-Initiation REG0-4675;;REG0-4676;;REG0-4679
EG10061 G6660 -1 Regulation-of-Transcription-Initiation REG0-5153
EG10020 EG11034 -1 Regulation-of-Transcription-Initiation REG0-6574
G6852 EG10787 -1 Regulation-of-Transcription-Initiation REG0-6510;;REG0-6516 Mlc showed better repression of ptsGp1 in the presence of Fis.
G6864 G6855 1 Regulation-of-Transcription-Initiation REG0-9044
G7071 EG12423 1 Regulation-of-Transcription-Initiation REG0-5108
G6852 EG10789 -1 Regulation-of-Transcription-Initiation REG0-5222
G6852 EG10788 -1 Regulation-of-Transcription-Initiation REG0-5222
EG10440 EG10638 1 Regulation-of-Transcription-Initiation REG0-4524
EG10440 EG10639 1 Regulation-of-Transcription-Initiation REG0-4524
EG10440 EG11669 1 Regulation-of-Transcription-Initiation REG0-9066;;REG0-9067
EG10457 EG11974 1 Regulation-of-Transcription-Initiation REG0-5129
EG10320 G6359 1 Regulation-of-Transcription-Initiation REG0-6542;;REG0-6543
EG10441 G6708 1 Regulation-of-Transcription-Initiation REG0-5103 This site of IHF binding is also used to regulate the divergent paaAp promoter.
EG11527 EG12169 -2 Regulation-of-Transcription-Initiation REG0-4873;;REG0-4874;;REG0-5060;;REG0-5063 The napFp2 promoter is inhibited by NarP in response to nitrate.
EG10457 G7703 -1 Regulation-of-Transcription-Initiation REG0-5392;;REG0-5399
EG10093 EG11199 -1 Regulation-of-Transcription-Initiation REG0-5969;;REG0-9601;;REG0-9602;;REG0-9603
EG10457 EG11398 -1 Regulation-of-Transcription-Initiation REG0-4837 H-NS represses transcription through the binding to supercoiled DNA |CITS: [8455549]|. H-NS represses the transcription initiation at <i>hdeAp</i> by &sigma;<sup>70</sup>, but not by &sigma;<sup>38</sup>. This repression is not through a direct interaction with &sigma;<sup>70</sup>; instead, it acts as a cofactor for DNA looping. H-NS bound at 118 laterally extends to the promoter downstream sequence and wraps the DNA around &sigma;<sup>70</sup> through the cooperative recruitment of other H-NS molecules |CITS: [16204188]|.
EG10457 EG11609 -1 Regulation-of-Transcription-Initiation REG0-10933;;REG0-10934
EG10457 EG10309 -1 Regulation-of-Transcription-Initiation REG0-6020;;REG0-5102
EG10164 G7892 1 Regulation-of-Transcription-Initiation REG0-6240;;REG0-6242
EG10164 G7893 1 Regulation-of-Transcription-Initiation REG0-6240;;REG0-6242
EG10164 G7891 1 Regulation-of-Transcription-Initiation REG0-6240;;REG0-6242
EG10325 EG10012 1 Regulation-of-Transcription-Initiation REG0-6032
EG11320 EG20257 -1 Regulation-of-Transcription-Initiation REG0-9040;;REG0-9041
EG10457 EG11252 1 Regulation-of-Transcription-Initiation REG0-5093
EG10164 G7920 1 Regulation-of-Transcription-Initiation REG0-6127
EG10164 EG10787 1 Regulation-of-Transcription-Initiation REG0-6502;;REG0-6503
EG11212 EG11272 -1 Regulation-of-Transcription-Initiation REG0-10507
EG10164 EG10594 1 Regulation-of-Transcription-Initiation REG0-5387
EG10457 G7709 -1 Regulation-of-Transcription-Initiation REG0-5392;;REG0-5399
EG10164 EG10789 -2 Regulation-of-Transcription-Initiation REG0-5221;;REG0-5224;;REG0-5272;;REG0-5273 Marginally stimulated by CRP-cAMP. When the template is linear, transcriptional initiation is switched from POa to POb, 3 bp farther upstream from POa, and transcription becomes more CRP dependent.;; CRP binds to the ptsHP2 promoter when there is a superhelicoidal template <i>in vitro</i>.;; When the template is linear, transcriptional initiation is switched from POa to POb, 3 bp farther upstream from POa, and transcription becomes more CRP dependent. There is no PO expression in the absence of CRP or cAMP in the cell, unless glucose is present.;; CRP binds to the ptsHP1 promoter when there is a superhelicoidal template <i>in vitro</i>.
EG10164 EG10788 -2 Regulation-of-Transcription-Initiation REG0-5221;;REG0-5224;;REG0-5272;;REG0-5273 Marginally stimulated by CRP-cAMP. When the template is linear, transcriptional initiation is switched from POa to POb, 3 bp farther upstream from POa, and transcription becomes more CRP dependent.;; CRP binds to the ptsHP2 promoter when there is a superhelicoidal template <i>in vitro</i>.;; When the template is linear, transcriptional initiation is switched from POa to POb, 3 bp farther upstream from POa, and transcription becomes more CRP dependent. There is no PO expression in the absence of CRP or cAMP in the cell, unless glucose is present.;; CRP binds to the ptsHP1 promoter when there is a superhelicoidal template <i>in vitro</i>.
EG10164 EG10006 1 Regulation-of-Transcription-Initiation REG0-4912
EG10457 EG10954 -1 Regulation-of-Transcription-Initiation REG0-6429
EG10457 EG12124 1 Regulation-of-Transcription-Initiation REG0-9112
EG12335 EG30069 1 Regulation-of-Transcription-Initiation REG0-5033 CdaR responds to the inducers D-glycerate, D-galactarate, D-glucarate, and 2-D-mannosyl-glycerate.
G7891 G7893 1 Regulation-of-Transcription-Initiation REG0-6241
EG10050 G0-10588 1 Regulation-of-Transcription-Initiation REG0-5488 The AppY protein is also involved in anaerobic induction of the <i>hya</i> operon, which encodes hydrogenase 1 and is located immediately upstream from the <i>appCBA</i> operon. The AppY protein regulates AppA synthesis by activating transcription from the appCp promoter. Furthermore, the <i>appY</i> gene might be autoregulated. Genetic analysis of the appCp promoter region indicates that the presence of sequences upstream from the -10 region are required for activation of the appCp promoter by AppY protein and anaerobiosis, suggesting that this region has an AppY-binding site.
EG10457 EG12125 1 Regulation-of-Transcription-Initiation REG0-9112
EG10319 EG11781 1 Regulation-of-Transcription-Initiation REG0-5957 The regulatory effect of FlhDC in <i>nrfA</i> operon transcription has been proved only by microarray analysis by |CITS: [11287152]|.
EG10325 EG11369 -1 Regulation-of-Transcription-Initiation REG0-6170
EG10164 EG10073 -1 Regulation-of-Transcription-Initiation REG0-4829 It is important to note that the CRP site position at the <i>serC-aroA</i> operon is unusual for this regulator |CITS: [9171388]|.
EG10731 EG10066 -1 Regulation-of-Transcription-Initiation REG0-5670 This regulatory interaction was identified by means of PhoPQ-related microarray experiments, and the investigators checked for the presence of its regulatory motif in the promoter region |CITS: [15883881]|. A repressor function for <i>argD</i> gene transcription can be clearly anticipated from the localization of the PhoP-binding site, very close to the argDp promoter core region.
EG10503 EG10495 1 Regulation-of-Transcription-Initiation REG0-5470;;REG0-5471
EG10533 EG10341 -1 Regulation-of-Transcription-Initiation REG0-9142
EG10320 EG10392 1 Regulation-of-Transcription-Initiation REG0-4678 The regulatory effect of FlhDC in the <i>glpA</i> operon transcription has been proved only by microarray analysis by |CITS: [11287152]|.
EG10164 EG10672 -2 Regulation-of-Transcription-Initiation REG0-5567;;REG0-5115;;REG0-5116;;REG0-5117
EG11078 EG10652 -2 Regulation-of-Transcription-Initiation REG0-10797;;REG0-10800;;REG0-10801;;REG0-5964
EG10320 EG10391 1 Regulation-of-Transcription-Initiation REG0-4678 The regulatory effect of FlhDC in the <i>glpA</i> operon transcription has been proved only by microarray analysis by |CITS: [11287152]|.
EG10457 EG10193 -1 Regulation-of-Transcription-Initiation REG0-9113
EG10728 EG11050 -2 Regulation-of-Transcription-Initiation REG0-5226;;REG0-5227;;REG0-5229;;REG0-5230
EG10441 EG10982 -1 Regulation-of-Transcription-Initiation REG0-5865 Expression from the <i>suc</i> promoter was repressed by IHF. The consequences of inactivating other potential regulators showed that IHF performs a major role in repressing the <i>suc</i> promoter may be initiated by &sigma;<sup>38</sup>.
EG10441 EG10981 -1 Regulation-of-Transcription-Initiation REG0-5865 Expression from the <i>suc</i> promoter was repressed by IHF. The consequences of inactivating other potential regulators showed that IHF performs a major role in repressing the <i>suc</i> promoter may be initiated by &sigma;<sup>38</sup>.
EG10441 EG10980 -1 Regulation-of-Transcription-Initiation REG0-5865 Expression from the <i>suc</i> promoter was repressed by IHF. The consequences of inactivating other potential regulators showed that IHF performs a major role in repressing the <i>suc</i> promoter may be initiated by &sigma;<sup>38</sup>.
EG10319 EG11948 1 Regulation-of-Transcription-Initiation REG0-5957 The regulatory effect of FlhDC in <i>nrfA</i> operon transcription has been proved only by microarray analysis by |CITS: [11287152]|.
EG10319 EG11949 1 Regulation-of-Transcription-Initiation REG0-5957 The regulatory effect of FlhDC in <i>nrfA</i> operon transcription has been proved only by microarray analysis by |CITS: [11287152]|.
EG10317 EG10543 1 Regulation-of-Transcription-Initiation REG0-5909 Fis is a potential activator of <i>lpdA</i> gene expression. There is a potential Fis-binding site, GTTTAAAAATTGTTa, centered at -29 in the <i>lpd</i> promoter region (coordinates 5770-5784). However, Fis binding at this position would be expected to repress, rather than activate, transcription |CITS: [9720032]|.
EG10164 EG11048 1 Regulation-of-Transcription-Initiation REG0-5228
EG10643 EG10333 -1 Regulation-of-Transcription-Initiation REG0-4640;;REG0-4641;;REG0-4642;;REG0-4643;;REG0-4644
EG10164 EG10671 1 Regulation-of-Transcription-Initiation REG0-4584;;REG0-4585;;REG0-4586
EG10164 EG10095 1 Regulation-of-Transcription-Initiation REG0-5809 The Crp effect is relatively weak.
G7678 EG10309 1 Regulation-of-Transcription-Initiation REG0-9078;;REG0-9079;;REG0-9080
EG10319 EG11945 1 Regulation-of-Transcription-Initiation REG0-5957 The regulatory effect of FlhDC in <i>nrfA</i> operon transcription has been proved only by microarray analysis by |CITS: [11287152]|.
EG10319 EG11946 1 Regulation-of-Transcription-Initiation REG0-5957 The regulatory effect of FlhDC in <i>nrfA</i> operon transcription has been proved only by microarray analysis by |CITS: [11287152]|.
EG10319 EG11947 1 Regulation-of-Transcription-Initiation REG0-5957 The regulatory effect of FlhDC in <i>nrfA</i> operon transcription has been proved only by microarray analysis by |CITS: [11287152]|.
EG11434 G6247 1 Regulation-of-Transcription-Initiation REG0-9583
EG10325 EG10148 1 Regulation-of-Transcription-Initiation REG0-6416 By making use of microarray analyses, Constantinidou et al. |CITS: [16377617]| concluded that FNR activates <i>tar-tap-cheRBYZ</i> operon expression. They also identified a putative FNR-binding site upstream of the operon, but the sequence was not reported.
EG10359 EG11514 -1 Regulation-of-Transcription-Initiation REG0-11065
EG10164 EG11784 1 Regulation-of-Transcription-Initiation REG0-6517
EG10457 EG10821 -1 Regulation-of-Transcription-Initiation REG0-10924
EG10457 EG10820 -1 Regulation-of-Transcription-Initiation REG0-5675 Beyond the silencing of <i>rcsA</i> expression by H-NS and the multicopy effect of DsrA on H-NS, little is known about the regulation of <i>rscA</i> expression.
EG10643 EG10233 -1 Regulation-of-Transcription-Initiation REG0-4819;;REG0-4820;;REG0-4821 There are several putative NarL-binding sites, but only three of them have a NarL consensus with only one;; There are several putative NarL-binding sites, but only three of them have a NarL consensus with only one;; There are several putative NarL-binding sites, but only three of them have a NarL consensus with only one
EG10643 EG10232 -1 Regulation-of-Transcription-Initiation REG0-4819;;REG0-4820;;REG0-4821 There are several putative NarL-binding sites, but only three of them have a NarL consensus with only one;; There are several putative NarL-binding sites, but only three of them have a NarL consensus with only one;; There are several putative NarL-binding sites, but only three of them have a NarL consensus with only one
EG10643 EG10234 -1 Regulation-of-Transcription-Initiation REG0-4819;;REG0-4820;;REG0-4821 There are several putative NarL-binding sites, but only three of them have a NarL consensus with only one;; There are several putative NarL-binding sites, but only three of them have a NarL consensus with only one;; There are several putative NarL-binding sites, but only three of them have a NarL consensus with only one
EG10441 G6718 1 Regulation-of-Transcription-Initiation REG0-5097 This site of IHF binding is also used to regulate the divergent paaZp promoter.
EG10636 G7292 0 Regulation-of-Transcription-Initiation REG0-10911
EG10061 EG10701 1 Regulation-of-Transcription-Initiation REG0-5177;;REG0-5178;;REG0-5190;;REG0-5279 ArcA regulation in this promoter shows a strong dependence on IHF . This ArcA-binding site straddles the transcription start site of the focAp1 promoter and it may be required for formation of a stable closed complex between Fnr and RNA polymerase at the focAp1 promoter.;; ArcA positive regulation shows a strong dependence on IHF, and this ArcA-binding site is located upstream of the IHF-binding site. ArcA has a higher affinity for this ArcA-binding site than for the two other ArcA-binding sites.;; ArcA mediates anaerobic regulation of the <i>focA-pflB</i> operon. Its positive regulation shows a strong dependence on IHF. This ArcA-binding site overlaps the transcription start site of the focAp2 promoter. The binding of ArcA to this site may be required for the formation of a stable closed complex between Fnr and RNA polymerase at the focAp3 promoter. Clearly, it will be necessary to examine the occupancy of this site by ArcA in the presence of RNA polymerase and FNR before any speculation can be made as to the physiological relevance of this binding site, although <i>in vivo</i> studies using an <i>arcA</i> mutant have clearly established that ArcA is essential for transcription from the focAp3 promoter.
EG10636 G7290 0 Regulation-of-Transcription-Initiation REG0-10911
EG10636 G7291 0 Regulation-of-Transcription-Initiation REG0-10911
EG10974 EG10969 -1 Regulation-of-Transcription-Initiation REG0-5575
EG10338 EG11599 -1 Regulation-of-Transcription-Initiation REG0-10892
EG10359 EG10296 -1 Regulation-of-Transcription-Initiation REG0-5405;;REG0-9285;;REG0-9286;;REG0-9287
EG12344 EG10777 1 Regulation-of-Transcription-Initiation REG0-6393;;REG0-6394
G7546 G7542 1 Regulation-of-Transcription-Initiation REG0-6036
EG10441 EG10189 1 Regulation-of-Transcription-Initiation REG0-5827 |CITS: [9613586]| demonstrated that IHF was necessary for full expression of the positively regulated <i>cysJp</i> promoter during stationary growth. In addition, they mentioned that IHF could act as a positive accessory factor, harnessing the effect of CysB under the transcription of <i>cysJIH</i>.
EG10441 EG10188 -2 Regulation-of-Transcription-Initiation REG0-4547;;REG0-4549 IHF (-115 site) increases FNR-dependent activation by decreasing the repression mediated by IHF (-88 site) and Fis (-142 site). It is a weak site.;; Although Fis and IHF repress FNR-dependent activation of the <i>nir</i> promoter, they do not prevent FNR binding. Thus, Fis, IHF, andFNR can bind simultaneously.
EG10164 EG11230 1 Regulation-of-Transcription-Initiation REG0-4494;;REG0-4495
EG10359 EG10294 -1 Regulation-of-Transcription-Initiation REG0-9134;;REG0-5403;;REG0-5404
EG10359 EG10289 -1 Regulation-of-Transcription-Initiation REG0-5331;;REG0-5332;;REG0-9279
EG10164 EG10320 1 Regulation-of-Transcription-Initiation REG0-5582
EG11212 EG10709 -1 Regulation-of-Transcription-Initiation REG0-10507
EG12243 EG10126 -1 Regulation-of-Transcription-Initiation REG0-10967;;REG0-10968;;REG0-10969
EG10636 EG12101 0 Regulation-of-Transcription-Initiation REG0-10912 J. Oberto in 2010 identified a possible binding site for NagC, GGTAATTCACTATTCGAATTATA, in the upstream region of the <i>feoA</i> gene. The demonstration was based on different statistical methods |CITS:[21070640]|. In this case the regulator requires two binding sites to repress the transcription of the <i>feoA</i> gene, and for this reason the function of this binding site cannot be predicted.
EG10845 EG12428 -1 Protein-Mediated-Attenuation REG0-9567;;REG0-9568
EG10636 EG12102 0 Regulation-of-Transcription-Initiation REG0-10912 J. Oberto in 2010 identified a possible binding site for NagC, GGTAATTCACTATTCGAATTATA, in the upstream region of the <i>feoA</i> gene. The demonstration was based on different statistical methods |CITS:[21070640]|. In this case the regulator requires two binding sites to repress the transcription of the <i>feoA</i> gene, and for this reason the function of this binding site cannot be predicted.
EG12739 EG11066 -1 Regulation-of-Transcription-Initiation REG0-4982;;REG0-4984
EG10359 EG10359 -1 Regulation-of-Transcription-Initiation REG0-5237;;REG0-9274;;REG0-9275;;REG0-5446
EG10164 G6569 -1 Regulation-of-Transcription-Initiation REG0-11098
EG10547 EG10538 -1 Regulation-of-Transcription-Initiation REG0-5253 Lrp regulates the <i>livKHMGF</i> operon expression in a leucine-sensitive manner; it needs leucine for its repression effect |CITS:[1729203]|.
EG11434 EG11009 1 Regulation-of-Transcription-Initiation REG0-9575;;REG0-9785
EG10325 G6476 1 Regulation-of-Transcription-Initiation REG0-6007 By making use of microarray analyses it was concluded that anarobiosis does not affect expression of the <i>ssu</i> operon, although FNR appears to activate it. A putative FNR-binding site, which was not shown in the report, was identified in this operon |CITS: [12754220]|.
EG10325 G6477 1 Regulation-of-Transcription-Initiation REG0-6007 By making use of microarray analyses it was concluded that anarobiosis does not affect expression of the <i>ssu</i> operon, although FNR appears to activate it. A putative FNR-binding site, which was not shown in the report, was identified in this operon |CITS: [12754220]|.
EG10325 G6478 1 Regulation-of-Transcription-Initiation REG0-6007 By making use of microarray analyses it was concluded that anarobiosis does not affect expression of the <i>ssu</i> operon, although FNR appears to activate it. A putative FNR-binding site, which was not shown in the report, was identified in this operon |CITS: [12754220]|.
EG10325 G6479 1 Regulation-of-Transcription-Initiation REG0-6007 By making use of microarray analyses it was concluded that anarobiosis does not affect expression of the <i>ssu</i> operon, although FNR appears to activate it. A putative FNR-binding site, which was not shown in the report, was identified in this operon |CITS: [12754220]|.
EG10533 EG10619 -1 Regulation-of-Transcription-Initiation REG0-9142
EG10533 EG11056 -1 Regulation-of-Transcription-Initiation REG0-5569;;REG0-5570
EG10533 EG11057 -1 Regulation-of-Transcription-Initiation REG0-5569;;REG0-5570
G6395 EG10475 1 Regulation-of-Transcription-Initiation REG0-5775 A model has been proposed in which ModE-molybdate serves as a secondary transcriptional activator of both the <i>hyc</i> and <i>narXL</i> operons, which are activated primarily by the transcriptional activators FhlA and NarL, respectively. Both ModE and MoeA are needed for maximal expression of the <i>hyc</i> operon. MoeA does not bind DNA |CITS:[9851041]|, and it was suggested that it activates molybdenum by sulfurylation |CITS:[9515915]|.
G6395 EG10474 1 Regulation-of-Transcription-Initiation REG0-5775 A model has been proposed in which ModE-molybdate serves as a secondary transcriptional activator of both the <i>hyc</i> and <i>narXL</i> operons, which are activated primarily by the transcriptional activators FhlA and NarL, respectively. Both ModE and MoeA are needed for maximal expression of the <i>hyc</i> operon. MoeA does not bind DNA |CITS:[9851041]|, and it was suggested that it activates molybdenum by sulfurylation |CITS:[9515915]|.
G6395 EG10477 1 Regulation-of-Transcription-Initiation REG0-5775 A model has been proposed in which ModE-molybdate serves as a secondary transcriptional activator of both the <i>hyc</i> and <i>narXL</i> operons, which are activated primarily by the transcriptional activators FhlA and NarL, respectively. Both ModE and MoeA are needed for maximal expression of the <i>hyc</i> operon. MoeA does not bind DNA |CITS:[9851041]|, and it was suggested that it activates molybdenum by sulfurylation |CITS:[9515915]|.
G6395 EG10476 1 Regulation-of-Transcription-Initiation REG0-5775 A model has been proposed in which ModE-molybdate serves as a secondary transcriptional activator of both the <i>hyc</i> and <i>narXL</i> operons, which are activated primarily by the transcriptional activators FhlA and NarL, respectively. Both ModE and MoeA are needed for maximal expression of the <i>hyc</i> operon. MoeA does not bind DNA |CITS:[9851041]|, and it was suggested that it activates molybdenum by sulfurylation |CITS:[9515915]|.
EG10164 EG10259 1 Regulation-of-Transcription-Initiation REG0-5406;;REG0-5407
EG10643 EG10473 -1 Regulation-of-Transcription-Initiation REG0-5327;;REG0-5328
EG10164 EG10528 1 Regulation-of-Transcription-Initiation REG0-4736;;REG0-4739;;REG0-4741;;REG0-4742
EG10164 EG10527 -2 Regulation-of-Transcription-Initiation REG0-6246;;REG0-6247;;REG0-4714;;REG0-9508;;REG0-9509;;REG0-9510
EG10164 EG10526 -2 Regulation-of-Transcription-Initiation REG0-6246;;REG0-6247;;REG0-4714;;REG0-9508;;REG0-9509;;REG0-9510
EG10164 EG10525 1 Regulation-of-Transcription-Initiation REG0-10948
EG10164 EG10524 -2 Regulation-of-Transcription-Initiation REG0-6246;;REG0-6247;;REG0-4714;;REG0-9508;;REG0-9509;;REG0-9510
G6395 EG10479 1 Regulation-of-Transcription-Initiation REG0-5775 A model has been proposed in which ModE-molybdate serves as a secondary transcriptional activator of both the <i>hyc</i> and <i>narXL</i> operons, which are activated primarily by the transcriptional activators FhlA and NarL, respectively. Both ModE and MoeA are needed for maximal expression of the <i>hyc</i> operon. MoeA does not bind DNA |CITS:[9851041]|, and it was suggested that it activates molybdenum by sulfurylation |CITS:[9515915]|.
G6395 EG10478 1 Regulation-of-Transcription-Initiation REG0-5775 A model has been proposed in which ModE-molybdate serves as a secondary transcriptional activator of both the <i>hyc</i> and <i>narXL</i> operons, which are activated primarily by the transcriptional activators FhlA and NarL, respectively. Both ModE and MoeA are needed for maximal expression of the <i>hyc</i> operon. MoeA does not bind DNA |CITS:[9851041]|, and it was suggested that it activates molybdenum by sulfurylation |CITS:[9515915]|.
EG10164 EG10253 1 Regulation-of-Transcription-Initiation REG0-5814
EG10164 EG10252 1 Regulation-of-Transcription-Initiation REG0-5814
EG10320 EG11656 1 Regulation-of-Transcription-Initiation REG0-6540;;REG0-6541
EG10440 EG11933 1 Regulation-of-Transcription-Initiation REG0-6177
EG10317 EG11948 -1 Regulation-of-Transcription-Initiation REG0-5962 Fis binding to this site weakly represses the nrfAp promoter and strongly represses acsP1, a promoter that overlaps and is divergent to nrfAp.
EG10317 EG11949 -1 Regulation-of-Transcription-Initiation REG0-5962 Fis binding to this site weakly represses the nrfAp promoter and strongly represses acsP1, a promoter that overlaps and is divergent to nrfAp.
EG10317 EG11946 -1 Regulation-of-Transcription-Initiation REG0-5962 Fis binding to this site weakly represses the nrfAp promoter and strongly represses acsP1, a promoter that overlaps and is divergent to nrfAp.
EG10317 EG11947 -1 Regulation-of-Transcription-Initiation REG0-5962 Fis binding to this site weakly represses the nrfAp promoter and strongly represses acsP1, a promoter that overlaps and is divergent to nrfAp.
EG10317 EG11945 -1 Regulation-of-Transcription-Initiation REG0-5962 Fis binding to this site weakly represses the nrfAp promoter and strongly represses acsP1, a promoter that overlaps and is divergent to nrfAp.
EG10317 EG11942 -1 Regulation-of-Transcription-Initiation REG0-6285;;REG0-6290;;REG0-6291;;REG0-9308 Fis binding to this site strongly represses the acsP1 promoter and weakly represses nrfAp, a promoter that is overlapping and divergent to acsP1.;; Fis binding to this site functions as an anti-activator of CRP.;; Fis binding to this site functions as an anti-activator of CRP.
EG10643 EG10655 1 Regulation-of-Transcription-Initiation REG0-4540;;REG0-4543 The maximum <i>nirB</i> expression is achieved at high nitrate concentrations through the proteins NarL and NarP, which function independently of each other, but NarL appears to be the main activator. The nitrite is a less effective inductor of <i>nirB</i> expression |CITS: [11004182]|.
G6319 G6319 1 Regulation-of-Transcription-Initiation REG0-6399
EG10164 EG10394 1 Regulation-of-Transcription-Initiation REG0-4686
EG10061 EG11799 -1 Regulation-of-Transcription-Initiation REG0-5071
EG10441 EG10309 1 Regulation-of-Transcription-Initiation REG0-9082
EG10440 EG10044 -1 Regulation-of-Transcription-Initiation REG0-5300 IHF inhibits osmEp expression at low osmolarity.
EG10164 EG11055 1 Regulation-of-Transcription-Initiation REG0-6187
EG10338 G0-10617 -1 Regulation-of-Transcription-Initiation REG0-10888
EG10547 EG10993 1 Regulation-of-Transcription-Initiation REG0-5454;;REG0-5455 Lrp regulates the <i>tdh-kbl</i> operon in a leucine-dependent manner |CITS: [1917830]|.
EG10325 G6900 1 Regulation-of-Transcription-Initiation REG0-9460
EG10050 EG11379 1 Regulation-of-Transcription-Initiation REG0-5488 The AppY protein is also involved in anaerobic induction of the <i>hya</i> operon, which encodes hydrogenase 1 and is located immediately upstream from the <i>appCBA</i> operon. The AppY protein regulates AppA synthesis by activating transcription from the appCp promoter. Furthermore, the <i>appY</i> gene might be autoregulated. Genetic analysis of the appCp promoter region indicates that the presence of sequences upstream from the -10 region are required for activation of the appCp promoter by AppY protein and anaerobiosis, suggesting that this region has an AppY-binding site.
EG10061 EG11804 -1 Regulation-of-Transcription-Initiation REG0-5071
EG10020 EG10757 1 Regulation-of-Transcription-Initiation REG0-5170
EG10643 EG10012 1 Regulation-of-Transcription-Initiation REG0-6033;;REG0-6034
G6319 EG12367 1 Regulation-of-Transcription-Initiation REG0-6398
EG10821 EG10131 1 Regulation-of-Transcription-Initiation REG0-6039
EG10821 EG10132 1 Regulation-of-Transcription-Initiation REG0-6039
EG10020 EG10020 1 Regulation-of-Transcription-Initiation REG0-6572;;REG0-6573
EG10325 G7923 1 Regulation-of-Transcription-Initiation REG0-6601 By making use of microarray analyses, Constantinidou et al. |CITS: [16377617]| concluded that FNR activates <i>yjiD</i> gene expression. They also identified a putative FNR-binding site upstream of the gene, but the sequence was not shown.
EG10359 EG10259 -1 Regulation-of-Transcription-Initiation REG0-9135;;REG0-5408;;REG0-5409;;REG0-5410;;REG0-5411;;REG0-9271;;REG0-9273
EG10325 EG10908 -1 Regulation-of-Transcription-Initiation REG0-5049 FNR represses the <i>rplM-rps</i> operon expression under anaerobiosis. A putative FNR-binding site, which was not shown in the paper, was identified upstream of this operon |CITS: [12754220]|.
EG10325 EG10909 1 Regulation-of-Transcription-Initiation REG0-6108 Under anaerobiosis, FNR represses <i>rpsJ</i> gene expression, but it is not known if this regulation is direct or indirect |CITS: [12754220]|. We assigned this regulation to the <i>rrpsJ-rplCDWB-rpsS-rplV-rpsC-rplP-rpmC-rpsQ</i> operon because it is known that the <i>rpsJ</i> gene is transcribed as a part of this operon.
EG10441 G7542 1 Regulation-of-Transcription-Initiation REG0-6035
EG10441 G7543 1 Regulation-of-Transcription-Initiation REG0-6035
EG10020 EG11712 1 Regulation-of-Transcription-Initiation REG0-5887
EG10441 G7544 1 Regulation-of-Transcription-Initiation REG0-6035
EG10441 G7545 1 Regulation-of-Transcription-Initiation REG0-6035
EG10164 G7145 1 Regulation-of-Transcription-Initiation REG0-9571
EG10643 EG12068 -1 Regulation-of-Transcription-Initiation REG0-4877;;REG0-4878;;REG0-5061;;REG0-5062 The napFp2 promoter is inhibited by NarL in response to nitrate.
EG10457 EG10972 1 Regulation-of-Transcription-Initiation REG0-9115
EG10643 EG12062 -1 Regulation-of-Transcription-Initiation REG0-4877;;REG0-4878;;REG0-5061;;REG0-5062 The napFp2 promoter is inhibited by NarL in response to nitrate.
EG10164 G6414 1 Regulation-of-Transcription-Initiation REG0-6382
EG10643 EG12060 -1 Regulation-of-Transcription-Initiation REG0-4877;;REG0-4878;;REG0-5061;;REG0-5062 The napFp2 promoter is inhibited by NarL in response to nitrate.
EG10643 EG12061 -1 Regulation-of-Transcription-Initiation REG0-4877;;REG0-4878;;REG0-5061;;REG0-5062 The napFp2 promoter is inhibited by NarL in response to nitrate.
G6088 EG12608 1 Regulation-of-Transcription-Initiation REG0-5652;;REG0-5653;;REG0-10762;;REG0-10763
EG10643 EG12064 -1 Regulation-of-Transcription-Initiation REG0-4877;;REG0-4878;;REG0-5061;;REG0-5062 The napFp2 promoter is inhibited by NarL in response to nitrate.
EG11434 EG11435 1 Regulation-of-Transcription-Initiation REG0-5924 This site also can be activated by SoxS. Sequences between -91 and -74 play an \ accessory\ role in MarR and SoxS transcriptional activation and MarA binding to the <i>marR</i> promoter.
EG10061 EG12089 -1 Regulation-of-Transcription-Initiation REG0-5634 |CITS: [15699038]| identified another putative ArcA-binding site ~140 bp upstream of the <i>nuoA</i> gene, but the sequence was not reported.
G6276 G6275 -1 Regulation-of-Transcription-Initiation REG0-6077
EG10061 EG12086 -1 Regulation-of-Transcription-Initiation REG0-5634 |CITS: [15699038]| identified another putative ArcA-binding site ~140 bp upstream of the <i>nuoA</i> gene, but the sequence was not reported.
G6276 G6277 -1 Regulation-of-Transcription-Initiation REG0-6080
EG11042 EG11040 -1 Regulation-of-Transcription-Initiation REG0-5462;;REG0-5463 The TyrR-binding site at position bp 19.5 downstream of the promoter is a weak TyrR box that is involved in the repression of <i>tyrB</i> gene transcription. For this repression, it is necessary that TyrR, with tyrosine or phenylalanine, binds to this site and another strong site located 42.5 bp downstream from the promoter |CITS:[12207706]|.;; The TyrR-binding site at position bp 42.5 downstream of the promoter is a strong TyrR box that is involved in repression of <i>tyrB</i> gene transcription. For this repression, it is necessary that TyrR, with tyrosine or phenylalanine, binds this site and another weak site located 19.5 bp downstream from the promoter |CITS:[12207706]|.
EG10061 EG12087 -1 Regulation-of-Transcription-Initiation REG0-5634 |CITS: [15699038]| identified another putative ArcA-binding site ~140 bp upstream of the <i>nuoA</i> gene, but the sequence was not reported.
EG10440 EG10191 1 Regulation-of-Transcription-Initiation REG0-5827 |CITS: [9613586]| demonstrated that IHF was necessary for full expression of the positively regulated <i>cysJp</i> promoter during stationary growth. In addition, they mentioned that IHF could act as a positive accessory factor, harnessing the effect of CysB under the transcription of <i>cysJIH</i>.
EG10440 EG10190 1 Regulation-of-Transcription-Initiation REG0-5827 |CITS: [9613586]| demonstrated that IHF was necessary for full expression of the positively regulated <i>cysJp</i> promoter during stationary growth. In addition, they mentioned that IHF could act as a positive accessory factor, harnessing the effect of CysB under the transcription of <i>cysJIH</i>.
EG10317 EG11434 1 Regulation-of-Transcription-Initiation REG0-5922 Activation by Fis is dependent on the presence of MarA, SoxS, or Rob.
EG10317 EG11435 1 Regulation-of-Transcription-Initiation REG0-5922 Activation by Fis is dependent on the presence of MarA, SoxS, or Rob.
G6346 G6341 1 Regulation-of-Transcription-Initiation REG0-10427;;REG0-9400 Three putative DpiA-binding sites, which are A+T-rich sequences, are located upstream of the <i>citC</i> gene |CITS: [970182]|.
G6346 G6340 1 Regulation-of-Transcription-Initiation REG0-10427;;REG0-9400 Three putative DpiA-binding sites, which are A+T-rich sequences, are located upstream of the <i>citC</i> gene |CITS: [970182]|.
G6346 G6343 1 Regulation-of-Transcription-Initiation REG0-10427;;REG0-9400 Three putative DpiA-binding sites, which are A+T-rich sequences, are located upstream of the <i>citC</i> gene |CITS: [970182]|.
G6346 G6342 1 Regulation-of-Transcription-Initiation REG0-10427;;REG0-9400 Three putative DpiA-binding sites, which are A+T-rich sequences, are located upstream of the <i>citC</i> gene |CITS: [970182]|.
EG10440 EG11672 1 Regulation-of-Transcription-Initiation REG0-9066;;REG0-9067
EG10819 EG10819 -1 Regulation-of-Transcription-Initiation REG0-5371
EG10184 EG12423 1 Regulation-of-Transcription-Initiation REG0-5109;;REG0-5110;;REG0-5111
EG10359 EG10678 -1 Regulation-of-Transcription-Initiation REG0-10782
EG10164 EG10058 1 Regulation-of-Transcription-Initiation REG0-5492
EG12386 EG12387 -1 Regulation-of-Transcription-Initiation REG0-6308
EG12243 EG10542 1 Regulation-of-Transcription-Initiation REG0-5072
EG10359 EG10671 1 Regulation-of-Transcription-Initiation REG0-4583
EG10440 EG10315 1 Regulation-of-Transcription-Initiation REG0-5130;;REG0-5134 IHF plays a dual role in controlling <i>fimA</i> expression: it is required both for inversion of the <i>fimA</i> control region and for efficient expression from the <i>fimA</i> promoter.;; IHF plays a dual role in controlling <i>fimA</i> expression: it is required both for inversion of the <i>fimA</i> control region and for efficient expression from the <i>fimA</i> promoter.
EG10359 EG10675 -1 Regulation-of-Transcription-Initiation REG0-10782
EG10359 EG10674 -1 Regulation-of-Transcription-Initiation REG0-10782
EG10359 EG10677 -1 Regulation-of-Transcription-Initiation REG0-10782
EG10359 EG10676 -1 Regulation-of-Transcription-Initiation REG0-10782
EG10325 EG11563 1 Regulation-of-Transcription-Initiation REG0-5160
EG10325 EG11562 1 Regulation-of-Transcription-Initiation REG0-5160
EG10325 EG11561 1 Regulation-of-Transcription-Initiation REG0-5646;;REG0-5647 By making use of microarray analyses, it was concluded that FNR activates <i>cai</i> operon expression under anaerobiosis |CITS: [12754220], [16377617]|.
EG10325 EG11560 1 Regulation-of-Transcription-Initiation REG0-5646;;REG0-5647 By making use of microarray analyses, it was concluded that FNR activates <i>cai</i> operon expression under anaerobiosis |CITS: [12754220], [16377617]|.
EG11609 EG12240 1 Regulation-of-Transcription-Initiation REG0-6172
EG10800 EG11442 -1 Regulation-of-Transcription-Initiation REG0-5747
EG10325 EG11564 1 Regulation-of-Transcription-Initiation REG0-5160
EG10325 EG10016 1 Regulation-of-Transcription-Initiation REG0-5032 By making use of microarray analyses, Constantinidou et al. |CITS: [16377617]| concluded that FNR activates <i>garPLRK-rnpB</i> operon expression. They also identified a putative FNR-binding site upstream of the operon, but the sequence was not shown.
EG10441 EG10403 1 Regulation-of-Transcription-Initiation REG0-5241;;REG0-5242
EG20249 EG12563 -1 Regulation-of-Transcription-Initiation REG0-6221;;REG0-6222
EG10440 EG10991 1 Regulation-of-Transcription-Initiation REG0-5698
EG10440 EG10990 1 Regulation-of-Transcription-Initiation REG0-5698
EG10226 EG11303 -1 Regulation-of-Transcription-Initiation REG0-6610
EG10226 EG11304 -1 Regulation-of-Transcription-Initiation REG0-6610
EG10441 EG12231 -1 Regulation-of-Transcription-Initiation REG0-9110
EG11527 G6982 1 Regulation-of-Transcription-Initiation REG0-9165;;REG0-9167
EG11088 EG10181 -1 Regulation-of-Transcription-Initiation REG0-9230
EG10440 EG11670 1 Regulation-of-Transcription-Initiation REG0-9066;;REG0-9067
EG12615 EG11815 1 Regulation-of-Transcription-Initiation REG0-5975;;REG0-5976;;REG0-5977;;REG0-5978
EG12615 EG11814 1 Regulation-of-Transcription-Initiation REG0-5975;;REG0-5976;;REG0-5977;;REG0-5978
EG11366 EG50005 1 Regulation-of-Transcription-Initiation REG0-10759
EG10440 EG11557 -1 Regulation-of-Transcription-Initiation REG0-5655
EG10836 EG10836 -1 Regulation-of-Transcription-Initiation REG0-10261;;REG0-10262;;REG0-10263;;REG0-10264;;REG0-11029;;REG0-11030
EG10440 EG12283 1 Regulation-of-Transcription-Initiation REG0-4906
EG10440 EG12282 1 Regulation-of-Transcription-Initiation REG0-4906
EG10440 EG11558 -1 Regulation-of-Transcription-Initiation REG0-5655
EG10440 EG11559 -1 Regulation-of-Transcription-Initiation REG0-5655
EG10440 EG12287 1 Regulation-of-Transcription-Initiation REG0-4906
EG10440 EG12286 1 Regulation-of-Transcription-Initiation REG0-4906
EG10440 EG12285 1 Regulation-of-Transcription-Initiation REG0-4906
EG10603 EG10603 -1 Regulation-of-Transcription-Initiation REG0-6330
EG10164 EG10897 -2 Regulation-of-Transcription-Initiation REG0-5658;;REG0-5659;;REG0-9001;;REG0-9002;;REG0-5451;;REG0-5452;;REG0-5512;;REG0-5513;;REG0-5514 CytR and CRP act together to repress transcription from the rpoHp3 promoter. A single CytR molecule binds between two CRP molecules. CRP-CytR-CRP.;; CytR and CRP act together to repress transcription from the rpoHp3 promoter. A single CytR molecule binds between two CRP molecules. CRP-CytR-CRP.;; CRP alone activates <i>rpoH</i> transcription, but CytR and CRP act together to repress transcription from the rpoHp5 promoter. A single CytR molecule binds between two CRP molecules. CRP-CytR-CRP.;; CRP alone activates <i>rpoH</i> transcription, but CytR and CRP act in concert to repress transcription from the rpoHp5 promoter. A single CytR molecule binds between two CRP molecules, CRP-CytR-CRP.
EG10061 EG10877 -1 Regulation-of-Transcription-Initiation REG0-6109 Salmon et al. |CITS: [15699038]| identified a putative ArcA-binding site upstream of the rpsJp promoter, but the sequence was not reported.
EG10317 EG30014 1 Regulation-of-Transcription-Initiation REG0-5385
EG11969 EG12215 1 Regulation-of-Transcription-Initiation REG0-6231
G7072 EG10404 -1 Regulation-of-Transcription-Initiation REG0-5251
EG10681 EG12842 -1 Regulation-of-Transcription-Initiation REG0-10671;;REG0-10672
EG10457 EG10971 1 Regulation-of-Transcription-Initiation REG0-9115
EG10325 EG11774 -1 Regulation-of-Transcription-Initiation REG0-5635 |CITS: [12754220]| did not find an FNR site in the <i>nuo</i> promoter region, but Bongaerts et al. |CITS: [7565112]| did. Therefore, we do not know if the FNR-mediated repression of this promoter under anaerobiosis is direct or indirect.
EG10457 G7425 -1 Regulation-of-Transcription-Initiation REG0-10735
EG10457 G7426 -1 Regulation-of-Transcription-Initiation REG0-10735
EG10457 G7427 -1 Regulation-of-Transcription-Initiation REG0-10735
EG10325 EG10761 -1 Regulation-of-Transcription-Initiation REG0-5831
EG10457 G7428 -1 Regulation-of-Transcription-Initiation REG0-10735
EG10457 G7429 -1 Regulation-of-Transcription-Initiation REG0-10735
EG12108 EG12450 1 Regulation-of-Transcription-Initiation REG0-6263;;REG0-6264;;REG0-6265 This NorR-binding site ( -132), which contains the inverse repeat GTCA-(N3)-TGAC, is considered to be of low affinity.;; This NorR-binding site ( -111), which contains the inverted repeat GTCA-(N3)-CGAC, is considered to be of low -affinity.;; This NorR-binding site( -87), which is considered to be of high affinity, facilitates further binding of NorR to the adjacent site(s). In addition, it is primarily required for NorR-dependent <i>norVW</i> regulation, while one or both of the lower-affinity sites are involved in <i>norR</i> autoregulation. It contains the inverted repeat GTCA-(N3)-TGAC |CITS: [15375149]||CITS: [15667300]|.
EG10551 EG10549 1 Regulation-of-Transcription-Initiation REG0-5254
EG10603 EG11354 -1 Regulation-of-Transcription-Initiation REG0-6330
EG10317 EG30045 1 Regulation-of-Transcription-Initiation REG0-6468;;REG0-6469;;REG0-6470;;REG0-6471
EG12301 EG12243 -1 Regulation-of-Transcription-Initiation REG0-9264
EG12301 EG12242 -1 Regulation-of-Transcription-Initiation REG0-9264
EG10643 EG11781 -2 Regulation-of-Transcription-Initiation REG0-5955;;REG0-5958;;REG0-5960;;REG0-5963;;REG0-8994 The maximum <i>nrfA</i> expression is achieved at low nitrate concentrations through NarP and mainly through NarL. Wang and Gunsalus |CITS: [11004182]| reported that the nitrite is a less effective inductor of <i>nrfA</i> expression, although in a earlier report Page et al. |CITS: [2173895]| reported that this molecule was the primary signal. The sites at -70 and -79 are recognized by NarL and NarP, but NarL has the highest affinity for them.;; The -22 and -50 NarL sites are needed for optimal repression of <i>nrfA</i> expression. At high nitrate concentrations NarL can repress <i>nrfA</i> expression, but NarP cannot |CITS:[11004182] |.;; At low levels of nitrate, NarL activates <i>nrfA</i> expression and at high levels of nitrate NarL represses it.
EG10440 G7626 1 Regulation-of-Transcription-Initiation REG0-5698
EG10440 G7627 1 Regulation-of-Transcription-Initiation REG0-5698
EG10440 G7624 1 Regulation-of-Transcription-Initiation REG0-5698
EG10588 EG11737 -1 Regulation-of-Transcription-Initiation REG0-6367;;REG0-6368
EG10325 G7594 1 Regulation-of-Transcription-Initiation REG0-6600 By making use of microarray analyses, |CITS: [16377617]| concluded that FNR activates <i>yqjI</i> gene expression. They also identified a putative FNR-binding site upstream of the gene, but the sequence was not shown.
EG10441 EG10649 -1 Regulation-of-Transcription-Initiation REG0-5797;;REG0-5798;;REG0-5799
EG10440 EG10735 1 Regulation-of-Transcription-Initiation REG0-5941 Both of the factors IHF and -13C residue play an important role in the recognition and the transcription of pstSp by &sigma;<sup>S</sup> |CITS: [16404567]|. Unlike all other PHO genes, which are under control of &sigma;<sup>D</sup>, the -13C residue might confer specificity at the pstSp promoter to be transcribed by &sigma;<sup>S</sup> |CITS: [15347756]|.
EG10440 EG10734 1 Regulation-of-Transcription-Initiation REG0-5941 Both of the factors IHF and -13C residue play an important role in the recognition and the transcription of pstSp by &sigma;<sup>S</sup> |CITS: [16404567]|. Unlike all other PHO genes, which are under control of &sigma;<sup>D</sup>, the -13C residue might confer specificity at the pstSp promoter to be transcribed by &sigma;<sup>S</sup> |CITS: [15347756]|.
EG10325 EG11595 1 Regulation-of-Transcription-Initiation REG0-6496
EG10325 EG10902 1 Regulation-of-Transcription-Initiation REG0-6108 Under anaerobiosis, FNR represses <i>rpsJ</i> gene expression, but it is not known if this regulation is direct or indirect |CITS: [12754220]|. We assigned this regulation to the <i>rrpsJ-rplCDWB-rpsS-rplV-rpsC-rplP-rpmC-rpsQ</i> operon because it is known that the <i>rpsJ</i> gene is transcribed as a part of this operon.
EG10731 G7667 1 Regulation-of-Transcription-Initiation REG0-6087 This regulatory interaction was identified by means of PhoPQ-related microarray experiments and the investigators checked for the presence of its regulatory motif in the promoter region |CITS: [15883881]|.
EG11320 EG12381 -1 Regulation-of-Transcription-Initiation REG0-9040;;REG0-9041
EG10441 EG10313 1 Regulation-of-Transcription-Initiation REG0-5130;;REG0-5134 IHF plays a dual role in controlling <i>fimA</i> expression: it is required both for inversion of the <i>fimA</i> control region and for efficient expression from the <i>fimA</i> promoter.;; IHF plays a dual role in controlling <i>fimA</i> expression: it is required both for inversion of the <i>fimA</i> control region and for efficient expression from the <i>fimA</i> promoter.
EG10547 EG10536 -1 Regulation-of-Transcription-Initiation REG0-5253 Lrp regulates the <i>livKHMGF</i> operon expression in a leucine-sensitive manner; it needs leucine for its repression effect |CITS:[1729203]|.
EG12301 G6517 -1 Regulation-of-Transcription-Initiation REG0-9267 The site of the RutR-regulating <i>rutABCDEFG</i> may hinder contact between NtrC and &sigma;<sup>54</sup> by stiffening the DNA between the enhancer and the promoter |CITS:[1776167]|.
EG10441 EG10979 -1 Regulation-of-Transcription-Initiation REG0-5865 Expression from the <i>suc</i> promoter was repressed by IHF. The consequences of inactivating other potential regulators showed that IHF performs a major role in repressing the <i>suc</i> promoter may be initiated by &sigma;<sup>38</sup>.
EG10359 EG10096 -1 Regulation-of-Transcription-Initiation REG0-11080
EG10992 EG10991 1 Regulation-of-Transcription-Initiation REG0-5700
EG10440 EG12358 -2 Regulation-of-Transcription-Initiation REG0-6004;;REG0-6005;;REG0-6008 We have assigned the positive function for these sites (-77, -134) since IHF normally activates at this distance.;; We have assigned the positive function for these sites (-177, -134) since IHF normally activates at this distance.;; We have assigned a negative function for this site (+33), since IHF normally represses at this distance.
EG10441 EG10401 -1 Regulation-of-Transcription-Initiation REG0-4698;;REG0-4699
EG10441 EG10404 1 Regulation-of-Transcription-Initiation REG0-5241;;REG0-5242
G7308 G7302 1 Regulation-of-Transcription-Initiation REG0-4854 HypF activates <i>hyf</i> operon transcription only when it is expressed from a heterologous promoter |CITS: [12426353] [14702328]|.
EG10325 EG12405 -1 Regulation-of-Transcription-Initiation REG0-6602 By making use of microarray analyses, Constantinidou et al. |CITS: [16377617]| concluded that FNR represses <i>ychO</i> gene expression. They also identified a putative FNR-binding site upstream of the gene, but the sequence was not shown.
EG10562 EG10554 1 Regulation-of-Transcription-Initiation REG0-4727;;REG0-4728;;REG0-4733;;REG0-4734;;REG0-4735
EG20249 EG11055 -1 Regulation-of-Transcription-Initiation REG0-6188 Expression of the regulated gene is affected as a result of mutating the regulatory protein. Note that this evidence does not eliminate the possiblity of an indirect effect of the regulator on the regulated gene.
G6867 EG11055 -1 Regulation-of-Transcription-Initiation REG0-6189 Expression of the regulated gene is affected as a result of mutating the regulatory protein. Note that this evidence does not eliminate the possibility of an indirect effect of the regulator on the regulated gene.
EG10325 EG11221 -1 Regulation-of-Transcription-Initiation REG0-11088
EG10482 EG11918 1 Regulation-of-Transcription-Initiation REG0-10938;;REG0-4830 ZraR activates the zraPp promoter in the presence of high Zn<sup>2+</sup> and Pb<sup>2+</sup> concentrations |CITS: [11243806]|.
EG10800 EG10792 -1 Regulation-of-Transcription-Initiation REG0-4621
EG10800 EG10791 -1 Regulation-of-Transcription-Initiation REG0-4619
EG10800 EG10790 -1 Regulation-of-Transcription-Initiation REG0-6208;;REG0-6209
EG10800 EG10797 -1 Regulation-of-Transcription-Initiation REG0-4622
EG10441 EG10642 1 Regulation-of-Transcription-Initiation REG0-4538
EG10800 EG10795 -1 Regulation-of-Transcription-Initiation REG0-4621
EG10800 EG10794 -1 Regulation-of-Transcription-Initiation REG0-5309
EG10533 G6464 -1 Regulation-of-Transcription-Initiation REG0-9145
EG10800 EG10799 -1 Regulation-of-Transcription-Initiation REG0-5826
EG10800 EG10798 -1 Regulation-of-Transcription-Initiation REG0-5826
EG10547 EG30010 -1 Regulation-of-Transcription-Initiation REG0-6472 Based on studies of binding sites with gel shift and footprinting with Lrp and H-NS regulator proteins, it was demonstrated that both proteins interact with obvious synergism in the repression of all seven <i>E. coli</i> <i>rrn</i> P1 promoter upstream regions; as a result, they help the efficient shutdown of rRNA synthesis. Likewise, both proteins could be a transient heteromer via a protein-protein interaction that interferes with the RNA polymerase, and in this way it alters the DNA of the upstream regions of all seven ribosomal P1 promoters |CITS: [16238633]|.
G7308 G7306 1 Regulation-of-Transcription-Initiation REG0-4854 HypF activates <i>hyf</i> operon transcription only when it is expressed from a heterologous promoter |CITS: [12426353] [14702328]|.
EG10517 EG10513 1 Regulation-of-Transcription-Initiation REG0-4713
G6789 EG12241 1 Regulation-of-Transcription-Initiation REG0-6171
G6789 EG12240 1 Regulation-of-Transcription-Initiation REG0-6171
EG10821 G6546 -1 Regulation-of-Transcription-Initiation REG0-5354
EG10821 G6545 -1 Regulation-of-Transcription-Initiation REG0-5354
EG10301 G7414 1 Regulation-of-Transcription-Initiation REG0-5776;;REG0-10802
EG10821 G6543 -1 Regulation-of-Transcription-Initiation REG0-5354
EG10681 EG11378 1 Regulation-of-Transcription-Initiation REG0-10665;;REG0-6349
EG10325 EG10371 1 Regulation-of-Transcription-Initiation REG0-5742 By making use of microarray analyses it was concluded that anarobiosis does not affect expression of the <i>gcv</i> operon, although FNR appears to activate it. A putative FNR-binding site, which was not shown in the report, was identified upstream of this operon |CITS: [12754220]|.
EG10325 EG10372 1 Regulation-of-Transcription-Initiation REG0-11089
EG10061 G0-10588 1 Regulation-of-Transcription-Initiation REG0-5487
EG11434 EG10358 1 Regulation-of-Transcription-Initiation REG0-5870
EG10325 EG11282 -1 Regulation-of-Transcription-Initiation REG0-4855 It seems that Fnr repress the <i>hyf</i> operon expression when it is activated by HyfR. Its is possible that binding of FNR may minimize the binding of HyfR, whose binding site is only 25 bases upstream of the FNR-binding site |CITS: [14702328]|.
EG11609 EG12241 1 Regulation-of-Transcription-Initiation REG0-6172
EG10200 EG11045 -1 Regulation-of-Transcription-Initiation REG0-5578;;REG0-10528;;REG0-10529
EG10457 EG10315 1 Regulation-of-Transcription-Initiation REG0-5129
EG10442 EG10443 -1 Regulation-of-Transcription-Initiation REG0-11034;;REG0-11035;;REG0-11036;;REG0-11037;;REG0-6581;;REG0-6582;;REG0-6583;;REG0-6584
EG10442 EG10442 -1 Regulation-of-Transcription-Initiation REG0-11034;;REG0-11035;;REG0-11036;;REG0-11037;;REG0-6581;;REG0-6582;;REG0-6583;;REG0-6584
EG10800 EG10421 -1 Regulation-of-Transcription-Initiation REG0-5952
EG10800 EG10420 -1 Regulation-of-Transcription-Initiation REG0-5952
EG10643 EG12067 -1 Regulation-of-Transcription-Initiation REG0-4877;;REG0-4878;;REG0-5061;;REG0-5062 The napFp2 promoter is inhibited by NarL in response to nitrate.
EG10457 EG10974 1 Regulation-of-Transcription-Initiation REG0-9115
EG10457 EG11263 -1 Regulation-of-Transcription-Initiation REG0-5397;;REG0-5398
EG10728 EG11209 1 Regulation-of-Transcription-Initiation REG0-5420;;REG0-5421
EG10819 EG10814 -1 Regulation-of-Transcription-Initiation REG0-5371
EG10070 EG11286 -1 Regulation-of-Transcription-Initiation REG0-4775;;REG0-4776
EG10547 EG10537 -1 Regulation-of-Transcription-Initiation REG0-5253 Lrp regulates the <i>livKHMGF</i> operon expression in a leucine-sensitive manner; it needs leucine for its repression effect |CITS:[1729203]|.
EG10819 EG10815 -1 Regulation-of-Transcription-Initiation REG0-5371
EG10061 EG10132 -1 Regulation-of-Transcription-Initiation REG0-6046
EG11320 EG12360 -1 Regulation-of-Transcription-Initiation REG0-9038;;REG0-9039
EG10457 EG12385 -1 Regulation-of-Transcription-Initiation REG0-10924
EG10457 EG12760 -1 Regulation-of-Transcription-Initiation REG0-9114
EG11212 EG11266 -1 Regulation-of-Transcription-Initiation REG0-10501
EG11212 EG11262 -1 Regulation-of-Transcription-Initiation REG0-10508
EG10533 EG10339 -1 Regulation-of-Transcription-Initiation REG0-9142
EG10164 G6866 1 Regulation-of-Transcription-Initiation REG0-6187
G7573 G6761 -1 Regulation-of-Transcription-Initiation REG0-10463
EG11088 EG11088 -1 Regulation-of-Transcription-Initiation REG0-5145
EG10164 EG10399 1 Regulation-of-Transcription-Initiation REG0-4693;;REG0-4695;;REG0-4696
EG10457 EG11495 -1 Regulation-of-Transcription-Initiation REG0-6204 The H-NS site for the <i>hdeD</i> regulatory region hasn't been determined, but Yoshida93 suggested that H-NS has two sites: one site near <i>hdeD</i> and the other one close to <i>hdeA</i> (the upstream operon in the opposite direction) and that H-NS represses transcription through the DNA binding to supercoil it or DNA already supercoiled. Futrher experiments are requiered to test this proposal.
EG10457 G7947 -1 Regulation-of-Transcription-Initiation REG0-9423;;REG0-9424 H-NS binds to the center region between the divergent promoters and to sites located distally from the two yjjQp and yjjPp promoters |CITS: [18055596]|.;; H-NS binds to the center region between the divergent promoters and to sites located distally from the two yjjQp and yjjPp promoters |CITS: [18055596]|.
EG10301 EG11282 1 Regulation-of-Transcription-Initiation REG0-4853 Only FhlA mutants can activate the transcription of the <i>hyf</i> operon. The HycA protein acts as an antiactivator of FhlA |CITS:[12426353]|.
G7003 EG10256 -1 Regulation-of-Transcription-Initiation REG0-10859;;REG0-6103
G7003 EG10257 -1 Regulation-of-Transcription-Initiation REG0-10859
EG10164 EG10068 1 Regulation-of-Transcription-Initiation REG0-6163 |CITS:[12730174]| reported that this site is at -166.5, but when identifying the sequence in the genome, it is centered at -167.5. This site overlaps the putative -10 box of the divergently transcribed upstream <i>metY</i> gene.
G6867 G6867 -1 Regulation-of-Transcription-Initiation REG0-6190
EG10164 EG10664 -2 Regulation-of-Transcription-Initiation REG0-5689;;REG0-5690;;REG0-5691;;REG0-5693;;REG0-8998;;REG0-8999 In the absence of the other proteins, cAMP-CRP binds to three CRP targets centered at -92.5 , -42.5 and +56.;; In the absence of the other proteins, cAMP-CRP binds to three CRP targets centered at -92.5 (CRP2), -42.5 (CRP1), and +56 (CRPE).;; In the absence of the other proteins, cAMP-CRP binds to three CRP targets centered at -92.5 (CRP2), -42.5 (CRP1), and +56 (CRPE). The importance of CRPE located within the <i>nupG</i> coding region is at present unknown.;; The <i>nupG</i> full repression complex contains the CytR protein sandwiched between two cAMP-CRP complexes. Binding of CytR to its target excludes binding of cAMP-CRP to CRP1 and promotes binding of cAMP-CRP to CRP0, therefore allowing cooperative binding of the two protein species.;; In the absence of the other proteins, cAMP-CRP binds to three CRP targets centered at -92.5 (CRP2), -42.5 (CRP1), and +56 (CRPE).;; In the absence of the other proteins, cAMP-CRP binds to three CRP targets centered at -92.5 (CRP2), -42.5 (CRP1), and +56 (CRPE). The importance of CRPE located within the <i>nupG</i> coding region is at present unknown.
EG10164 EG10665 -1 Regulation-of-Transcription-Initiation REG0-4846 CRP binds in just one site and activates <i>argG</i> gene expresion and represses the expression of the divergent operon, <i>metY-yhbC-nusA-infB</i>.
EG10457 EG12165 1 Regulation-of-Transcription-Initiation REG0-5093
EG10164 EG10660 1 Regulation-of-Transcription-Initiation REG0-4557
EG10164 EG10661 1 Regulation-of-Transcription-Initiation REG0-4557
EG10184 G6477 -1 Regulation-of-Transcription-Initiation REG0-6009 CysB appears to modulate in a negative manner the expression of the <i>ssu</i> operon rather than to be a strong repressor of the operon |CITS: [11918818]|.
EG10184 G6476 -1 Regulation-of-Transcription-Initiation REG0-6009 CysB appears to modulate in a negative manner the expression of the <i>ssu</i> operon rather than to be a strong repressor of the operon |CITS: [11918818]|.
EG10184 G6479 -1 Regulation-of-Transcription-Initiation REG0-6009 CysB appears to modulate in a negative manner the expression of the <i>ssu</i> operon rather than to be a strong repressor of the operon |CITS: [11918818]|.
EG10184 G6478 -1 Regulation-of-Transcription-Initiation REG0-6009 CysB appears to modulate in a negative manner the expression of the <i>ssu</i> operon rather than to be a strong repressor of the operon |CITS: [11918818]|.
EG10325 EG11176 1 Regulation-of-Transcription-Initiation REG0-5032 By making use of microarray analyses, Constantinidou et al. |CITS: [16377617]| concluded that FNR activates <i>garPLRK-rnpB</i> operon expression. They also identified a putative FNR-binding site upstream of the operon, but the sequence was not shown.
EG10441 EG10990 1 Regulation-of-Transcription-Initiation REG0-5698
EG10441 EG10991 1 Regulation-of-Transcription-Initiation REG0-5698
EG10325 EG11172 1 Regulation-of-Transcription-Initiation REG0-5695;;REG0-5696
EG10319 EG11975 1 Regulation-of-Transcription-Initiation REG0-4823;;REG0-4824
EG11212 EG11001 -1 Regulation-of-Transcription-Initiation REG0-10507
EG10319 EG11977 1 Regulation-of-Transcription-Initiation REG0-4823;;REG0-4824
EG10319 EG11976 1 Regulation-of-Transcription-Initiation REG0-4823;;REG0-4824
EG10457 EG11127 -1 Regulation-of-Transcription-Initiation REG0-10834;;REG0-6611
EG10457 EG11126 -1 Regulation-of-Transcription-Initiation REG0-10834;;REG0-6611
EG10457 EG11125 -1 Regulation-of-Transcription-Initiation REG0-10834;;REG0-6611
EG10325 EG13283 1 Regulation-of-Transcription-Initiation REG0-6355 By making use of microarray analyses it was concluded that anarobiosis does not affect the expression of the <i>purMN</i> operon, although FNR appears to activate it. A putative FNR-binding site, which is not shown in the paper, was identified upstream of this operon |CITS: [12754220]|.
EG10164 EG10085 1 Regulation-of-Transcription-Initiation REG0-10472
EG10164 EG10086 1 Regulation-of-Transcription-Initiation REG0-10472
EG12301 EG10134 1 Regulation-of-Transcription-Initiation REG0-9263
EG10547 EG11974 1 Regulation-of-Transcription-Initiation REG0-5131;;REG0-5132;;REG0-5133
G6274 G6286 1 Regulation-of-Transcription-Initiation REG0-6081
G6274 G6284 1 Regulation-of-Transcription-Initiation REG0-6081
G6274 G6285 1 Regulation-of-Transcription-Initiation REG0-6081
EG10164 EG10404 -1 Regulation-of-Transcription-Initiation REG0-5249
EG10728 EG11734 1 Regulation-of-Transcription-Initiation REG0-6010
EG10547 EG10403 1 Regulation-of-Transcription-Initiation REG0-5244;;REG0-5245;;REG0-5246;;REG0-9557 Lrp activates the <i>gltBDF</i> operon in a leucine-insensitive manner |CITS:[7901196]|, binding at three sites distant to the &sigma;<sup>70</sup> promoter. This is a strange way of regulating a &sigma;<sup>70</sup> promoter, since Lrp should bind close to the promoter in order to regulate, and so it is helped by IHF (the DNA-bending protein) binding between the proximal Lrp site and the promoter, bending this DNA region and getting Lrp closer to &sigma;<sup>70</sup> to activate the transcription |CITS:[11395454]|. (Lrp is just a modulator of the operon expression; it does not work as the common activators/repressors that switch the gene expression in an on/off manner. In addition, it is sometimes insensitive to the presence of leucine to have its modulator effect |CITS:[7968922]|.);; Lrp activates the <i>gltBDF</i> operon in a leucine-insensitive manner |CITS:[7901196]|, binding at three sites distant to the &sigma;<sup>70</sup> promoter. This is a strange way of regulating a &sigma;<sup>70</sup> promoter, since Lrp should bind close to the promoter in order to regulate, and so it is helped by IHF (the DNA-bending protein) binding between the proximal Lrp site and the promoter, bending this DNA region and getting Lrp closer to &sigma;<sup>70</sup> to activate the transcription |CITS:[11395454]|. (Lrp is just a modulator of the operon expression; it does not work as the common activators/repressors that switch the gene expression in an on/off manner. In addition, it is sometimes insensitive to the presence of leucine to have its modulator effect |CITS:[7968922]|.);; Lrp activates the <i>gltBDF</i> operon in a leucine-insensitive manner |CITS:[7901196]|, binding at three sites distant to the &sigma;<sup>70</sup> promoter. This is a strange way of regulating a &sigma;<sup>70</sup> promoter, since Lrp should bind close to the promoter in order to regulate, and so it is helped by IHF (the DNA-bending protein) binding between the proximal Lrp site and the promoter, bending this DNA region and getting Lrp closer to &sigma;<sup>70</sup> to activate the transcription |CITS:[11395454]|. (Lrp is just a modulator of the operon expression; it does not work as the common activators/repressors that switch the gene expression in an on/off manner. In addition, it is sometimes insensitive to the presence of leucine to have its modulator effect |CITS:[7968922]|.)
EG10317 G7546 -1 Regulation-of-Transcription-Initiation REG0-9367;;REG0-9368;;REG0-9369;;REG0-9370
EG10440 EG11270 -2 Regulation-of-Transcription-Initiation REG0-4946;;REG0-4947;;REG0-4951;;REG0-4952
EG10359 EG11699 -1 Regulation-of-Transcription-Initiation REG0-6338;;REG0-6339
G6276 G6274 -1 Regulation-of-Transcription-Initiation REG0-6079
EG10325 EG10154 -1 Regulation-of-Transcription-Initiation REG0-5348
EG10364 EG10593 -1 Regulation-of-Transcription-Initiation REG0-5388
EG10325 EG10151 1 Regulation-of-Transcription-Initiation REG0-6416 By making use of microarray analyses, Constantinidou et al. |CITS: [16377617]| concluded that FNR activates <i>tar-tap-cheRBYZ</i> operon expression. They also identified a putative FNR-binding site upstream of the operon, but the sequence was not reported.
EG10325 EG10150 1 Regulation-of-Transcription-Initiation REG0-6416 By making use of microarray analyses, Constantinidou et al. |CITS: [16377617]| concluded that FNR activates <i>tar-tap-cheRBYZ</i> operon expression. They also identified a putative FNR-binding site upstream of the operon, but the sequence was not reported.
EG10440 G0-10641 -2 Regulation-of-Transcription-Initiation REG0-4946;;REG0-4947;;REG0-4951;;REG0-4952
EG10400 EG10392 -1 Regulation-of-Transcription-Initiation REG0-4680;;REG0-4681;;REG0-4682;;REG0-4683;;REG0-4684
EG10164 EG10401 1 Regulation-of-Transcription-Initiation REG0-4693;;REG0-4695;;REG0-4696
EG10164 EG10402 1 Regulation-of-Transcription-Initiation REG0-5875
EG10164 EG10403 -1 Regulation-of-Transcription-Initiation REG0-5249
EG10441 EG10190 1 Regulation-of-Transcription-Initiation REG0-5827 |CITS: [9613586]| demonstrated that IHF was necessary for full expression of the positively regulated <i>cysJp</i> promoter during stationary growth. In addition, they mentioned that IHF could act as a positive accessory factor, harnessing the effect of CysB under the transcription of <i>cysJIH</i>.
EG10441 EG10191 1 Regulation-of-Transcription-Initiation REG0-5827 |CITS: [9613586]| demonstrated that IHF was necessary for full expression of the positively regulated <i>cysJp</i> promoter during stationary growth. In addition, they mentioned that IHF could act as a positive accessory factor, harnessing the effect of CysB under the transcription of <i>cysJIH</i>.
EG10325 EG10399 1 Regulation-of-Transcription-Initiation REG0-4692;;REG0-4694
EG10325 EG10301 1 Regulation-of-Transcription-Initiation REG0-5094;;REG0-5095 FNR activates <i>hypB</i> transcription under anaerobiosis.;; FNR activates <i>hypB</i> transcription under anaerobiosis.
EG10320 G7418 1 Regulation-of-Transcription-Initiation REG0-4615
G7826 EG10331 1 Regulation-of-Transcription-Initiation REG0-4638 DcuR regulates the expression of the <i>frd</i> promoter in response to external C4-dicarboxylates.
G7826 EG10332 1 Regulation-of-Transcription-Initiation REG0-4638 DcuR regulates the expression of the <i>frd</i> promoter in response to external C4-dicarboxylates.
G7826 EG10333 1 Regulation-of-Transcription-Initiation REG0-4638 DcuR regulates the expression of the <i>frd</i> promoter in response to external C4-dicarboxylates.
EG11966 EG50009 1 Regulation-of-Transcription-Initiation REG0-10920
EG10235 EG10035 -1 Regulation-of-Transcription-Initiation REG0-6001 It seems that DnaA bound first at a site between the transcription start site and the -10 sequence on the upper strand triggered the cooperative binding upon an increase of the number of bound molecules.
EG11212 EG11648 -1 Regulation-of-Transcription-Initiation REG0-10516;;REG0-10517
EG10061 EG10278 -1 Regulation-of-Transcription-Initiation REG0-4467
EG10235 EG10746 1 Regulation-of-Transcription-Initiation REG0-4922 The stimulatory effect of DnaA on <i>polA</i> genes was only observed in stationary phase.
EG10533 EG10920 -1 Regulation-of-Transcription-Initiation REG0-5384
EG10457 EG11237 -1 Regulation-of-Transcription-Initiation REG0-6362 There is a curved region upstream of the chiAp promoter, and it could be the Hns- binding site.
G7331 G7336 1 Regulation-of-Transcription-Initiation REG0-6099
EG11435 EG11434 -1 Regulation-of-Transcription-Initiation REG0-5925;;REG0-5926 Two MarR sites (-18 and +17) are required for full transcriptional repression, but either site alone permits partial repression |CITS:[15225313]|.;; Two MarR sites (-18 and +17) are required for full transcriptional repression, but either site alone permits partial repression |CITS:[15225313]|.
EG11435 EG11435 -1 Regulation-of-Transcription-Initiation REG0-5925;;REG0-5926 Two MarR sites (-18 and +17) are required for full transcriptional repression, but either site alone permits partial repression |CITS:[15225313]|.;; Two MarR sites (-18 and +17) are required for full transcriptional repression, but either site alone permits partial repression |CITS:[15225313]|.
EG10731 G6522 1 Regulation-of-Transcription-Initiation REG0-6282
EG10547 EG11400 -1 Regulation-of-Transcription-Initiation REG0-9403;;REG0-9404;;REG0-9405;;REG0-9406;;REG0-9407;;REG0-9408
EG10681 G6906 1 Regulation-of-Transcription-Initiation REG0-10665;;REG0-6349
G6346 G6345 1 Regulation-of-Transcription-Initiation REG0-10426
G7331 G7334 1 Regulation-of-Transcription-Initiation REG0-6099
EG10164 G6570 -1 Regulation-of-Transcription-Initiation REG0-11106
G6346 G6344 1 Regulation-of-Transcription-Initiation REG0-10427;;REG0-9400 Three putative DpiA-binding sites, which are A+T-rich sequences, are located upstream of the <i>citC</i> gene |CITS: [970182]|.
EG11212 EG11486 -1 Regulation-of-Transcription-Initiation REG0-10518
EG10533 EG11064 -1 Regulation-of-Transcription-Initiation REG0-5548
EG11449 EG10403 1 Regulation-of-Transcription-Initiation REG0-10919
G6346 G6346 1 Regulation-of-Transcription-Initiation REG0-10426
EG10533 EG11061 -1 Regulation-of-Transcription-Initiation REG0-5546
EG11449 EG10404 1 Regulation-of-Transcription-Initiation REG0-10919
EG10533 EG11063 -1 Regulation-of-Transcription-Initiation REG0-6137;;REG0-6138 Most of the transcription of the <i>uvrC</i> gene begins at the uvrCp2 promoter |CITS:[2556297]|.
EG10533 EG11062 -1 Regulation-of-Transcription-Initiation REG0-5547
EG10441 G6714 1 Regulation-of-Transcription-Initiation REG0-5097 This site of IHF binding is also used to regulate the divergent paaZp promoter.
G6276 G6279 -1 Regulation-of-Transcription-Initiation REG0-6080
EG10441 G6716 1 Regulation-of-Transcription-Initiation REG0-5097 This site of IHF binding is also used to regulate the divergent paaZp promoter.
EG10441 G6717 1 Regulation-of-Transcription-Initiation REG0-5097 This site of IHF binding is also used to regulate the divergent paaZp promoter.
EG11212 G6892 -1 Regulation-of-Transcription-Initiation REG0-10511
EG10441 G6711 1 Regulation-of-Transcription-Initiation REG0-5097 This site of IHF binding is also used to regulate the divergent paaZp promoter.
EG10441 G6712 1 Regulation-of-Transcription-Initiation REG0-5097 This site of IHF binding is also used to regulate the divergent paaZp promoter.
G6276 G6278 -1 Regulation-of-Transcription-Initiation REG0-6080
EG11212 EG10025 -1 Regulation-of-Transcription-Initiation REG0-10485
EG11212 EG10024 -1 Regulation-of-Transcription-Initiation REG0-10485
EG10457 EG30032 -1 Regulation-of-Transcription-Initiation REG0-5077;;REG0-5078;;REG0-5079 H-NS antagonizes the Fis-mediated activation of the P1 promoter through conformational changes in the DNA |CITS: [7512187]|.;; H-NS antagonizes the Fis-mediated activation of the P1 promoter through conformational changes in the DNA |CITS: [7512187]|.;; H-NS antagonizes the Fis-mediated activation of the P1 promoter through conformational changes in the DNA |CITS: [7512187]|.
EG10164 EG10249 1 Regulation-of-Transcription-Initiation REG0-5821;;REG0-5276;;REG0-5277 The positive effect of the cAMP-CRP complex is seen only together with DsdC. Thus, CRP cannot act by itself in this system.;; The positive effect of the cAMP-CRP complex is seen only together with DsdC. Thus, CRP cannot act on its own in this system.
EG10457 EG30035 -1 Regulation-of-Transcription-Initiation REG0-6467 Paradoxically, even though H-NS is an inhibitor it drives the bound RNA
EG10325 G6644 -1 Regulation-of-Transcription-Initiation REG0-10273
EG10317 EG10556 1 Regulation-of-Transcription-Initiation REG0-9330;;REG0-9331
G7575 EG12658 1 Regulation-of-Transcription-Initiation REG0-6546;;REG0-6547
EG10317 EG10554 1 Regulation-of-Transcription-Initiation REG0-9330;;REG0-9331
EG10050 EG10472 1 Regulation-of-Transcription-Initiation REG0-5322 AppY actives the transcription of the <i>hyaABCDEF</i> operon during anaerobic growth.
EG10325 EG10025 -2 Regulation-of-Transcription-Initiation REG0-6134;;REG0-5144;;REG0-8987 FNR represses the aceEp promoter under anaerobic conditions.;; FNR affects pdhRp promoter under anaerobic conditions.;; FNR affects the pdhRp promoter under anaerobic conditions.
EG10325 EG10024 -2 Regulation-of-Transcription-Initiation REG0-6134;;REG0-5144;;REG0-8987 FNR represses the aceEp promoter under anaerobic conditions.;; FNR affects pdhRp promoter under anaerobic conditions.;; FNR affects the pdhRp promoter under anaerobic conditions.
EG10325 EG10027 1 Regulation-of-Transcription-Initiation REG0-6104 The positive effect of ArcA and FNR on <i>ackA</i> expression is independent |CITS:[15988767]|.
EG10457 EG10050 -1 Regulation-of-Transcription-Initiation REG0-6524 The <i>appY</i> promoter region contains a curved DNA which could be specific for the recognition of H-NS. However, it is possible that there might be more than one H-NS-binding site in the <i>appY</i> promoter region. H-NS plays a role in the thermoregulation of the <i>appY</i> gene |CITS: [96256592]|.
EG10400 EG10399 -1 Regulation-of-Transcription-Initiation REG0-4697;;REG0-4700;;REG0-4701;;REG0-4702;;REG0-4703;;REG0-4704;;REG0-4705;;REG0-4706
EG10317 EG10424 -1 Regulation-of-Transcription-Initiation REG0-6345;;REG0-6346
G8207 EG12417 -1 Regulation-of-Transcription-Initiation REG0-5741
EG10317 EG10423 -1 Regulation-of-Transcription-Initiation REG0-5714
G8207 EG12415 -1 Regulation-of-Transcription-Initiation REG0-5741
G8207 EG12414 -1 Regulation-of-Transcription-Initiation REG0-5741
EG10164 EG10282 1 Regulation-of-Transcription-Initiation REG0-5629
G8207 EG12419 -1 Regulation-of-Transcription-Initiation REG0-5741
EG11447 G6434 -1 Protein-Mediated-Attenuation REG0-10869
EG10325 EG12083 -1 Regulation-of-Transcription-Initiation REG0-5635 |CITS: [12754220]| did not find an FNR site in the <i>nuo</i> promoter region, but Bongaerts et al. |CITS: [7565112]| did. Therefore, we do not know if the FNR-mediated repression of this promoter under anaerobiosis is direct or indirect.
EG10325 EG12082 -1 Regulation-of-Transcription-Initiation REG0-5635 |CITS: [12754220]| did not find an FNR site in the <i>nuo</i> promoter region, but Bongaerts et al. |CITS: [7565112]| did. Therefore, we do not know if the FNR-mediated repression of this promoter under anaerobiosis is direct or indirect.
EG12162 EG12415 -1 Regulation-of-Transcription-Initiation REG0-5741
EG10325 EG12084 -1 Regulation-of-Transcription-Initiation REG0-5635 |CITS: [12754220]| did not find an FNR site in the <i>nuo</i> promoter region, but Bongaerts et al. |CITS: [7565112]| did. Therefore, we do not know if the FNR-mediated repression of this promoter under anaerobiosis is direct or indirect.
EG10325 EG12087 -1 Regulation-of-Transcription-Initiation REG0-5635 |CITS: [12754220]| did not find an FNR site in the <i>nuo</i> promoter region, but Bongaerts et al. |CITS: [7565112]| did. Therefore, we do not know if the FNR-mediated repression of this promoter under anaerobiosis is direct or indirect.
EG10325 EG12086 -1 Regulation-of-Transcription-Initiation REG0-5635 |CITS: [12754220]| did not find an FNR site in the <i>nuo</i> promoter region, but Bongaerts et al. |CITS: [7565112]| did. Therefore, we do not know if the FNR-mediated repression of this promoter under anaerobiosis is direct or indirect.
EG10325 EG12089 -1 Regulation-of-Transcription-Initiation REG0-5635 |CITS: [12754220]| did not find an FNR site in the <i>nuo</i> promoter region, but Bongaerts et al. |CITS: [7565112]| did. Therefore, we do not know if the FNR-mediated repression of this promoter under anaerobiosis is direct or indirect.
EG10325 EG12088 -1 Regulation-of-Transcription-Initiation REG0-5635 |CITS: [12754220]| did not find an FNR site in the <i>nuo</i> promoter region, but Bongaerts et al. |CITS: [7565112]| did. Therefore, we do not know if the FNR-mediated repression of this promoter under anaerobiosis is direct or indirect.
EG10317 EG30089 1 Regulation-of-Transcription-Initiation REG0-6463;;REG0-6464;;REG0-6465
EG12386 EG11330 -1 Regulation-of-Transcription-Initiation REG0-6308
EG10643 EG10006 -1 Regulation-of-Transcription-Initiation REG0-4914;;REG0-4915;;REG0-4916;;REG0-4917;;REG0-4918;;REG0-4919
EG10164 EG11209 -1 Regulation-of-Transcription-Initiation REG0-5422
EG10319 EG12081 1 Regulation-of-Transcription-Initiation REG0-4616
EG10061 EG10787 -1 Regulation-of-Transcription-Initiation REG0-6504;;REG0-6505;;REG0-6506 The addition of CRP decreased the ArcA-specific protection on binding sites -48 and -85 and the CRP specific protection was decreased, implying that ArcA and CRP compete with each other for binding to the ptsGp1 promoter.;; The addition of CRP decreased the ArcA-specific protection on binding sites -48 and -85 and the CRP-specific protection was decreased, implying that ArcA and CRP compete with each other for binding to the ptsGp1 promoter.
EG10457 EG10618 1 Regulation-of-Transcription-Initiation REG0-5093
EG10111 EG10109 -1 Regulation-of-Transcription-Initiation REG0-5431 BetI is a repressor that regulates the betIp promoter in response to the inducer choline.
EG10325 EG10979 -1 Regulation-of-Transcription-Initiation REG0-5862;;REG0-5863
EG12008 EG50001 1 Regulation-of-Transcription-Initiation REG0-10854 The MlrA-<i>rplU</i>p regulatory interaction was identified by sequence analysis reported by Ogasawara et al., and by a gel shift assay using purified transcription factor (data not provided) |CITS[20874755]|.
EG11320 G7402 -1 Regulation-of-Transcription-Initiation REG0-9040;;REG0-9041
EG12008 EG50002 1 Regulation-of-Transcription-Initiation REG0-10854 The MlrA-<i>rplU</i>p regulatory interaction was identified by sequence analysis reported by Ogasawara et al., and by a gel shift assay using purified transcription factor (data not provided) |CITS[20874755]|.
EG10821 EG11508 1 Regulation-of-Transcription-Initiation REG0-6097
EG10317 EG11599 1 Regulation-of-Transcription-Initiation REG0-5922 Activation by Fis is dependent on the presence of MarA, SoxS, or Rob.
EG10325 EG10267 1 Regulation-of-Transcription-Initiation REG0-6566 By making use of microarray analyses it was concluded that FNR activates <i>acrEF</i> operon expression under anaerobiosis. A putative FNR-binding site, which was not reported in the paper, was identified upstream of this operon |CITS: [12754220]|.
EG10643 EG12093 1 Regulation-of-Transcription-Initiation REG0-5631 Upstream of -120, a sequence corresponding to the NarL consensus has been found. Other potential (but less-well-conserved) NarL consensus sites are located upstream of -260 and of -201.
EG10643 EG12092 1 Regulation-of-Transcription-Initiation REG0-5631 Upstream of -120, a sequence corresponding to the NarL consensus has been found. Other potential (but less-well-conserved) NarL consensus sites are located upstream of -260 and of -201.
EG10643 EG12091 1 Regulation-of-Transcription-Initiation REG0-5631 Upstream of -120, a sequence corresponding to the NarL consensus has been found. Other potential (but less-well-conserved) NarL consensus sites are located upstream of -260 and of -201.
EG10643 EG12090 1 Regulation-of-Transcription-Initiation REG0-5631 Upstream of -120, a sequence corresponding to the NarL consensus has been found. Other potential (but less-well-conserved) NarL consensus sites are located upstream of -260 and of -201.
EG11447 G6531 -1 Protein-Mediated-Translation-Regulation REG0-9453
EG12008 G7657 1 Regulation-of-Transcription-Initiation REG0-10855 The MlrA-<i>yrbA</i>p regulatory interaction was identified by sequence analysis reported by Ogasawara et al., and by a gel shift assay using purified transcription factor (data not provided) |CITS[20874755]|.
EG11447 G6530 -1 Protein-Mediated-Translation-Regulation REG0-9453
EG10164 EG12240 -1 Regulation-of-Transcription-Initiation REG0-6176 Based on genome-wide analysis, it was discovered that CRP downregulates the expression of the <i>mdtEF</i> gene cluster, and a novel uncharacterized physiological role for CRP in multidrug resistance has been described by Nishino et al. (2008). |CITS:[18503189]| .
G7326 G7401 1 Regulation-of-Transcription-Initiation REG0-10950
G7326 G7402 1 Regulation-of-Transcription-Initiation REG0-10950
EG10164 EG12243 -1 Regulation-of-Transcription-Initiation REG0-5010 This potential site could belong to the CRP regulator, since it possesses 9 of the 16 consensus nucleotides associated with CRP binding |CITS: [11238978]|. GadE and CRP bind to this site, controlling <i>gadA</i> expression during growth both under acidic conditions and in stationary phase.
EG10164 G6798 1 Regulation-of-Transcription-Initiation REG0-10777;;REG0-9588
EG10164 G6799 1 Regulation-of-Transcription-Initiation REG0-10777;;REG0-9588
EG10490 EG10206 1 Regulation-of-Transcription-Initiation REG0-9574 Based on EMSE, it was demonstrated that His<sub>6</sub>-ArgP has an apparent <i>K<sub>d</sub></i> of 35 nM for the binding of ArgP to the <i>dapB</i> regulatory region |CITS:[18502871]|.
EG11447 G6532 -1 Protein-Mediated-Translation-Regulation REG0-10092;;REG0-9994 The precise position of the CsrA binding site is inferred by its similarity to the consensus sequence; binding;; The precise position of the CsrA binding site is inferred by its similarity to the consensus sequence; binding
EG10845 EG10845 -1 Protein-Mediated-Attenuation REG0-9567;;REG0-9568
EG10317 EG10468 -1 Regulation-of-Transcription-Initiation REG0-9377
EG12031 EG12031 1 Regulation-of-Transcription-Initiation REG0-6024
EG10359 EG10806 -1 Regulation-of-Transcription-Initiation REG0-10821
EG11527 EG12057 -2 Regulation-of-Transcription-Initiation REG0-4873;;REG0-4874;;REG0-5060;;REG0-5063 The napFp2 promoter is inhibited by NarP in response to nitrate.
EG10359 EG10800 -1 Regulation-of-Transcription-Initiation REG0-5642
EG10440 EG10189 1 Regulation-of-Transcription-Initiation REG0-5827 |CITS: [9613586]| demonstrated that IHF was necessary for full expression of the positively regulated <i>cysJp</i> promoter during stationary growth. In addition, they mentioned that IHF could act as a positive accessory factor, harnessing the effect of CysB under the transcription of <i>cysJIH</i>.
G6889 G6889 -1 Regulation-of-Transcription-Initiation REG0-9581
G6864 EG10671 -1 Regulation-of-Transcription-Initiation REG0-9047
EG12630 EG12152 -1 Regulation-of-Transcription-Initiation REG0-6237;;REG0-6238;;REG0-6239
EG13161 EG10250 1 Regulation-of-Transcription-Initiation REG0-5278 The DsdC activator can act independently and is absolutely required for the transcription activation of the <i>dsdXA</i> promoter.
EG10731 EG12242 1 Regulation-of-Transcription-Initiation REG0-10722
EG10317 EG10469 -1 Regulation-of-Transcription-Initiation REG0-9377
EG11544 EG10321 1 Regulation-of-Transcription-Initiation REG0-6413
EG10325 EG12230 1 Regulation-of-Transcription-Initiation REG0-6533 By making use of microarray analyses, Constantinidou et al. |CITS: [16377617]| concluded that FNR activates <i>pitA</i> gene expression. They also identified a putative FNR-binding site upstream of the gene, but the sequence was not shown.
EG10061 EG11325 -1 Regulation-of-Transcription-Initiation REG0-4926
EG10547 EG12387 1 Regulation-of-Transcription-Initiation REG0-6306 Lrp protects at multiple sites extending at least between positions -14 and -102. The effects of cAMP-CRP and Lrp are additive.
EG10440 EG10989 1 Regulation-of-Transcription-Initiation REG0-5698
EG10359 G7137 1 Regulation-of-Transcription-Initiation REG0-8962
EG10503 EG10503 -1 Regulation-of-Transcription-Initiation REG0-4708;;REG0-4709
EG10440 EG10982 -1 Regulation-of-Transcription-Initiation REG0-5865 Expression from the <i>suc</i> promoter was repressed by IHF. The consequences of inactivating other potential regulators showed that IHF performs a major role in repressing the <i>suc</i> promoter may be initiated by &sigma;<sup>38</sup>.
EG10325 EG11781 1 Regulation-of-Transcription-Initiation REG0-5959 <i>nrf</i> regulation is totally dependent on FNR at this site (-41.5) under anaerobic conditions. FNR and NarL/NarP act by promoting the open complex formation by RNA polymerase at the <i>nrf</i> promoter. Although it seems that NarL and FNR can bind to their targets independently, NarL is unable to activate the <i>nrf</i> promoter in the absence of FNR |CITS: [15978080]|. Based on DNase I footprinting |CITS: [15978080]| suggest that IHF alters the binding of FNR without displacing it from its site. In adittion, NarL binding prevents IHF binding but has little or no effect on FNR or Fis binding.
EG10440 EG10980 -1 Regulation-of-Transcription-Initiation REG0-5865 Expression from the <i>suc</i> promoter was repressed by IHF. The consequences of inactivating other potential regulators showed that IHF performs a major role in repressing the <i>suc</i> promoter may be initiated by &sigma;<sup>38</sup>.
EG10440 EG10981 -1 Regulation-of-Transcription-Initiation REG0-5865 Expression from the <i>suc</i> promoter was repressed by IHF. The consequences of inactivating other potential regulators showed that IHF performs a major role in repressing the <i>suc</i> promoter may be initiated by &sigma;<sup>38</sup>.
EG10457 EG10499 -1 Regulation-of-Transcription-Initiation REG0-4487 It has been proven that HNS has regulatory effects for the <i>ilvIH</i> operon under high osmolarity conditions, decreasing the Lrp action; these effects superimpose the Lrp activation of the operon |CITS:[8152423]|.
EG10441 EG11933 1 Regulation-of-Transcription-Initiation REG0-6177
EG10317 EG12360 1 Regulation-of-Transcription-Initiation REG0-4553;;REG0-4554;;REG0-4555;;REG0-4556;;REG0-4561
EG10319 G7027 1 Regulation-of-Transcription-Initiation REG0-6555;;REG0-6556
EG11088 EG10543 -1 Regulation-of-Transcription-Initiation REG0-5145
EG10547 EG12031 1 Regulation-of-Transcription-Initiation REG0-6027
EG10319 G379 1 Regulation-of-Transcription-Initiation REG0-6540;;REG0-6541
EG10864 EG10894 -1 Protein-Mediated-Translation-Regulation REG0-9572
EG11230 EG11230 -2 Regulation-of-Transcription-Initiation REG0-4493;;REG0-4496;;REG0-4497;;REG0-4498;;REG0-4499 MelR binding to site 2' (-194.5) occurs only in the presence of melibiose |CITS:[12060687]| and relieves MelR-dependent repression of the <i>melR</i> promoter |CITS:[12060687], [10760179], [10747919], [1445208], [10760178]|.;; Binding of MelR to a fifth site (R) that overlaps the <i>melR</i> promoter has been shown to downregulate expression from the <i>melR</i> promoter |CITS[10760179], [10760178], [16621812]|.
EG10061 EG10866 -1 Regulation-of-Transcription-Initiation REG0-6109 Salmon et al. |CITS: [15699038]| identified a putative ArcA-binding site upstream of the rpsJp promoter, but the sequence was not reported.
EG10061 EG10867 -1 Regulation-of-Transcription-Initiation REG0-6109 Salmon et al. |CITS: [15699038]| identified a putative ArcA-binding site upstream of the rpsJp promoter, but the sequence was not reported.
EG10061 EG10865 -1 Regulation-of-Transcription-Initiation REG0-6109 Salmon et al. |CITS: [15699038]| identified a putative ArcA-binding site upstream of the rpsJp promoter, but the sequence was not reported.
EG10457 EG10463 -1 Regulation-of-Transcription-Initiation REG0-4884 Both, Hha and H-NS proteins form the Hha-H-NS complex, which negatively controls the <i>htrA</i>'s osmoregulation |CITS: [16143461]|.
EG10441 G7751 1 Regulation-of-Transcription-Initiation REG0-5150;;REG0-5151 The regulatory effect of IHF on the <i>rtcB</i> promoter is not yet known. However, we assigned a positive effect to this regulatory interaction based on the protein's binding site, which is upstream of the promoter (62 bp upstream of the transcription start site).;; The regulatory effect of IHF on the <i>rtcB</i> promoter is as yet not known. However, we assigned a positive effect to this regulatory interaction based on the protein's binding site being upstream of the promoter (52 bp upstream of the transcription start site).
EG10441 G7750 1 Regulation-of-Transcription-Initiation REG0-5150;;REG0-5151 The regulatory effect of IHF on the <i>rtcB</i> promoter is not yet known. However, we assigned a positive effect to this regulatory interaction based on the protein's binding site, which is upstream of the promoter (62 bp upstream of the transcription start site).;; The regulatory effect of IHF on the <i>rtcB</i> promoter is as yet not known. However, we assigned a positive effect to this regulatory interaction based on the protein's binding site being upstream of the promoter (52 bp upstream of the transcription start site).
EG10164 EG12280 -2 Regulation-of-Transcription-Initiation REG0-4904;;REG0-4905 Although Crp has been observed to bind to this site, its function remains unknown.
EG10325 EG11565 1 Regulation-of-Transcription-Initiation REG0-5160
EG10441 G7596 0 Regulation-of-Transcription-Initiation REG0-6333 The regulatory effect of IHF on the promoter ygjGp is not known |CITS: [12617754]|.
EG10301 EG10485 1 Regulation-of-Transcription-Initiation REG0-5778;;REG0-10803
EG10301 EG10484 1 Regulation-of-Transcription-Initiation REG0-5778;;REG0-10803
EG10301 EG10487 1 Regulation-of-Transcription-Initiation REG0-5778;;REG0-10803
EG10301 EG10486 1 Regulation-of-Transcription-Initiation REG0-5778;;REG0-10803
EG10301 EG10481 1 Regulation-of-Transcription-Initiation REG0-5776;;REG0-10802
EG10301 EG10480 1 Regulation-of-Transcription-Initiation REG0-5776;;REG0-10802
EG10301 EG10483 1 Regulation-of-Transcription-Initiation REG0-5778;;REG0-10803
EG10551 EG10551 -1 Regulation-of-Transcription-Initiation REG0-5255
EG10603 EG11439 -1 Regulation-of-Transcription-Initiation REG0-6330
EG10731 G7679 -1 Regulation-of-Transcription-Initiation REG0-6405 This regulatory interaction was identified by means of PhoPQ-related microarray experiments, and the analysis checked for the presence of the regulatory motif in the promoter region |CITS: [15883881]|. A repressor function for <i>dcuD</i> gene transcription can be clearly anticipated from the localization of the PhoP-binding site, very close to the dcuDp promoter core
EG11741 EG11703 -1 Regulation-of-Transcription-Initiation REG0-9570
EG10821 G6776 1 Regulation-of-Transcription-Initiation REG0-6097
EG11366 EG11435 1 Regulation-of-Transcription-Initiation REG0-5921
EG11366 EG11434 1 Regulation-of-Transcription-Initiation REG0-5921
EG11741 EG11704 -1 Regulation-of-Transcription-Initiation REG0-9570
EG11929 G0-10434 -1 Regulation-of-Transcription-Initiation REG0-9413
EG10992 EG10989 1 Regulation-of-Transcription-Initiation REG0-5700
EG10061 EG12316 -1 Regulation-of-Transcription-Initiation REG0-4932;;REG0-4933;;REG0-4934;;REG0-4935;;REG0-4936;;REG0-4937;;REG0-4938
EG11366 G6422 1 Regulation-of-Transcription-Initiation REG0-6563 Rob is a transcriptional regulator related to the increase in resistance to antibiotics and is expressed constitutively. Bennik et al. have shown that this regulator activates the transcription of the <i>ybiS</i> gene |CITS [ 10850996 ]|.
EG10440 G6478 -2 Regulation-of-Transcription-Initiation REG0-6004;;REG0-6005;;REG0-6008 We have assigned the positive function for these sites (-77, -134) since IHF normally activates at this distance.;; We have assigned the positive function for these sites (-177, -134) since IHF normally activates at this distance.;; We have assigned a negative function for this site (+33), since IHF normally represses at this distance.
EG10440 G6479 -2 Regulation-of-Transcription-Initiation REG0-6004;;REG0-6005;;REG0-6008 We have assigned the positive function for these sites (-77, -134) since IHF normally activates at this distance.;; We have assigned the positive function for these sites (-177, -134) since IHF normally activates at this distance.;; We have assigned a negative function for this site (+33), since IHF normally represses at this distance.
EG10731 G6600 1 Regulation-of-Transcription-Initiation REG0-10805;;REG0-10806;;REG0-10936
EG12301 G6522 -1 Regulation-of-Transcription-Initiation REG0-9267 The site of the RutR-regulating <i>rutABCDEFG</i> may hinder contact between NtrC and &sigma;<sup>54</sup> by stiffening the DNA between the enhancer and the promoter |CITS:[1776167]|.
EG12301 G6523 -1 Regulation-of-Transcription-Initiation REG0-9267 The site of the RutR-regulating <i>rutABCDEFG</i> may hinder contact between NtrC and &sigma;<sup>54</sup> by stiffening the DNA between the enhancer and the promoter |CITS:[1776167]|.
EG12301 G6520 -1 Regulation-of-Transcription-Initiation REG0-9267 The site of the RutR-regulating <i>rutABCDEFG</i> may hinder contact between NtrC and &sigma;<sup>54</sup> by stiffening the DNA between the enhancer and the promoter |CITS:[1776167]|.
EG12301 G6521 -1 Regulation-of-Transcription-Initiation REG0-9267 The site of the RutR-regulating <i>rutABCDEFG</i> may hinder contact between NtrC and &sigma;<sup>54</sup> by stiffening the DNA between the enhancer and the promoter |CITS:[1776167]|.
EG10164 G6198 1 Regulation-of-Transcription-Initiation REG0-6317
EG10050 EG10469 1 Regulation-of-Transcription-Initiation REG0-5322 AppY actives the transcription of the <i>hyaABCDEF</i> operon during anaerobic growth.
EG10441 G7627 1 Regulation-of-Transcription-Initiation REG0-5698
EG10441 G7626 1 Regulation-of-Transcription-Initiation REG0-5698
EG10440 G6476 -2 Regulation-of-Transcription-Initiation REG0-6004;;REG0-6005;;REG0-6008 We have assigned the positive function for these sites (-77, -134) since IHF normally activates at this distance.;; We have assigned the positive function for these sites (-177, -134) since IHF normally activates at this distance.;; We have assigned a negative function for this site (+33), since IHF normally represses at this distance.
EG10440 G6477 -2 Regulation-of-Transcription-Initiation REG0-6004;;REG0-6005;;REG0-6008 We have assigned the positive function for these sites (-77, -134) since IHF normally activates at this distance.;; We have assigned the positive function for these sites (-177, -134) since IHF normally activates at this distance.;; We have assigned a negative function for this site (+33), since IHF normally represses at this distance.
EG10164 EG10200 -2 Regulation-of-Transcription-Initiation REG0-5234;;REG0-9815
EG10958 EG10359 1 Regulation-of-Transcription-Initiation REG0-6438;;REG0-6440
EG10958 EG10358 1 Regulation-of-Transcription-Initiation REG0-5872 SoxS binding to <i>fumC</i> induced a bend of ~50&deg;.
EG11366 EG11325 1 Regulation-of-Transcription-Initiation REG0-10756
EG10440 EG10617 -1 Regulation-of-Transcription-Initiation REG0-5480
EG10061 G6644 -1 Regulation-of-Transcription-Initiation REG0-10272
EG10061 G6645 -1 Regulation-of-Transcription-Initiation REG0-10388
EG10317 EG30097 1 Regulation-of-Transcription-Initiation REG0-5308
EG12335 EG10016 1 Regulation-of-Transcription-Initiation REG0-5033 CdaR responds to the inducers D-glycerate, D-galactarate, D-glucarate, and 2-D-mannosyl-glycerate.
EG10317 EG30091 1 Regulation-of-Transcription-Initiation REG0-6474;;REG0-6475;;REG0-6476;;REG0-6477;;REG0-6478
EG10547 EG10670 -1 Regulation-of-Transcription-Initiation REG0-4573;;REG0-4574;;REG0-4575;;REG0-4576;;REG0-4578;;REG0-4579;;REG0-4580;;REG0-4581;;REG0-4994;;REG0-4995;;REG0-4996;;REG0-4997;;REG0-4998;;REG0-4999;;REG0-5000;;REG0-5001;;REG0-5002;;REG0-5310;;REG0-5311;;REG0-5312;;REG0-5313;;REG0-5314;;REG0-5315;;REG0-5316;;REG0-5317;;REG0-5318 Binding of Lrp to one site enhances occupancy of the other Lrp sites in the ompCp1 promoter. Leucine does not abolish DNA binding by the ligated Lrp but it may alter the affinity of Lrp for specific sites on DNA.;; Binding of Lrp to one site enhances occupancy of the other Lrp sites in the ompCp1 promoter. Leucine does not abolish DNA binding by the ligated Lrp but it may alter the affinity of Lrp for specific sites on DNA.;; Binding of Lrp to one site enhances occupancy of the other Lrp sites in the ompCp1 promoter. Leucine does not abolish DNA binding by the ligated Lrp but it may alter the affinity of Lrp for specific sites on DNA.;; Binding of Lrp to one site enhances occupancy of the other Lrp sites in the ompCp1 promoter. Leucine does not abolish DNA binding by the ligated Lrp but it may alter the affinity of Lrp for specific sites on DNA.;; Binding of Lrp to one site enhances occupancy of the other Lrp sites in the ompCp1 promoter. Leucine does not abolish DNA binding by the ligated Lrp but it may alter the affinity of Lrp for specific sites on DNA.;; Binding of Lrp to one site enhances occupancy of the other Lrp sites in the ompCp1 promoter. Leucine does not abolish DNA binding by the ligated Lrp but it may alter the affinity of Lrp for specific sites on DNA.;; Binding of Lrp to one site enhances occupancy of the other Lrp sites in the ompCp1 promoter. Leucine does not abolish DNA binding by the ligated Lrp but it may alter the affinity of Lrp for specific sites on DNA.;; Binding of Lrp to one site enhances occupancy of the other Lrp sites in the ompCp1 promoter. Leucine does not abolish DNA binding by the ligated Lrp but it may alter the affinity of Lrp for specific sites on DNA.
EG10317 EG30093 1 Regulation-of-Transcription-Initiation REG0-5307
EG10338 EG11754 -1 Regulation-of-Transcription-Initiation REG0-10888
EG10636 EG10309 1 Regulation-of-Transcription-Initiation REG0-9076;;REG0-9077
EG10325 EG10560 1 Regulation-of-Transcription-Initiation REG0-4488
EG10325 EG10561 1 Regulation-of-Transcription-Initiation REG0-4488
EG10338 EG10654 -1 Regulation-of-Transcription-Initiation REG0-4552 FruR represses the <i>nirB</i> operon in the absence of glucose binding to its promoter. It is suggested that Cra probably interferes with RNA polymerase binding to its site or with the RNA polymerase interaction with FNR and other components for transcription initiation.
EG10338 EG10655 -1 Regulation-of-Transcription-Initiation REG0-4552 FruR represses the <i>nirB</i> operon in the absence of glucose binding to its promoter. It is suggested that Cra probably interferes with RNA polymerase binding to its site or with the RNA polymerase interaction with FNR and other components for transcription initiation.
EG10441 EG10501 -2 Regulation-of-Transcription-Initiation REG0-4946;;REG0-4947;;REG0-4951;;REG0-4952
EG10643 EG10640 1 Regulation-of-Transcription-Initiation REG0-4516;;REG0-4517;;REG0-4518;;REG0-4519;;REG0-4520;;REG0-4521;;REG0-4522;;REG0-4525
EG10643 EG10641 1 Regulation-of-Transcription-Initiation REG0-4516;;REG0-4517;;REG0-4518;;REG0-4519;;REG0-4520;;REG0-4521;;REG0-4522;;REG0-4525
EG10643 EG10642 1 Regulation-of-Transcription-Initiation REG0-4526;;REG0-4527;;REG0-4528;;REG0-4529;;REG0-4530;;REG0-4531;;REG0-4532;;REG0-4533;;REG0-4535;;REG0-4536
EG10338 EG10653 -1 Regulation-of-Transcription-Initiation REG0-4552 FruR represses the <i>nirB</i> operon in the absence of glucose binding to its promoter. It is suggested that Cra probably interferes with RNA polymerase binding to its site or with the RNA polymerase interaction with FNR and other components for transcription initiation.
EG10061 EG10110 -1 Regulation-of-Transcription-Initiation REG0-5430;;REG0-5432 Several putative ArcA-binding sites with one or two mismatches are located within the <i>betI</i> promoter region.
EG10643 G6982 1 Regulation-of-Transcription-Initiation REG0-9164;;REG0-9166
EG10070 EG10743 -1 Regulation-of-Transcription-Initiation REG0-4843;;REG0-4844;;REG0-4845
EG10681 G7949 -1 Regulation-of-Transcription-Initiation REG0-10456;;REG0-10457;;REG0-10676;;REG0-10677
EG10320 EG12068 1 Regulation-of-Transcription-Initiation REG0-4872;;REG0-5058 The regulatory effect of FlhDC in <i>napF</i> operon transcription has been proved by microarray analysis by |CITS: [11287152]|;; The regulatory effect of FlhDC in <i>napF</i> operon transcription has been proven only by microarray analysis by |CITS: [11287152]|.
EG10588 EG11384 -1 Regulation-of-Transcription-Initiation REG0-5552;;REG0-5553 he regulatory effect of MetJ on the promoter ahpCp is not yet known. However, we assigned a negative effect to this regulatory interaction based on two facts: the protein's binding site is very close to the promoter, and MetJ is known to act, so far without exceptions, as a negative regulator.;; The regulatory effect of MetJ on the promoter ahpCp is not yet known. However, we assigned a negative effect to this regulatory interaction based on two facts: the protein's binding site is very close to the promoter, and MetJ is known to act, so far without exceptions, as a negative regulator.
EG10588 EG11385 -1 Regulation-of-Transcription-Initiation REG0-5552;;REG0-5553 he regulatory effect of MetJ on the promoter ahpCp is not yet known. However, we assigned a negative effect to this regulatory interaction based on two facts: the protein's binding site is very close to the promoter, and MetJ is known to act, so far without exceptions, as a negative regulator.;; The regulatory effect of MetJ on the promoter ahpCp is not yet known. However, we assigned a negative effect to this regulatory interaction based on two facts: the protein's binding site is very close to the promoter, and MetJ is known to act, so far without exceptions, as a negative regulator.
EG10061 EG10882 -1 Regulation-of-Transcription-Initiation REG0-6109 Salmon et al. |CITS: [15699038]| identified a putative ArcA-binding site upstream of the rpsJp promoter, but the sequence was not reported.
EG10061 EG10883 -1 Regulation-of-Transcription-Initiation REG0-6109 Salmon et al. |CITS: [15699038]| identified a putative ArcA-binding site upstream of the rpsJp promoter, but the sequence was not reported.
G6864 G6544 -1 Regulation-of-Transcription-Initiation REG0-9045;;REG0-9046 RstA activates <i>csgDEFG</i> only under acidic conditions at low pH |CITS: [20466769]|.
EG10672 EG10125 -1 Regulation-of-Transcription-Initiation REG0-4879
EG10547 EG10308 1 Regulation-of-Transcription-Initiation REG0-5131;;REG0-5132;;REG0-5133
EG10441 EG10320 -1 Regulation-of-Transcription-Initiation REG0-5584
EG10441 EG10326 1 Regulation-of-Transcription-Initiation REG0-9037
EG10087 G6423 -1 Regulation-of-Transcription-Initiation REG0-10478
EG10562 EG10528 1 Regulation-of-Transcription-Initiation REG0-4737;;REG0-4738;;REG0-4740;;REG0-4743;;REG0-4744
EG10359 EG11221 -1 Regulation-of-Transcription-Initiation REG0-11087
EG11212 G7866 -1 Regulation-of-Transcription-Initiation REG0-6596
EG10320 G361 1 Regulation-of-Transcription-Initiation REG0-6550;;REG0-6551
EG10694 EG10134 -1 Regulation-of-Transcription-Initiation REG0-5883;;REG0-5885
EG10694 EG10135 -1 Regulation-of-Transcription-Initiation REG0-5883;;REG0-5885
EG10359 EG12381 -1 Regulation-of-Transcription-Initiation REG0-6489
EG11421 EG11421 -1 Regulation-of-Transcription-Initiation REG0-5846;;REG0-5847
EG10440 EG10501 -2 Regulation-of-Transcription-Initiation REG0-4946;;REG0-4947;;REG0-4951;;REG0-4952
EG10317 EG10472 -1 Regulation-of-Transcription-Initiation REG0-9377
EG10164 G8210 1 Regulation-of-Transcription-Initiation REG0-5571;;REG0-5572
EG10338 G0-9941 -1 Regulation-of-Transcription-Initiation REG0-10888
EG10164 G0-8878 1 Regulation-of-Transcription-Initiation REG0-9584
EG10070 G6944 1 Regulation-of-Transcription-Initiation REG0-6482;;REG0-6483;;REG0-6484;;REG0-6485 ArgR enhances expression from the astCp2 promoter but is not essential for its expression |CITS: [12003934]|.;; ArgR enhances expression from the astCp2 promoter but is not essential for its expression |CITS: [12003934]|.;; ArgR enhances expression from the astCp2 promoter but is not essential for its expression |CITS: [12003934]|.;; ArgR enhances expression from the astCp2 promoter but is not essential for its expression |CITS: [12003934]|.
EG10070 G6941 1 Regulation-of-Transcription-Initiation REG0-6482;;REG0-6483;;REG0-6484;;REG0-6485 ArgR enhances expression from the astCp2 promoter but is not essential for its expression |CITS: [12003934]|.;; ArgR enhances expression from the astCp2 promoter but is not essential for its expression |CITS: [12003934]|.;; ArgR enhances expression from the astCp2 promoter but is not essential for its expression |CITS: [12003934]|.;; ArgR enhances expression from the astCp2 promoter but is not essential for its expression |CITS: [12003934]|.
EG10441 EG20080 1 Regulation-of-Transcription-Initiation REG0-6035
EG10070 G6943 1 Regulation-of-Transcription-Initiation REG0-6482;;REG0-6483;;REG0-6484;;REG0-6485 ArgR enhances expression from the astCp2 promoter but is not essential for its expression |CITS: [12003934]|.;; ArgR enhances expression from the astCp2 promoter but is not essential for its expression |CITS: [12003934]|.;; ArgR enhances expression from the astCp2 promoter but is not essential for its expression |CITS: [12003934]|.;; ArgR enhances expression from the astCp2 promoter but is not essential for its expression |CITS: [12003934]|.
EG10338 G7546 -1 Regulation-of-Transcription-Initiation REG0-10895
EG10164 EG10653 -1 Regulation-of-Transcription-Initiation REG0-4544;;REG0-4545
EG10164 EG10655 -1 Regulation-of-Transcription-Initiation REG0-4544;;REG0-4545
EG10164 EG10654 -1 Regulation-of-Transcription-Initiation REG0-4544;;REG0-4545
EG10547 EG11398 -1 Regulation-of-Transcription-Initiation REG0-9403;;REG0-9404;;REG0-9405;;REG0-9406;;REG0-9407;;REG0-9408
EG10547 EG11399 -1 Regulation-of-Transcription-Initiation REG0-9403;;REG0-9404;;REG0-9405;;REG0-9406;;REG0-9407;;REG0-9408
EG12615 EG50009 -1 Regulation-of-Transcription-Initiation REG0-5011
EG10164 G372 -1 Regulation-of-Transcription-Initiation REG0-11104
EG10440 EG12281 1 Regulation-of-Transcription-Initiation REG0-4906
EG10547 EG11391 -1 Regulation-of-Transcription-Initiation REG0-5425;;REG0-5426 Lrp is not essential for osmotic induction of <i>osmY</i>.;; Lrp is not essential for osmotic induction of <i>osmY</i>.
EG10440 G6908 1 Regulation-of-Transcription-Initiation REG0-6348 It is suggested that IHF bends the DNA to facilitate the interaction between OxyR and the promoter-bound complex |CITS: [15009899]|.
EG10440 G6909 1 Regulation-of-Transcription-Initiation REG0-6348 It is suggested that IHF bends the DNA to facilitate the interaction between OxyR and the promoter-bound complex |CITS: [15009899]|.
G7821 EG11827 -1 Regulation-of-Transcription-Initiation REG0-6275
EG12123 EG10320 -1 Regulation-of-Transcription-Initiation REG0-5588
EG12108 EG12108 -1 Regulation-of-Transcription-Initiation REG0-6585;;REG0-6586;;REG0-6587
EG10440 G6905 1 Regulation-of-Transcription-Initiation REG0-6348 It is suggested that IHF bends the DNA to facilitate the interaction between OxyR and the promoter-bound complex |CITS: [15009899]|.
EG10440 G6906 1 Regulation-of-Transcription-Initiation REG0-6348 It is suggested that IHF bends the DNA to facilitate the interaction between OxyR and the promoter-bound complex |CITS: [15009899]|.
EG10440 G6907 1 Regulation-of-Transcription-Initiation REG0-6348 It is suggested that IHF bends the DNA to facilitate the interaction between OxyR and the promoter-bound complex |CITS: [15009899]|.
G6864 EG10641 1 Regulation-of-Transcription-Initiation REG0-9048
EG11088 EG10025 -1 Regulation-of-Transcription-Initiation REG0-5145
EG10020 EG10079 1 Regulation-of-Transcription-Initiation REG0-4786
EG10441 EG10639 1 Regulation-of-Transcription-Initiation REG0-4524
EG10223 EG10664 -1 Regulation-of-Transcription-Initiation REG0-5692
EG10440 EG12284 1 Regulation-of-Transcription-Initiation REG0-4906
EG10525 EG10526 -1 Regulation-of-Transcription-Initiation REG0-4721;;REG0-4722;;REG0-4723
EG10525 EG10527 -1 Regulation-of-Transcription-Initiation REG0-4721;;REG0-4722;;REG0-4723
EG10525 EG10524 -1 Regulation-of-Transcription-Initiation REG0-4721;;REG0-4722;;REG0-4723
EG10441 EG10638 1 Regulation-of-Transcription-Initiation REG0-4524
EG10440 EG10476 1 Regulation-of-Transcription-Initiation REG0-5777
EG10440 EG10477 1 Regulation-of-Transcription-Initiation REG0-5777
EG10440 EG10474 1 Regulation-of-Transcription-Initiation REG0-5777
EG10440 EG10475 1 Regulation-of-Transcription-Initiation REG0-5777
EG10440 EG12625 1 Regulation-of-Transcription-Initiation REG0-5617 In the intergenic region between <i>dppA</i> and <i>dppC</i> there is an IHF site. Abouhamad et al. |CITS: [7536291]| suggest that IHF affects transcription of <i>dppABCDF</i>. That seems unlikely given its position downstream of the gene.
EG10440 EG12627 1 Regulation-of-Transcription-Initiation REG0-5617 In the intergenic region between <i>dppA</i> and <i>dppC</i> there is an IHF site. Abouhamad et al. |CITS: [7536291]| suggest that IHF affects transcription of <i>dppABCDF</i>. That seems unlikely given its position downstream of the gene.
EG10440 EG12626 1 Regulation-of-Transcription-Initiation REG0-5617 In the intergenic region between <i>dppA</i> and <i>dppC</i> there is an IHF site. Abouhamad et al. |CITS: [7536291]| suggest that IHF affects transcription of <i>dppABCDF</i>. That seems unlikely given its position downstream of the gene.
EG10681 EG11384 1 Regulation-of-Transcription-Initiation REG0-5551;;REG0-10460;;REG0-10673;;REG0-10674
EG10681 EG11385 1 Regulation-of-Transcription-Initiation REG0-5551;;REG0-10460;;REG0-10673;;REG0-10674
EG10457 EG10531 -1 Regulation-of-Transcription-Initiation REG0-9399 H-NS acts as <i>trans</i>-acting factor upstream of the <i>leuO</i> gene, and it is responsible for the transcriptional repression mediated by a gene silencer. Chen et al. (2005) concluded that the gene silencer site is important for the relay mechanism and that there must be an H-NS nucleation site for its propagation, rather than an ordinary H-NS-preferred DNA-binding sequence |CITS: [15582999]|.
EG10061 EG11962 -1 Regulation-of-Transcription-Initiation REG0-5128;;REG0-8950
EG10325 EG10147 1 Regulation-of-Transcription-Initiation REG0-6416 By making use of microarray analyses, Constantinidou et al. |CITS: [16377617]| concluded that FNR activates <i>tar-tap-cheRBYZ</i> operon expression. They also identified a putative FNR-binding site upstream of the operon, but the sequence was not reported.
EG10440 EG10478 1 Regulation-of-Transcription-Initiation REG0-5777
EG10440 EG10479 1 Regulation-of-Transcription-Initiation REG0-5777
EG10164 EG12148 1 Regulation-of-Transcription-Initiation REG0-6115
EG11212 EG12108 -1 Regulation-of-Transcription-Initiation REG0-10488
EG10533 EG10214 -1 Regulation-of-Transcription-Initiation REG0-9142
EG10317 EG30079 1 Regulation-of-Transcription-Initiation REG0-6452;;REG0-6453;;REG0-6454
EG10317 EG30078 1 Regulation-of-Transcription-Initiation REG0-5073;;REG0-5074;;REG0-5075 Fis appears to have little or no effect on rrsBp1 as a result of the addition of amino acids to the growth medium |CITS:[16675089]|.;; Fis appears to have little or no effect on rrsBp1 as a result of the addition of amino acids to the growth medium |CITS:[16675089]|.;; Fis appears to have little or no effect on rrsBp1 as a result of the addition of amino acids to the growth medium |CITS:[16675089]|.
EG10317 EG30077 1 Regulation-of-Transcription-Initiation REG0-6447;;REG0-6448;;REG0-6449;;REG0-6450
EG10325 EG10649 -1 Regulation-of-Transcription-Initiation REG0-5801;;REG0-5802 FNR binds to two sites upstream of the <i>ndh</i> promoter-like monomer, and both sites contribute to the anaerobic repression of <i>ndh</i> expression |CITS: [14766919]|.;; FNR binds to two sites upstream of the <i>ndh</i> promoter-like monomer, and both sites contribute to the anaerobic repression of <i>ndh</i> expression |CITS: [14766919]|.
EG10317 EG30075 1 Regulation-of-Transcription-Initiation REG0-6463;;REG0-6464;;REG0-6465
EG10317 EG30074 1 Regulation-of-Transcription-Initiation REG0-6457;;REG0-6458;;REG0-6459;;REG0-6460;;REG0-6461
EG10317 EG30073 1 Regulation-of-Transcription-Initiation REG0-6474;;REG0-6475;;REG0-6476;;REG0-6477;;REG0-6478
EG10317 EG30072 1 Regulation-of-Transcription-Initiation REG0-6452;;REG0-6453;;REG0-6454
EG10317 EG30071 1 Regulation-of-Transcription-Initiation REG0-5073;;REG0-5074;;REG0-5075 Fis appears to have little or no effect on rrsBp1 as a result of the addition of amino acids to the growth medium |CITS:[16675089]|.;; Fis appears to have little or no effect on rrsBp1 as a result of the addition of amino acids to the growth medium |CITS:[16675089]|.;; Fis appears to have little or no effect on rrsBp1 as a result of the addition of amino acids to the growth medium |CITS:[16675089]|.
EG11609 G7122 1 Regulation-of-Transcription-Initiation REG0-10135
EG10164 EG12495 1 Regulation-of-Transcription-Initiation REG0-6192
EG10317 EG10188 -1 Regulation-of-Transcription-Initiation REG0-4546;;REG0-4550;;REG0-4551 The effect of Fis (-97 site) in the local nucleoprotein structure is not yet clear.;; Fis binds to this site and represses efficiently (less than FruR) the activity of FNR (-41.5 site) in the <i>nir</i> promoter.;; Although Fis and IHF repress FNR-dependent activation of the <i>nir</i> promoter, they do not prevent FNR binding. Thus, Fis, IHF, and FNR can bind simultaneously.
EG10958 EG12842 1 Regulation-of-Transcription-Initiation REG0-10751;;REG0-6411
EG10317 EG11415 -1 Regulation-of-Transcription-Initiation REG0-9552;;REG0-9553 The FisI (-26) binding site has a relatively low affinity for its cognate factor, which ensures that it is only occupied during rapid growth |CITS:[18452510]|.
G7326 G6924 1 Regulation-of-Transcription-Initiation REG0-6537
EG10164 EG10349 1 Regulation-of-Transcription-Initiation REG0-5596;;REG0-5597 In the intergenic regulatory region the <i>fucPIK</i> and <i>fucAO</i> operons, there exist other potential CRP-binding sites, which are located at positions -80.5, -289.5, -297.5, and -387.5 relative to the transcription start site.;; In the intergenic regulatory region the <i>fucPIK</i> and <i>fucAO</i> operons, there exist other potential CRP-binding sites, which are located at positions -80.5, -289.5, -297.5, and -387.5 relative to the transcription start site.
EG10164 EG10348 1 Regulation-of-Transcription-Initiation REG0-5579
EG10643 G7827 -1 Regulation-of-Transcription-Initiation REG0-6568;;REG0-6569
EG10317 EG10639 -1 Regulation-of-Transcription-Initiation REG0-9385;;REG0-9386
EG10317 EG10638 -1 Regulation-of-Transcription-Initiation REG0-9385;;REG0-9386
EG10164 G6543 1 Regulation-of-Transcription-Initiation REG0-5349;;REG0-5350
EG10643 G7826 -1 Regulation-of-Transcription-Initiation REG0-6568;;REG0-6569
EG10164 G6546 1 Regulation-of-Transcription-Initiation REG0-5349;;REG0-5350
EG10164 G6097 -1 Regulation-of-Transcription-Initiation REG0-11104
EG10164 G6544 1 Regulation-of-Transcription-Initiation REG0-5349;;REG0-5350
EG10164 G6098 -1 Regulation-of-Transcription-Initiation REG0-11097
EG10440 EG11390 1 Regulation-of-Transcription-Initiation REG0-9109
EG12242 G6786 -2 Regulation-of-Transcription-Initiation REG0-10979;;REG0-10980;;REG0-10981;;REG0-10982;;REG0-10983;;REG0-10984;;REG0-10985;;REG0-10986
EG11434 EG10651 1 Regulation-of-Transcription-Initiation REG0-5173
EG10164 EG11490 -1 Regulation-of-Transcription-Initiation REG0-4991 This potential site could belong to the CRP regulator since it possesses 9 of the 16 consensus nucleotides associated with CRP binding |CITS: [11238978]|. GadE and CRP bind to this site, controlling <i>gadB</i> expression during both growth under acidic conditions and in stationary phase.
EG10457 EG30009 -1 Regulation-of-Transcription-Initiation REG0-6480 Paradoxically, even though H-NS is an inhibitor, it drives the bound RNA
EG10320 EG12060 1 Regulation-of-Transcription-Initiation REG0-4872;;REG0-5058 The regulatory effect of FlhDC in <i>napF</i> operon transcription has been proved by microarray analysis by |CITS: [11287152]|;; The regulatory effect of FlhDC in <i>napF</i> operon transcription has been proven only by microarray analysis by |CITS: [11287152]|.
EG10164 EG11329 1 Regulation-of-Transcription-Initiation REG0-6307
EG10164 EG11325 1 Regulation-of-Transcription-Initiation REG0-4924
EG11042 EG10617 1 Regulation-of-Transcription-Initiation REG0-5477;;REG0-5478
EG12694 EG12694 1 Regulation-of-Transcription-Initiation REG0-10465
EG10441 G6545 1 Regulation-of-Transcription-Initiation REG0-10816;;REG0-10817 The site for IHF (-173.5), determined experimentally by DNase I footprinting, covers a region of 30 bp upstream of <i>csgD</i>p1 |CITS: [20466769]|]. It is likely that there are several sites for IHF, so the consensus sequence for this regulator is 13 bp.
EG10325 EG10035 -1 Regulation-of-Transcription-Initiation REG0-5997
EG10441 EG10317 1 Regulation-of-Transcription-Initiation REG0-4627
EG10061 EG10468 1 Regulation-of-Transcription-Initiation REG0-5323 ArcA actives the transcription of the <i>hyaABCDEF</i> operon during anaerobic growth.
EG10441 G6544 1 Regulation-of-Transcription-Initiation REG0-10816;;REG0-10817 The site for IHF (-173.5), determined experimentally by DNase I footprinting, covers a region of 30 bp upstream of <i>csgD</i>p1 |CITS: [20466769]|]. It is likely that there are several sites for IHF, so the consensus sequence for this regulator is 13 bp.
EG10820 G7105 1 Regulation-of-Transcription-Initiation REG0-6052;;REG0-6053 RcsB is apparently essential for <i>cps</i> expression. As a matter of fact, both RcsA and RcsB are required for optimal <i>cps</i> expression, since <i>cps</i> expression in an <i>rcsB</i> strain is low and <i>cps</i> expression cannot be activated by RcsA in the absence of RcsB, suggesting an auxiliary role in cps expression. But RcsA is not absolutely dependent on RcsB. There are no <i>in vitro</i> data that demonstrate RcsA binding to the <i>cps</i> promoter region. Thus, direct interaction of RcsB and/or RcsA in the <i>E. coli</i> <i>cps</i> promoter region remains to be shown. RcsA and RcsB are proposed to form heterodimers in order to be functional in the activation of <i>cps</i>. Multicopy RcsB can overcome the absence of RcsA to activate <i>cps</i> expression. Osmotic shock has been shown to be dependent on RcsA, RcsB, RcsC, and MdoH. Several global regulators bind and repress cps, such as CRP and H-NS.
EG10820 G7104 1 Regulation-of-Transcription-Initiation REG0-6052;;REG0-6053 RcsB is apparently essential for <i>cps</i> expression. As a matter of fact, both RcsA and RcsB are required for optimal <i>cps</i> expression, since <i>cps</i> expression in an <i>rcsB</i> strain is low and <i>cps</i> expression cannot be activated by RcsA in the absence of RcsB, suggesting an auxiliary role in cps expression. But RcsA is not absolutely dependent on RcsB. There are no <i>in vitro</i> data that demonstrate RcsA binding to the <i>cps</i> promoter region. Thus, direct interaction of RcsB and/or RcsA in the <i>E. coli</i> <i>cps</i> promoter region remains to be shown. RcsA and RcsB are proposed to form heterodimers in order to be functional in the activation of <i>cps</i>. Multicopy RcsB can overcome the absence of RcsA to activate <i>cps</i> expression. Osmotic shock has been shown to be dependent on RcsA, RcsB, RcsC, and MdoH. Several global regulators bind and repress cps, such as CRP and H-NS.
EG10820 G7107 1 Regulation-of-Transcription-Initiation REG0-6052;;REG0-6053 RcsB is apparently essential for <i>cps</i> expression. As a matter of fact, both RcsA and RcsB are required for optimal <i>cps</i> expression, since <i>cps</i> expression in an <i>rcsB</i> strain is low and <i>cps</i> expression cannot be activated by RcsA in the absence of RcsB, suggesting an auxiliary role in cps expression. But RcsA is not absolutely dependent on RcsB. There are no <i>in vitro</i> data that demonstrate RcsA binding to the <i>cps</i> promoter region. Thus, direct interaction of RcsB and/or RcsA in the <i>E. coli</i> <i>cps</i> promoter region remains to be shown. RcsA and RcsB are proposed to form heterodimers in order to be functional in the activation of <i>cps</i>. Multicopy RcsB can overcome the absence of RcsA to activate <i>cps</i> expression. Osmotic shock has been shown to be dependent on RcsA, RcsB, RcsC, and MdoH. Several global regulators bind and repress cps, such as CRP and H-NS.
EG10820 G7106 1 Regulation-of-Transcription-Initiation REG0-6052;;REG0-6053 RcsB is apparently essential for <i>cps</i> expression. As a matter of fact, both RcsA and RcsB are required for optimal <i>cps</i> expression, since <i>cps</i> expression in an <i>rcsB</i> strain is low and <i>cps</i> expression cannot be activated by RcsA in the absence of RcsB, suggesting an auxiliary role in cps expression. But RcsA is not absolutely dependent on RcsB. There are no <i>in vitro</i> data that demonstrate RcsA binding to the <i>cps</i> promoter region. Thus, direct interaction of RcsB and/or RcsA in the <i>E. coli</i> <i>cps</i> promoter region remains to be shown. RcsA and RcsB are proposed to form heterodimers in order to be functional in the activation of <i>cps</i>. Multicopy RcsB can overcome the absence of RcsA to activate <i>cps</i> expression. Osmotic shock has been shown to be dependent on RcsA, RcsB, RcsC, and MdoH. Several global regulators bind and repress cps, such as CRP and H-NS.
G7071 EG12358 1 Regulation-of-Transcription-Initiation REG0-6006
EG10820 G7103 1 Regulation-of-Transcription-Initiation REG0-6052;;REG0-6053 RcsB is apparently essential for <i>cps</i> expression. As a matter of fact, both RcsA and RcsB are required for optimal <i>cps</i> expression, since <i>cps</i> expression in an <i>rcsB</i> strain is low and <i>cps</i> expression cannot be activated by RcsA in the absence of RcsB, suggesting an auxiliary role in cps expression. But RcsA is not absolutely dependent on RcsB. There are no <i>in vitro</i> data that demonstrate RcsA binding to the <i>cps</i> promoter region. Thus, direct interaction of RcsB and/or RcsA in the <i>E. coli</i> <i>cps</i> promoter region remains to be shown. RcsA and RcsB are proposed to form heterodimers in order to be functional in the activation of <i>cps</i>. Multicopy RcsB can overcome the absence of RcsA to activate <i>cps</i> expression. Osmotic shock has been shown to be dependent on RcsA, RcsB, RcsC, and MdoH. Several global regulators bind and repress cps, such as CRP and H-NS.
EG10731 EG10731 -2 Regulation-of-Transcription-Initiation REG0-5039;;REG0-5092 This regulatory interaction was identified by means of PhoPQ-related microarray experiments and the investigators checked for the presence of its regulatory motif in the promoter region |CITS: [15883881]|.;; This regulatory interaction was identified by means of PhoPQ-related microarray experiments and the investigators checked for the presence of its regulatory motif in the promoter region |CITS: [15883881]|.
EG10935 G6925 1 Regulation-of-Transcription-Initiation REG0-9638
G7137 G7137 -1 Regulation-of-Transcription-Initiation REG0-10467;;REG0-10468
EG10317 EG10457 1 Regulation-of-Transcription-Initiation REG0-5677;;REG0-5678;;REG0-5679;;REG0-5680;;REG0-5681;;REG0-5682;;REG0-5683
EG10164 G7546 1 Regulation-of-Transcription-Initiation REG0-6029
EG10457 EG10267 -1 Regulation-of-Transcription-Initiation REG0-9573
EG10200 EG10897 -1 Regulation-of-Transcription-Initiation REG0-5660;;REG0-10558;;REG0-10559;;REG0-10560;;REG0-5453;;REG0-5515 CytR and CRP act in concert to repress transcription from the rpoHp3 promoter. A single CytR molecule binds between two CRP molecules. CRP-CytR-CRP;; CytR and CRP act together to repress transcription from the rpoHp5 promoter. A single CytR molecule binds between two CRP molecules. CRP-CytR-CRP.
EG10457 EG10264 1 Regulation-of-Transcription-Initiation REG0-9074
EG10325 EG12092 -1 Regulation-of-Transcription-Initiation REG0-5635 |CITS: [12754220]| did not find an FNR site in the <i>nuo</i> promoter region, but Bongaerts et al. |CITS: [7565112]| did. Therefore, we do not know if the FNR-mediated repression of this promoter under anaerobiosis is direct or indirect.
EG10325 EG12093 -1 Regulation-of-Transcription-Initiation REG0-5635 |CITS: [12754220]| did not find an FNR site in the <i>nuo</i> promoter region, but Bongaerts et al. |CITS: [7565112]| did. Therefore, we do not know if the FNR-mediated repression of this promoter under anaerobiosis is direct or indirect.
EG10325 EG12090 -1 Regulation-of-Transcription-Initiation REG0-5635 |CITS: [12754220]| did not find an FNR site in the <i>nuo</i> promoter region, but Bongaerts et al. |CITS: [7565112]| did. Therefore, we do not know if the FNR-mediated repression of this promoter under anaerobiosis is direct or indirect.
EG10325 EG12091 -1 Regulation-of-Transcription-Initiation REG0-5635 |CITS: [12754220]| did not find an FNR site in the <i>nuo</i> promoter region, but Bongaerts et al. |CITS: [7565112]| did. Therefore, we do not know if the FNR-mediated repression of this promoter under anaerobiosis is direct or indirect.
EG10441 EG10314 1 Regulation-of-Transcription-Initiation REG0-5130;;REG0-5134 IHF plays a dual role in controlling <i>fimA</i> expression: it is required both for inversion of the <i>fimA</i> control region and for efficient expression from the <i>fimA</i> promoter.;; IHF plays a dual role in controlling <i>fimA</i> expression: it is required both for inversion of the <i>fimA</i> control region and for efficient expression from the <i>fimA</i> promoter.
G7326 G7325 -1 Regulation-of-Transcription-Initiation REG0-6403;;REG0-6404
EG10319 EG12143 1 Regulation-of-Transcription-Initiation REG0-4872;;REG0-5058 The regulatory effect of FlhDC in <i>napF</i> operon transcription has been proved by microarray analysis by |CITS: [11287152]|;; The regulatory effect of FlhDC in <i>napF</i> operon transcription has been proven only by microarray analysis by |CITS: [11287152]|.
EG10821 EG12243 -2 Regulation-of-Transcription-Initiation REG0-10706;;REG0-5004 GadE is required both for <i>gadA/gadBC</i> expression during exponential growth and stationary-phase expression. GadE is an acid-induced regulator since it is involved in the acid induction of <i>gadA/gadBC</i> operons during exponential growth. The expression of these operons may be one of the most intensively regulated systems in <i>Escherichia coli</i>, since it is regulated by different factors. GadE and GadX may simultaneously bind to the GAD box region of <i>gadA/gadBC</i> and form a complex |CITS: [12940989]|.
EG10441 EG11670 1 Regulation-of-Transcription-Initiation REG0-9066;;REG0-9067
G0-9121 EG12844 -1 Regulation-of-Transcription-Initiation REG0-10099;;REG0-11031
EG11435 EG11599 -1 Regulation-of-Transcription-Initiation REG0-5925;;REG0-5926 Two MarR sites (-18 and +17) are required for full transcriptional repression, but either site alone permits partial repression |CITS:[15225313]|.;; Two MarR sites (-18 and +17) are required for full transcriptional repression, but either site alone permits partial repression |CITS:[15225313]|.
EG10441 EG10315 1 Regulation-of-Transcription-Initiation REG0-5130;;REG0-5134 IHF plays a dual role in controlling <i>fimA</i> expression: it is required both for inversion of the <i>fimA</i> control region and for efficient expression from the <i>fimA</i> promoter.;; IHF plays a dual role in controlling <i>fimA</i> expression: it is required both for inversion of the <i>fimA</i> control region and for efficient expression from the <i>fimA</i> promoter.
EG10164 EG12285 -2 Regulation-of-Transcription-Initiation REG0-4904;;REG0-4905 Although Crp has been observed to bind to this site, its function remains unknown.
EG10317 EG30025 1 Regulation-of-Transcription-Initiation REG0-5382
EG11434 G6447 1 Regulation-of-Transcription-Initiation REG0-10752
EG10440 EG11823 -1 Regulation-of-Transcription-Initiation REG0-6353 The regulatory effect of IHF on the promoter exbBp is as of yet not known. However, we assigned a negative effect to this regulatory interaction based on the fact that the protein's binding site is downstream of the promoter (+21.5).
EG10440 EG10269 -1 Regulation-of-Transcription-Initiation REG0-5112;;REG0-5113;;REG0-5114
G7072 EG11327 1 Regulation-of-Transcription-Initiation REG0-5734 In a footprinting analysis the Nac protein of <i>Klebsiella pneumoniae</i> was used.
G7072 EG11326 1 Regulation-of-Transcription-Initiation REG0-5734 In a footprinting analysis the Nac protein of <i>Klebsiella pneumoniae</i> was used.
EG10164 G7308 1 Regulation-of-Transcription-Initiation REG0-4852 CRP and anaerobiosis are required for the hyf operon expression when the HyfR protein is the activator |CITS: [14702328]|.
G7594 G7594 -1 Regulation-of-Transcription-Initiation REG0-10881
G7594 G7593 -1 Regulation-of-Transcription-Initiation REG0-10882
EG10457 EG10197 -1 Regulation-of-Transcription-Initiation REG0-9113
EG10164 G7302 1 Regulation-of-Transcription-Initiation REG0-4852 CRP and anaerobiosis are required for the hyf operon expression when the HyfR protein is the activator |CITS: [14702328]|.
EG10164 G7303 1 Regulation-of-Transcription-Initiation REG0-4852 CRP and anaerobiosis are required for the hyf operon expression when the HyfR protein is the activator |CITS: [14702328]|.
EG10164 G7300 1 Regulation-of-Transcription-Initiation REG0-4852 CRP and anaerobiosis are required for the hyf operon expression when the HyfR protein is the activator |CITS: [14702328]|.
EG10164 G7301 1 Regulation-of-Transcription-Initiation REG0-4852 CRP and anaerobiosis are required for the hyf operon expression when the HyfR protein is the activator |CITS: [14702328]|.
EG10164 G7306 1 Regulation-of-Transcription-Initiation REG0-4852 CRP and anaerobiosis are required for the hyf operon expression when the HyfR protein is the activator |CITS: [14702328]|.
EG10164 G7307 1 Regulation-of-Transcription-Initiation REG0-4852 CRP and anaerobiosis are required for the hyf operon expression when the HyfR protein is the activator |CITS: [14702328]|.
EG10164 G7304 1 Regulation-of-Transcription-Initiation REG0-4852 CRP and anaerobiosis are required for the hyf operon expression when the HyfR protein is the activator |CITS: [14702328]|.
EG10164 G7305 1 Regulation-of-Transcription-Initiation REG0-4852 CRP and anaerobiosis are required for the hyf operon expression when the HyfR protein is the activator |CITS: [14702328]|.
EG10359 EG10271 -1 Regulation-of-Transcription-Initiation REG0-6387;;REG0-6388 The regulatory effect of Fur on the promoter exbBp is not yet known. However, we assigned a negative effect to this regulatory interaction based on two facts: (1) the protein's binding site overlaps the -35 box of the promoter; and (2) Fur is known to act, so far without exceptions, as a negative regulator.
EG10164 EG12282 -2 Regulation-of-Transcription-Initiation REG0-4904;;REG0-4905 Although Crp has been observed to bind to this site, its function remains unknown.
EG10533 EG11892 -1 Regulation-of-Transcription-Initiation REG0-9607
EG10359 EG10272 -1 Regulation-of-Transcription-Initiation REG0-6387;;REG0-6388;;REG0-6389 The regulatory effect of Fur on the promoter exbBp is not yet known. However, we assigned a negative effect to this regulatory interaction based on two facts: (1) the protein's binding site overlaps the -35 box of the promoter; and (2) Fur is known to act, so far without exceptions, as a negative regulator.;; The regulatory effect of Fur on the promoter exbDp is as of yet not known. However, we assigned a negative effect to this regulatory interaction based on the fact that the protein Fur is known to act, so far without exceptions, as a negative regulator.
EG10319 EG12061 1 Regulation-of-Transcription-Initiation REG0-4872;;REG0-5058 The regulatory effect of FlhDC in <i>napF</i> operon transcription has been proved by microarray analysis by |CITS: [11287152]|;; The regulatory effect of FlhDC in <i>napF</i> operon transcription has been proven only by microarray analysis by |CITS: [11287152]|.
G7137 G7138 -1 Regulation-of-Transcription-Initiation REG0-8959;;REG0-8960 Bound RcnR (RcnR transcriptional repressor) represses transcription |CITS:[16956381][17120142][19703465]|. RcnR interacts nonspecifically with the approximately 50 bp flanking the core binding site, resulting in DNA wrapping and the introduction of a single negative supercoil into plasmid DNA |CITS:[19703465]|.;; Bound RcnR (RcnR transcriptional repressor) represses transcription |CITS:[16956381][17120142][19703465]|. RcnR interacts nonspecifically with the approximately 50 bp flanking the core binding site, resulting in DNA wrapping and the introduction of a single negative supercoil into plasmid DNA |CITS:[19703465]|.
EG10070 EG11514 -1 Regulation-of-Transcription-Initiation REG0-5247;;REG0-5248
EG10325 EG10882 1 Regulation-of-Transcription-Initiation REG0-6108 Under anaerobiosis, FNR represses <i>rpsJ</i> gene expression, but it is not known if this regulation is direct or indirect |CITS: [12754220]|. We assigned this regulation to the <i>rrpsJ-rplCDWB-rpsS-rplV-rpsC-rplP-rpmC-rpsQ</i> operon because it is known that the <i>rpsJ</i> gene is transcribed as a part of this operon.
EG11212 EG10506 -1 Regulation-of-Transcription-Initiation REG0-10507
EG10317 EG10787 -2 Regulation-of-Transcription-Initiation REG0-6500;;REG0-6501;;REG0-6507;;REG0-6508;;REG0-6509;;REG0-6511;;REG0-6512;;REG0-6513;;REG0-6514;;REG0-6515;;REG0-9015;;REG0-9016 Fis binding to site I and II can coactivate ptsGp1 transcription with CRP.;; Fis binding to site I and II can coactivate ptsGp1 transcription with CRP.;; Fis binding to site I and II can coactivate ptsGp1 transcription with CRP.;; Fis binding to site I and II can coactivate ptsGp1 transcription with CRP.;; Fis binding to site I and II can coactivate ptsGp1 transcription with CRP.;; Fis binding to site I and II can coactivate ptsGp1 transcription with CRP.
EG10643 EG12086 1 Regulation-of-Transcription-Initiation REG0-5631 Upstream of -120, a sequence corresponding to the NarL consensus has been found. Other potential (but less-well-conserved) NarL consensus sites are located upstream of -260 and of -201.
EG11618 G7115 1 Regulation-of-Transcription-Initiation REG0-5766
EG10164 EG12279 -2 Regulation-of-Transcription-Initiation REG0-4904;;REG0-4905 Although Crp has been observed to bind to this site, its function remains unknown.
EG11618 G7113 1 Regulation-of-Transcription-Initiation REG0-5766
EG10643 EG12082 1 Regulation-of-Transcription-Initiation REG0-5631 Upstream of -120, a sequence corresponding to the NarL consensus has been found. Other potential (but less-well-conserved) NarL consensus sites are located upstream of -260 and of -201.
EG10643 EG12083 1 Regulation-of-Transcription-Initiation REG0-5631 Upstream of -120, a sequence corresponding to the NarL consensus has been found. Other potential (but less-well-conserved) NarL consensus sites are located upstream of -260 and of -201.
EG10319 EG12057 1 Regulation-of-Transcription-Initiation REG0-4872;;REG0-5058 The regulatory effect of FlhDC in <i>napF</i> operon transcription has been proved by microarray analysis by |CITS: [11287152]|;; The regulatory effect of FlhDC in <i>napF</i> operon transcription has been proven only by microarray analysis by |CITS: [11287152]|.
EG10164 G7128 1 Regulation-of-Transcription-Initiation REG0-5739
EG10319 EG12054 1 Regulation-of-Transcription-Initiation REG0-4872;;REG0-5058 The regulatory effect of FlhDC in <i>napF</i> operon transcription has been proved by microarray analysis by |CITS: [11287152]|;; The regulatory effect of FlhDC in <i>napF</i> operon transcription has been proven only by microarray analysis by |CITS: [11287152]|.
EG10643 EG12088 1 Regulation-of-Transcription-Initiation REG0-5631 Upstream of -120, a sequence corresponding to the NarL consensus has been found. Other potential (but less-well-conserved) NarL consensus sites are located upstream of -260 and of -201.
EG10643 EG12089 1 Regulation-of-Transcription-Initiation REG0-5631 Upstream of -120, a sequence corresponding to the NarL consensus has been found. Other potential (but less-well-conserved) NarL consensus sites are located upstream of -260 and of -201.
EG11042 EG10084 -1 Regulation-of-Transcription-Initiation REG0-4920;;REG0-4921;;REG0-5360;;REG0-5361 The TyrR-binding site at position bp 20.5 from the aroPp2 promoter is a strong TyrR box that is involved in the repression of <i>aroP</i> gene transcription |CITS:[10515932]|. This strong box, which is closest to the promoter, is critical for repression, due to the fact that this site is bound by TyrR as a dimer or as a hexamer. The weak box has a less significant role in aroPp2 repression |CITS:[10515932]|.;; The TyrR binding site at position 20.5 bp from the aroPp2 promoter is a strong TyrR box that is involved in the repression of aroP gene transcription;; The TyrR-binding site at position 63.5 from the aroPp1 promoter is a weak TyrR box that is involved in the repression of <i>aroP</i> gene transcription |CITS:[10515932]|.;; The TyrR-binding site at position bp 40.5 from the aroPp1 promoter is a strong TyrR box that is involved in the repression of <i>aroP</i> gene transcription |CITS:[10515932]|.
EG11042 EG10082 -1 Regulation-of-Transcription-Initiation REG0-4791;;REG0-4792;;REG0-4793
EG11042 EG10083 -1 Regulation-of-Transcription-Initiation REG0-4791;;REG0-4792;;REG0-4793
EG10643 EG11519 -1 Regulation-of-Transcription-Initiation REG0-4826 NikR and NarLX repress the synthesis of NikABCDE in the presence of nitrate. NarL is phosphorylated by NarX in the presence of NO<sup>3 </sup> |CITS:[16159764]|.
EG10441 EG12450 -2 Regulation-of-Transcription-Initiation REG0-6262;;REG0-6268 IHF (-48 site) is fully occupied at IHF concentrations lower than those for IHF (17 site). The location of it is consistent with a role for IHF in bending DNA to bring NorR into contact with RNA polymerase.;; IHF (17 site) is considered a low-affinity IHF-binding site. Based on its position, it is inferred that it causes a negative
G7326 G6909 1 Regulation-of-Transcription-Initiation REG0-6347;;REG0-9089;;REG0-9090
EG10801 EG10802 -1 Regulation-of-Transcription-Initiation REG0-10268;;REG0-10269
EG10325 EG10133 1 Regulation-of-Transcription-Initiation REG0-5436
EG10801 EG10801 -1 Regulation-of-Transcription-Initiation REG0-10266;;REG0-10267;;REG0-5101
G7326 G6906 1 Regulation-of-Transcription-Initiation REG0-6347;;REG0-9089;;REG0-9090
EG10958 EG11163 1 Regulation-of-Transcription-Initiation REG0-9781;;REG0-9783
EG11544 EG10131 1 Regulation-of-Transcription-Initiation REG0-6039
EG10958 EG11164 1 Regulation-of-Transcription-Initiation REG0-9781;;REG0-9783
EG11544 EG10132 1 Regulation-of-Transcription-Initiation REG0-6039
EG10164 G81 1 Regulation-of-Transcription-Initiation REG0-6227
EG10441 EG10026 1 Regulation-of-Transcription-Initiation REG0-4746;;REG0-4747 Under inducing conditions (growth on acetate), IHF activates <i>aceBAK</i> expression by opposing <i>IclR</i> repression. In contrast, IHF has little effect on <i>aceBAK</i> expression under repressing conditions (growth on glucose).;; Under inducing conditions (growth on acetate), IHF activates <i>aceBAK</i> expression by opposing <i>IclR</i> repression. In contrast, IHF has little effect on <i>aceBAK</i> expression under repressing conditions (growth on glucose).
EG10643 G7866 1 Regulation-of-Transcription-Initiation REG0-9168;;REG0-9170
EG13161 EG10249 1 Regulation-of-Transcription-Initiation REG0-5822;;REG0-5278 The DsdC activator can act independently and is absolutely required for the transcription activation of the <i>dsdXA</i> promoter.
EG10440 G6715 1 Regulation-of-Transcription-Initiation REG0-5097 This site of IHF binding is also used to regulate the divergent paaZp promoter.
EG11544 EG10316 1 Regulation-of-Transcription-Initiation REG0-6279
EG10164 EG12316 1 Regulation-of-Transcription-Initiation REG0-4927
EG12335 EG12522 1 Regulation-of-Transcription-Initiation REG0-6272 CdaR responds to the inducers d-glycerate, d-galactarate, d-glucarate, and 2-d-mannosyl-glycerate.
EG10441 EG10023 1 Regulation-of-Transcription-Initiation REG0-4746;;REG0-4747 Under inducing conditions (growth on acetate), IHF activates <i>aceBAK</i> expression by opposing <i>IclR</i> repression. In contrast, IHF has little effect on <i>aceBAK</i> expression under repressing conditions (growth on glucose).;; Under inducing conditions (growth on acetate), IHF activates <i>aceBAK</i> expression by opposing <i>IclR</i> repression. In contrast, IHF has little effect on <i>aceBAK</i> expression under repressing conditions (growth on glucose).
EG10325 EG11810 1 Regulation-of-Transcription-Initiation REG0-5742 By making use of microarray analyses it was concluded that anarobiosis does not affect expression of the <i>gcv</i> operon, although FNR appears to activate it. A putative FNR-binding site, which was not shown in the report, was identified upstream of this operon |CITS: [12754220]|.
EG10457 EG30085 -1 Regulation-of-Transcription-Initiation REG0-5077;;REG0-5078;;REG0-5079 H-NS antagonizes the Fis-mediated activation of the P1 promoter through conformational changes in the DNA |CITS: [7512187]|.;; H-NS antagonizes the Fis-mediated activation of the P1 promoter through conformational changes in the DNA |CITS: [7512187]|.;; H-NS antagonizes the Fis-mediated activation of the P1 promoter through conformational changes in the DNA |CITS: [7512187]|.
EG10643 EG10331 -1 Regulation-of-Transcription-Initiation REG0-4640;;REG0-4641;;REG0-4642;;REG0-4643;;REG0-4644
EG10359 EG10587 -1 Regulation-of-Transcription-Initiation REG0-4511
EG12278 EG12282 -1 Regulation-of-Transcription-Initiation REG0-4907
EG12278 EG12283 -1 Regulation-of-Transcription-Initiation REG0-4907
EG12278 EG12280 -1 Regulation-of-Transcription-Initiation REG0-4907
EG10359 EG10588 -1 Regulation-of-Transcription-Initiation REG0-6352
EG12278 EG12286 -1 Regulation-of-Transcription-Initiation REG0-4907
EG12278 EG12287 -1 Regulation-of-Transcription-Initiation REG0-4907
EG12278 EG12284 -1 Regulation-of-Transcription-Initiation REG0-4907
EG12278 EG12285 -1 Regulation-of-Transcription-Initiation REG0-4907
EG10457 EG30086 -1 Regulation-of-Transcription-Initiation REG0-6456 Paradoxically, even though H-NS is an inhibitor, it drives the bound RNA polymerase into open complexes |CITS: [15686546]|.
EG10441 EG11258 1 Regulation-of-Transcription-Initiation REG0-5180 This IHF-binding site located between two putative FNR- binding sites is absolutely necessary for pyruvate-mediated induction of the <i>focA-pflB</i> operon. IHF also has a positive role in the anaerobic induction mediated by ArcA of the <i>focA-pflB</i> operon |CITS: [8376324]|.
EG10317 G6825 -1 Regulation-of-Transcription-Initiation REG0-9350;;REG0-9351;;REG0-9352;;REG0-9353;;REG0-9354;;REG0-9355
G7326 EG20257 1 Regulation-of-Transcription-Initiation REG0-10950
EG10441 EG11923 1 Regulation-of-Transcription-Initiation REG0-4479
EG10457 G0-10437 1 Regulation-of-Transcription-Initiation REG0-9074
EG10441 EG11926 1 Regulation-of-Transcription-Initiation REG0-4479
EG10441 EG11924 1 Regulation-of-Transcription-Initiation REG0-4479
EG10441 EG11925 1 Regulation-of-Transcription-Initiation REG0-4479
EG11434 EG30063 1 Regulation-of-Transcription-Initiation REG0-5213
EG10164 EG10757 -2 Regulation-of-Transcription-Initiation REG0-8988;;REG0-8989;;REG0-5336;;REG0-5338;;REG0-5339;;REG0-5340;;REG0-5342
EG10533 EG11086 -1 Regulation-of-Transcription-Initiation REG0-9142
G7891 G7892 1 Regulation-of-Transcription-Initiation REG0-6241
G6789 G6790 -1 Regulation-of-Transcription-Initiation REG0-10843
G7891 G7891 1 Regulation-of-Transcription-Initiation REG0-6241
G6420 G7254 -1 Regulation-of-Transcription-Initiation REG0-6106
EG10957 EG10958 1 Regulation-of-Transcription-Initiation REG0-5973
EG10325 EG10701 1 Regulation-of-Transcription-Initiation REG0-5179;;REG0-5194 FNR is absolutely necessary for pyruvate-mediated induction of the <i>focA-pflB</i> operon. This protein mediates anaerobic regulation of the <i>focA-pflB</i> operon.;; FNR is absolutely necessary for pyruvate-mediated induction of the <i>focA-pflB</i> operon. This protein mediates anaerobic regulation of the <i>focA-pflB</i> operon.
EG10359 EG10299 -1 Regulation-of-Transcription-Initiation REG0-6526;;REG0-6527;;REG0-6528;;REG0-6529;;REG0-6530
EG10359 EG10298 -1 Regulation-of-Transcription-Initiation REG0-5405;;REG0-9285;;REG0-9286;;REG0-9287
EG10533 G0-9981 -1 Regulation-of-Transcription-Initiation REG0-6023
EG11544 EG10790 1 Regulation-of-Transcription-Initiation REG0-6207
EG10359 EG10295 -1 Regulation-of-Transcription-Initiation REG0-5405;;REG0-9285;;REG0-9286;;REG0-9287
EG11527 EG10469 -1 Regulation-of-Transcription-Initiation REG0-5325;;REG0-5326
EG10359 EG10293 -1 Regulation-of-Transcription-Initiation REG0-5839;;REG0-5840;;REG0-5841;;REG0-5842;;REG0-5843
EG10359 EG10292 -1 Regulation-of-Transcription-Initiation REG0-5769;;REG0-5770;;REG0-9280;;REG0-9281
EG10359 EG10291 -1 Regulation-of-Transcription-Initiation REG0-5769;;REG0-5770;;REG0-9280;;REG0-9281
EG10957 EG10957 -1 Regulation-of-Transcription-Initiation REG0-4978
G7630 G7630 -1 Regulation-of-Transcription-Initiation REG0-5893;;REG0-5894
EG10319 EG10592 -1 Regulation-of-Transcription-Initiation REG0-5389 The regulatory effect of FlhDC in <i>mglB</i> operon transcription has been proved by microarray analysis by |CITS: [11287152]|
EG11795 EG10371 -2 Regulation-of-Transcription-Initiation REG0-5743;;REG0-5744;;REG0-5746;;REG0-8995;;REG0-8996 GcvA interacts with the RNA polymerase &alpha;-subunit to activate gcvTp |CITS:[15621456]|.;; GcvA interacts with the RNA polymerase &alpha;-subunit to activate gcvTp |CITS:[15621456]|.
EG10547 EG30082 -1 Regulation-of-Transcription-Initiation REG0-6466 Based on studies of binding sites with gel shift and footprinting with Lrp and H-NS regulator proteins, it was demonstrated that both proteins interact with obvious synergism in the repression of all seven <i>E. coli</i> <i>rrn</i> P1 promoter upstream regions; as a result, they help the efficient shutdown of rRNA synthesis. Likewise, both proteins could be a transient heteromer via protein-protein interaction interfering with the RNA polymerase, and this way it alters the DNA of the upstream regions of all seven ribosomal P1 promoters |CITS: [16238633]|.
EG10070 EG30061 -1 Regulation-of-Transcription-Initiation REG0-4843;;REG0-4844;;REG0-4845
EG10728 EG11049 -2 Regulation-of-Transcription-Initiation REG0-5226;;REG0-5227;;REG0-5229;;REG0-5230
EG10319 EG10593 -1 Regulation-of-Transcription-Initiation REG0-5389 The regulatory effect of FlhDC in <i>mglB</i> operon transcription has been proved by microarray analysis by |CITS: [11287152]|
EG10319 EG11346 1 Regulation-of-Transcription-Initiation REG0-6538;;REG0-6539
EG10440 G6711 1 Regulation-of-Transcription-Initiation REG0-5097 This site of IHF binding is also used to regulate the divergent paaZp promoter.
EG10672 EG10659 -1 Regulation-of-Transcription-Initiation REG0-5052
EG11366 EG11422 1 Regulation-of-Transcription-Initiation REG0-6402
EG10547 EG30045 -1 Regulation-of-Transcription-Initiation REG0-6472 Based on studies of binding sites with gel shift and footprinting with Lrp and H-NS regulator proteins, it was demonstrated that both proteins interact with obvious synergism in the repression of all seven <i>E. coli</i> <i>rrn</i> P1 promoter upstream regions; as a result, they help the efficient shutdown of rRNA synthesis. Likewise, both proteins could be a transient heteromer via a protein-protein interaction that interferes with the RNA polymerase, and in this way it alters the DNA of the upstream regions of all seven ribosomal P1 promoters |CITS: [16238633]|.
EG10440 EG10401 -1 Regulation-of-Transcription-Initiation REG0-4698;;REG0-4699
EG11544 EG12241 1 Regulation-of-Transcription-Initiation REG0-6173;;REG0-6174;;REG0-6175
EG11544 EG12240 1 Regulation-of-Transcription-Initiation REG0-6173;;REG0-6174;;REG0-6175
EG11544 EG12243 1 Regulation-of-Transcription-Initiation REG0-6363;;REG0-5004 GadE is required both for <i>gadA/gadBC</i> expression during exponential growth and stationary-phase expression. GadE is an acid-induced regulator since it is involved in the acid induction of <i>gadA/gadBC</i> operons during exponential growth. The expression of these operons may be one of the most intensively regulated systems in <i>Escherichia coli</i>, since it is regulated by different factors. GadE and GadX may simultaneously bind to the GAD box region of <i>gadA/gadBC</i> and form a complex |CITS: [12940989]|.
EG11544 EG12242 1 Regulation-of-Transcription-Initiation REG0-6363
EG10301 EG10478 1 Regulation-of-Transcription-Initiation REG0-5776;;REG0-10802
EG10301 EG10479 1 Regulation-of-Transcription-Initiation REG0-5776;;REG0-10802
EG10728 EG11048 -2 Regulation-of-Transcription-Initiation REG0-5226;;REG0-5227;;REG0-5229;;REG0-5230
EG10301 EG10474 1 Regulation-of-Transcription-Initiation REG0-5776;;REG0-10802
EG10301 EG10475 1 Regulation-of-Transcription-Initiation REG0-5776;;REG0-10802
EG10301 EG10476 1 Regulation-of-Transcription-Initiation REG0-5776;;REG0-10802
EG10301 EG10477 1 Regulation-of-Transcription-Initiation REG0-5776;;REG0-10802
EG11366 EG10953 1 Regulation-of-Transcription-Initiation REG0-5518
EG10325 EG11773 -1 Regulation-of-Transcription-Initiation REG0-5635 |CITS: [12754220]| did not find an FNR site in the <i>nuo</i> promoter region, but Bongaerts et al. |CITS: [7565112]| did. Therefore, we do not know if the FNR-mediated repression of this promoter under anaerobiosis is direct or indirect.
EG10636 EG10142 -1 Regulation-of-Transcription-Initiation REG0-5121;;REG0-5122 NagC and ChbR appear to act as repressors for the <i>chbB</i> operon in the absence of the inducing sugar chitobiose |CITS: [15066032]|.;; NagC and ChbR appear to act as repressors for the <i>chbB</i> operon in the absence of the inducing sugar chitobiose |CITS: [15066032]|.
EG10164 EG11276 1 Regulation-of-Transcription-Initiation REG0-5458
EG10325 EG10638 1 Regulation-of-Transcription-Initiation REG0-4523
EG10325 EG10639 1 Regulation-of-Transcription-Initiation REG0-4523
EG10317 EG10466 1 Regulation-of-Transcription-Initiation REG0-5034;;REG0-5035;;REG0-5036;;REG0-5037
EG12301 G6519 -1 Regulation-of-Transcription-Initiation REG0-9267 The site of the RutR-regulating <i>rutABCDEFG</i> may hinder contact between NtrC and &sigma;<sup>54</sup> by stiffening the DNA between the enhancer and the promoter |CITS:[1776167]|.
EG10681 G6333 1 Regulation-of-Transcription-Initiation REG0-10459;;REG0-10675
EG10517 EG10514 1 Regulation-of-Transcription-Initiation REG0-4713
EG10517 EG10515 1 Regulation-of-Transcription-Initiation REG0-4713
EG12630 EG12631 -1 Regulation-of-Transcription-Initiation REG0-5268;;REG0-5269
EG10317 EG10467 -1 Regulation-of-Transcription-Initiation REG0-4968;;REG0-4969;;REG0-4970;;REG0-4971;;REG0-4973;;REG0-4974;;REG0-4975;;REG0-4976 FIS represses the hupBp3 promoter only when CRP is absent.;; FIS represses the hupBp3 promoter only when CRP is absent.;; FIS represses the hupBp3 promoter only when CRP is absent.;; FIS represses the hupBp3 promoter only when CRP is absent.
EG10800 EG11314 -1 Regulation-of-Transcription-Initiation REG0-5275
EG10547 EG30034 -1 Regulation-of-Transcription-Initiation REG0-6462 Based on studies of binding sites determined using gel shift and footprinting analyses with Lrp and H-NS regulator proteins, it was demonstrated that both proteins interact with obvious synergism in the repression of all seven <i>E. coli</i> <i>rrn</i> P1 promoter upstream regions; as a result, they help the efficient shutdown of rRNA synthesis. Likewise, both proteins could be a transient heteromer via a protein-protein interaction interfering with the RNA polymerase, and this way they may alter the DNA of the upstream regions of all seven ribosomal P1 promoters |CITS: [16238633]|.
EG10547 EG30035 -1 Regulation-of-Transcription-Initiation REG0-6466 Based on studies of binding sites with gel shift and footprinting with Lrp and H-NS regulator proteins, it was demonstrated that both proteins interact with obvious synergism in the repression of all seven <i>E. coli</i> <i>rrn</i> P1 promoter upstream regions; as a result, they help the efficient shutdown of rRNA synthesis. Likewise, both proteins could be a transient heteromer via protein-protein interaction interfering with the RNA polymerase, and this way it alters the DNA of the upstream regions of all seven ribosomal P1 promoters |CITS: [16238633]|.
EG10547 EG30032 -1 Regulation-of-Transcription-Initiation REG0-5076 Based on studies of binding sites with gel shift and footprinting with Lrp and H-NS regulator proteins, it was demonstrated that both proteins interact with obvious synergism in the repression of all seven <i>E. coli</i> <i>rrn</i> P1 promoter upstream regions; as a result, they help the efficient shutdown of rRNA synthesis. Likewise, both proteins could be a transient heteromer via a protein-protein interaction interfering with the RNA polymerase, and this way it may alter the DNA of the upstream regions of all seven ribosomal P1 promoters |CITS: [16238633]|.
EG12739 EG12738 -1 Regulation-of-Transcription-Initiation REG0-5768;;REG0-10258
EG10800 EG10796 -1 Regulation-of-Transcription-Initiation REG0-5448
EG12739 EG12739 -1 Regulation-of-Transcription-Initiation REG0-6186
EG10820 EG10820 1 Regulation-of-Transcription-Initiation REG0-5672;;REG0-5674 The effect of RcsB on <i>rcsA</i> expression depends on the presence of the RcsA protein. There is a putative Rcs box (RcsA-RcsB)-binding site in the <i>rcsA</i> promoter region. Direct interaction of RcsB and/or RcsA in the <i>E. coli</i> <i>rcsA</i> promoter region remains to be shown. The RcsB effect on <i>rcsA</i> expression can be overcome by excess RcsA, indicating that RcsB functions as an auxiliary factor in <i>rcsA</i> expression.
EG10731 EG12525 1 Regulation-of-Transcription-Initiation REG0-6373
EG11434 EG11221 1 Regulation-of-Transcription-Initiation REG0-5990
EG10731 EG12202 -1 Regulation-of-Transcription-Initiation REG0-6374;;REG0-6375
EG10061 G6105 -1 Regulation-of-Transcription-Initiation REG0-5400
EG10317 EG30082 1 Regulation-of-Transcription-Initiation REG0-6463;;REG0-6464;;REG0-6465
EG10317 EG30083 1 Regulation-of-Transcription-Initiation REG0-6468;;REG0-6469;;REG0-6470;;REG0-6471
EG10317 EG30080 1 Regulation-of-Transcription-Initiation REG0-6474;;REG0-6475;;REG0-6476;;REG0-6477;;REG0-6478
EG10317 EG30081 1 Regulation-of-Transcription-Initiation REG0-6457;;REG0-6458;;REG0-6459;;REG0-6460;;REG0-6461
EG10317 EG30086 1 Regulation-of-Transcription-Initiation REG0-6452;;REG0-6453;;REG0-6454
EG10317 EG30087 1 Regulation-of-Transcription-Initiation REG0-6474;;REG0-6475;;REG0-6476;;REG0-6477;;REG0-6478
EG10317 EG30084 1 Regulation-of-Transcription-Initiation REG0-6447;;REG0-6448;;REG0-6449;;REG0-6450
EG10317 EG30085 1 Regulation-of-Transcription-Initiation REG0-5073;;REG0-5074;;REG0-5075 Fis appears to have little or no effect on rrsBp1 as a result of the addition of amino acids to the growth medium |CITS:[16675089]|.;; Fis appears to have little or no effect on rrsBp1 as a result of the addition of amino acids to the growth medium |CITS:[16675089]|.;; Fis appears to have little or no effect on rrsBp1 as a result of the addition of amino acids to the growth medium |CITS:[16675089]|.
EG10821 EG10114 1 Regulation-of-Transcription-Initiation REG0-9421 BglJ induces <i>bgl</i> operon expression via unknown mechanisms |CITS:[8725214][16207917]|. A modest effect was observed on expression of the <i>bglGFB</i> operon during the stationary phase by the BglJ transcriptional regulator in the absence of <i>rpoS/crl</i> |CITS:[18793199]|.
EG10440 G6712 1 Regulation-of-Transcription-Initiation REG0-5097 This site of IHF binding is also used to regulate the divergent paaZp promoter.
EG10317 EG30088 1 Regulation-of-Transcription-Initiation REG0-6457;;REG0-6458;;REG0-6459;;REG0-6460;;REG0-6461
EG10457 EG10527 -1 Regulation-of-Transcription-Initiation REG0-4715;;REG0-4716;;REG0-4717;;REG0-4718;;REG0-4719;;REG0-4720
EG11447 G6433 -1 Protein-Mediated-Attenuation REG0-10869
EG10317 EG30103 1 Regulation-of-Transcription-Initiation REG0-6474;;REG0-6475;;REG0-6476;;REG0-6477;;REG0-6478
EG12630 EG10256 -1 Regulation-of-Transcription-Initiation REG0-6049;;REG0-6050
EG10164 EG10033 1 Regulation-of-Transcription-Initiation REG0-6092
EG11434 EG10801 1 Regulation-of-Transcription-Initiation REG0-5100
EG10800 EG10135 -1 Regulation-of-Transcription-Initiation REG0-5884
EG10800 EG10134 -1 Regulation-of-Transcription-Initiation REG0-5884
EG10164 EG10035 1 Regulation-of-Transcription-Initiation REG0-5996
G6395 EG12169 1 Regulation-of-Transcription-Initiation REG0-4875;;REG0-5059
EG11320 G812 -1 Regulation-of-Transcription-Initiation REG0-9042;;REG0-9043
EG10441 EG10402 1 Regulation-of-Transcription-Initiation REG0-5874
EG10547 EG10678 -1 Regulation-of-Transcription-Initiation REG0-5562
EG10992 EG10990 1 Regulation-of-Transcription-Initiation REG0-5700
EG10547 EG10676 -1 Regulation-of-Transcription-Initiation REG0-5562
EG10547 EG10677 -1 Regulation-of-Transcription-Initiation REG0-5562
EG10547 EG10674 -1 Regulation-of-Transcription-Initiation REG0-5562
EG10547 EG10675 -1 Regulation-of-Transcription-Initiation REG0-5562
EG10728 EG11401 1 Regulation-of-Transcription-Initiation REG0-4617
EG10643 G6900 -1 Regulation-of-Transcription-Initiation REG0-9463;;REG0-9464;;REG0-9465;;REG0-9466 Although this site (-42 heptamer) had significant contribution in <i>in vivo</i> assays, no clear protection by NarL was detected in DNase footprint analyses. However, this suggests that there are other factors <i>in vivo</i> that lead to occupation of the -42 heptamer by NarL in the presence of nitrate |CITS: [18227264]|.
EG10989 EG11172 1 Regulation-of-Transcription-Initiation REG0-5699 TdcA is able to activate in <i>trans</i> and might play a dominant role over TdcR in transcriptional regulation of the <i>tdc</i> genes. TdcA might form stable dimers (or multimers) without TdcR.
EG10547 EG10671 1 Regulation-of-Transcription-Initiation REG0-4592
EG10547 EG11270 -1 Regulation-of-Transcription-Initiation REG0-4948;;REG0-4949;;REG0-4950 The results of gel mobility experiments showed that Lrp forms three complexes with an <i>ilv</i> DNA fragment containing this site. In addition, this secondary site possess no sequence similarity to the Lrp consensus site.;; L-Leucine inhibits but does not abolish Lrp binding to its primary and secondary sites in the leader region of the ilvLG_1G_2MEDA.
EG10441 G6713 1 Regulation-of-Transcription-Initiation REG0-5097 This site of IHF binding is also used to regulate the divergent paaZp promoter.
EG10440 EG11041 -1 Regulation-of-Transcription-Initiation REG0-5466
EG10338 EG11435 -1 Regulation-of-Transcription-Initiation REG0-10892
EG10338 EG11434 -1 Regulation-of-Transcription-Initiation REG0-10892
EG11527 G6897 -1 Regulation-of-Transcription-Initiation REG0-9461;;REG0-9462
EG10061 EG11402 1 Regulation-of-Transcription-Initiation REG0-5980
EG11527 G6899 -1 Regulation-of-Transcription-Initiation REG0-9461;;REG0-9462
EG11527 G6898 -1 Regulation-of-Transcription-Initiation REG0-9461;;REG0-9462
EG10320 EG12662 1 Regulation-of-Transcription-Initiation REG0-6542;;REG0-6543
EG10070 EG10134 -1 Regulation-of-Transcription-Initiation REG0-4795;;REG0-4796
EG10070 EG10135 -1 Regulation-of-Transcription-Initiation REG0-4795;;REG0-4796
EG10319 EG10576 -1 Regulation-of-Transcription-Initiation REG0-5880 The regulatory role of FlhDC in transcription of the <i>mdh</i> operon has been demonstrated
EG10325 EG11153 -1 Regulation-of-Transcription-Initiation REG0-6094 Under anaerobiosis, FNR represses <i>rplS</i> and <i>trmD</i> gene expression, but it is not known if this regulation is direct or indirect |CITS: [12754220]|. We assigned this regulation to the <i>rpsP-rimM-trmD-rplS</i> operon because it is known that the <i>rplS</i> and <i>trmD</i> genes are transcribed as a part of this operon.
EG10325 EG11150 -1 Regulation-of-Transcription-Initiation REG0-4855 It seems that Fnr repress the <i>hyf</i> operon expression when it is activated by HyfR. Its is possible that binding of FNR may minimize the binding of HyfR, whose binding site is only 25 bases upstream of the FNR-binding site |CITS: [14702328]|.
EG10325 EG12608 1 Regulation-of-Transcription-Initiation REG0-5646;;REG0-5647 By making use of microarray analyses, it was concluded that FNR activates <i>cai</i> operon expression under anaerobiosis |CITS: [12754220], [16377617]|.
EG10070 EG10914 -1 Regulation-of-Transcription-Initiation REG0-4843;;REG0-4844;;REG0-4845
EG12123 EG10312 1 Regulation-of-Transcription-Initiation REG0-5135 By means of gene expression and mutation analysis, it was determined that the LrhA protein regulator positively regulates <i>fimE</i> expression, leading the repression of the <i>fimA</i> operon through the on/off switch at <i>fimA</i> |CITS: [16207912]|.
EG10319 EG11224 1 Regulation-of-Transcription-Initiation REG0-4823;;REG0-4824
G7326 G6908 1 Regulation-of-Transcription-Initiation REG0-6347;;REG0-9089;;REG0-9090
EG10562 EG11316 1 Regulation-of-Transcription-Initiation REG0-5592;;REG0-5593;;REG0-5595 This site has 80% homology to the MalT consensus.
EG12123 EG10319 -1 Regulation-of-Transcription-Initiation REG0-5588
G7326 G6907 1 Regulation-of-Transcription-Initiation REG0-6347;;REG0-9089;;REG0-9090
EG11966 EG10403 1 Regulation-of-Transcription-Initiation REG0-10922
G7326 G6905 1 Regulation-of-Transcription-Initiation REG0-6347;;REG0-9089;;REG0-9090
EG11966 EG10404 1 Regulation-of-Transcription-Initiation REG0-10922
EG10441 EG10022 1 Regulation-of-Transcription-Initiation REG0-4746;;REG0-4747 Under inducing conditions (growth on acetate), IHF activates <i>aceBAK</i> expression by opposing <i>IclR</i> repression. In contrast, IHF has little effect on <i>aceBAK</i> expression under repressing conditions (growth on glucose).;; Under inducing conditions (growth on acetate), IHF activates <i>aceBAK</i> expression by opposing <i>IclR</i> repression. In contrast, IHF has little effect on <i>aceBAK</i> expression under repressing conditions (growth on glucose).
EG10731 EG10582 1 Regulation-of-Transcription-Initiation REG0-6292 This regulatory interaction was identified by means of PhoPQ-related microarray experiments |CITS: [15883881]|.
EG10338 EG10258 -1 Regulation-of-Transcription-Initiation REG0-5604;;REG0-5605;;REG0-5606
EG11434 EG10790 -1 Regulation-of-Transcription-Initiation REG0-6210
EG10319 EG10594 -1 Regulation-of-Transcription-Initiation REG0-5389 The regulatory effect of FlhDC in <i>mglB</i> operon transcription has been proved by microarray analysis by |CITS: [11287152]|
EG10643 EG11405 1 Regulation-of-Transcription-Initiation REG0-6033;;REG0-6034
EG10636 EG10789 -1 Regulation-of-Transcription-Initiation REG0-10904;;REG0-10908;;REG0-10909 This binding site was determined from a computational prediction based on different statistical methods |CITS:[21070640]|. The function of the binding site was assigned according to the distance from the transcription start, with NagC as the transcriptional repressor.;; This binding site was determined from a computational prediction based on different statistical methods |CITS:[21070640]|. The function of the binding site was assigned according to the distance from the transcription start, with NagC as the transcriptional repressor.;; This binding site was determined from a computational prediction based on different statistical methods |CITS:[21070640]|. The function of the binding site was assigned according to the distance from the transcription start, with NagC as the transcriptional repressor.
EG10636 EG10788 -1 Regulation-of-Transcription-Initiation REG0-10904;;REG0-10908;;REG0-10909 This binding site was determined from a computational prediction based on different statistical methods |CITS:[21070640]|. The function of the binding site was assigned according to the distance from the transcription start, with NagC as the transcriptional repressor.;; This binding site was determined from a computational prediction based on different statistical methods |CITS:[21070640]|. The function of the binding site was assigned according to the distance from the transcription start, with NagC as the transcriptional repressor.;; This binding site was determined from a computational prediction based on different statistical methods |CITS:[21070640]|. The function of the binding site was assigned according to the distance from the transcription start, with NagC as the transcriptional repressor.
EG10338 EG10256 -1 Regulation-of-Transcription-Initiation REG0-6048
EG10338 EG10257 -1 Regulation-of-Transcription-Initiation REG0-6048
EG10440 EG10403 1 Regulation-of-Transcription-Initiation REG0-5241;;REG0-5242
EG10440 EG10402 1 Regulation-of-Transcription-Initiation REG0-5874
EG10636 EG10145 -1 Regulation-of-Transcription-Initiation REG0-10905 This binding site was determined from a computational prediction based on different statistical methods |CITS:[21070640]|. The function of the binding site was assigned according to the distance from the transcription start, with NagC as the transcriptional repressor.
EG10636 EG10144 -1 Regulation-of-Transcription-Initiation REG0-5121;;REG0-5122 NagC and ChbR appear to act as repressors for the <i>chbB</i> operon in the absence of the inducing sugar chitobiose |CITS: [15066032]|.;; NagC and ChbR appear to act as repressors for the <i>chbB</i> operon in the absence of the inducing sugar chitobiose |CITS: [15066032]|.
EG12243 G6262 1 Regulation-of-Transcription-Initiation REG0-6360
EG11212 G7414 -1 Regulation-of-Transcription-Initiation REG0-10480
EG10636 EG10141 -1 Regulation-of-Transcription-Initiation REG0-5121;;REG0-5122 NagC and ChbR appear to act as repressors for the <i>chbB</i> operon in the absence of the inducing sugar chitobiose |CITS: [15066032]|.;; NagC and ChbR appear to act as repressors for the <i>chbB</i> operon in the absence of the inducing sugar chitobiose |CITS: [15066032]|.
EG12243 G6261 1 Regulation-of-Transcription-Initiation REG0-6360
EG10164 EG10423 1 Regulation-of-Transcription-Initiation REG0-5710
EG10164 EG10420 1 Regulation-of-Transcription-Initiation REG0-5950
EG10164 EG10421 1 Regulation-of-Transcription-Initiation REG0-5950
EG10457 EG10524 -1 Regulation-of-Transcription-Initiation REG0-4715;;REG0-4716;;REG0-4717;;REG0-4718;;REG0-4719;;REG0-4720
EG10457 EG10526 -1 Regulation-of-Transcription-Initiation REG0-4715;;REG0-4716;;REG0-4717;;REG0-4718;;REG0-4719;;REG0-4720
EG10164 G36 1 Regulation-of-Transcription-Initiation REG0-10825
EG10319 EG11355 1 Regulation-of-Transcription-Initiation REG0-5261;;REG0-5262
EG10164 EG30061 -1 Regulation-of-Transcription-Initiation REG0-4846 CRP binds in just one site and activates <i>argG</i> gene expresion and represses the expression of the divergent operon, <i>metY-yhbC-nusA-infB</i>.
EG10319 EG11356 1 Regulation-of-Transcription-Initiation REG0-5261;;REG0-5262
EG10317 EG30068 1 Regulation-of-Transcription-Initiation REG0-5416
EG10317 EG30069 -2 Regulation-of-Transcription-Initiation REG0-4955;;REG0-4956;;REG0-4957;;REG0-4958 The presence of this site could reduce Fis activation and cause inhibition at high Fis concentrations. Nevertheless, the authors did not discard the possibility that this effect was due to impurities in the protein preparation |CITS: [15879709]|.
EG10317 EG30064 1 Regulation-of-Transcription-Initiation REG0-5303
EG10317 EG30065 1 Regulation-of-Transcription-Initiation REG0-5834
EG10317 EG30066 1 Regulation-of-Transcription-Initiation REG0-5656
EG10317 EG30067 1 Regulation-of-Transcription-Initiation REG0-5837
EG10643 G6901 -1 Regulation-of-Transcription-Initiation REG0-9463;;REG0-9464;;REG0-9465;;REG0-9466 Although this site (-42 heptamer) had significant contribution in <i>in vivo</i> assays, no clear protection by NarL was detected in DNase footprint analyses. However, this suggests that there are other factors <i>in vivo</i> that lead to occupation of the -42 heptamer by NarL in the presence of nitrate |CITS: [18227264]|.
G7826 EG10357 1 Regulation-of-Transcription-Initiation REG0-6229;;REG0-9589
EG10643 G6902 -1 Regulation-of-Transcription-Initiation REG0-9463;;REG0-9464;;REG0-9465;;REG0-9466 Although this site (-42 heptamer) had significant contribution in <i>in vivo</i> assays, no clear protection by NarL was detected in DNase footprint analyses. However, this suggests that there are other factors <i>in vivo</i> that lead to occupation of the -42 heptamer by NarL in the presence of nitrate |CITS: [18227264]|.
EG10164 EG10350 1 Regulation-of-Transcription-Initiation REG0-5596;;REG0-5597 In the intergenic regulatory region the <i>fucPIK</i> and <i>fucAO</i> operons, there exist other potential CRP-binding sites, which are located at positions -80.5, -289.5, -297.5, and -387.5 relative to the transcription start site.;; In the intergenic regulatory region the <i>fucPIK</i> and <i>fucAO</i> operons, there exist other potential CRP-binding sites, which are located at positions -80.5, -289.5, -297.5, and -387.5 relative to the transcription start site.
EG10164 EG10351 1 Regulation-of-Transcription-Initiation REG0-5579
EG10164 EG10352 1 Regulation-of-Transcription-Initiation REG0-5596;;REG0-5597 In the intergenic regulatory region the <i>fucPIK</i> and <i>fucAO</i> operons, there exist other potential CRP-binding sites, which are located at positions -80.5, -289.5, -297.5, and -387.5 relative to the transcription start site.;; In the intergenic regulatory region the <i>fucPIK</i> and <i>fucAO</i> operons, there exist other potential CRP-binding sites, which are located at positions -80.5, -289.5, -297.5, and -387.5 relative to the transcription start site.
EG10164 EG10353 1 Regulation-of-Transcription-Initiation REG0-5596;;REG0-5597 In the intergenic regulatory region the <i>fucPIK</i> and <i>fucAO</i> operons, there exist other potential CRP-binding sites, which are located at positions -80.5, -289.5, -297.5, and -387.5 relative to the transcription start site.;; In the intergenic regulatory region the <i>fucPIK</i> and <i>fucAO</i> operons, there exist other potential CRP-binding sites, which are located at positions -80.5, -289.5, -297.5, and -387.5 relative to the transcription start site.
EG10164 EG10355 1 Regulation-of-Transcription-Initiation REG0-5596;;REG0-5597 In the intergenic regulatory region the <i>fucPIK</i> and <i>fucAO</i> operons, there exist other potential CRP-binding sites, which are located at positions -80.5, -289.5, -297.5, and -387.5 relative to the transcription start site.;; In the intergenic regulatory region the <i>fucPIK</i> and <i>fucAO</i> operons, there exist other potential CRP-binding sites, which are located at positions -80.5, -289.5, -297.5, and -387.5 relative to the transcription start site.
EG10164 EG10356 1 Regulation-of-Transcription-Initiation REG0-5866
EG10164 EG10357 1 Regulation-of-Transcription-Initiation REG0-4912
EG10164 EG10359 1 Regulation-of-Transcription-Initiation REG0-5236;;REG0-5445
EG11962 EG11961 -2 Regulation-of-Transcription-Initiation REG0-5127;;REG0-9479;;REG0-9480
EG10020 EG11831 1 Regulation-of-Transcription-Initiation REG0-6493
EG10061 EG10153 1 Regulation-of-Transcription-Initiation REG0-5347
EG12094 G7242 1 Regulation-of-Transcription-Initiation REG0-8939
EG10325 EG10485 1 Regulation-of-Transcription-Initiation REG0-5094;;REG0-5095 FNR activates <i>hypB</i> transcription under anaerobiosis.;; FNR activates <i>hypB</i> transcription under anaerobiosis.
EG10359 EG12760 -1 Regulation-of-Transcription-Initiation REG0-10783
EG10164 G6088 1 Regulation-of-Transcription-Initiation REG0-5157
EG10325 G7486 1 Regulation-of-Transcription-Initiation REG0-6321 By making use of microarray analysis, it was concluded that FNR activates <i>xdhA</i> gene expression under anaerobiosis. A putative FNR-binding site, which was not reported in the paper, was identified upstream of this gene |CITS: [12754220]|.
EG10325 G7487 1 Regulation-of-Transcription-Initiation REG0-6321 By making use of microarray analysis, it was concluded that FNR activates <i>xdhA</i> gene expression under anaerobiosis. A putative FNR-binding site, which was not reported in the paper, was identified upstream of this gene |CITS: [12754220]|.
EG10338 G6196 -1 Regulation-of-Transcription-Initiation REG0-10890
G7678 G7677 -1 Regulation-of-Transcription-Initiation REG0-6420;;REG0-6421;;REG0-6422
G7678 G7676 -1 Regulation-of-Transcription-Initiation REG0-6420;;REG0-6421;;REG0-6422
EG10440 EG10319 -1 Regulation-of-Transcription-Initiation REG0-5584
EG10440 EG10317 1 Regulation-of-Transcription-Initiation REG0-4627
EG10457 EG30010 -1 Regulation-of-Transcription-Initiation REG0-6473 Paradoxically, even though H-NS is an inhibitor it drives the bound RNA
EG10440 EG10314 1 Regulation-of-Transcription-Initiation REG0-5130;;REG0-5134 IHF plays a dual role in controlling <i>fimA</i> expression: it is required both for inversion of the <i>fimA</i> control region and for efficient expression from the <i>fimA</i> promoter.;; IHF plays a dual role in controlling <i>fimA</i> expression: it is required both for inversion of the <i>fimA</i> control region and for efficient expression from the <i>fimA</i> promoter.
EG10338 G6199 -1 Regulation-of-Transcription-Initiation REG0-10890
EG10338 G6198 -1 Regulation-of-Transcription-Initiation REG0-10890
EG10440 EG10311 1 Regulation-of-Transcription-Initiation REG0-5130;;REG0-5134 IHF plays a dual role in controlling <i>fimA</i> expression: it is required both for inversion of the <i>fimA</i> control region and for efficient expression from the <i>fimA</i> promoter.;; IHF plays a dual role in controlling <i>fimA</i> expression: it is required both for inversion of the <i>fimA</i> control region and for efficient expression from the <i>fimA</i> promoter.
EG10440 EG10310 1 Regulation-of-Transcription-Initiation REG0-5130;;REG0-5134 IHF plays a dual role in controlling <i>fimA</i> expression: it is required both for inversion of the <i>fimA</i> control region and for efficient expression from the <i>fimA</i> promoter.;; IHF plays a dual role in controlling <i>fimA</i> expression: it is required both for inversion of the <i>fimA</i> control region and for efficient expression from the <i>fimA</i> promoter.
EG10821 EG10347 1 Regulation-of-Transcription-Initiation REG0-6442
EG10728 EG11046 -2 Regulation-of-Transcription-Initiation REG0-5226;;REG0-5227;;REG0-5229;;REG0-5230
EG10457 EG10457 -1 Regulation-of-Transcription-Initiation REG0-5685;;REG0-5686;;REG0-5687 Autoregulation of <i>hns</i> expression is particularly pronounced during log phase.
EG10164 EG11599 1 Regulation-of-Transcription-Initiation REG0-5920
EG10338 G6200 -1 Regulation-of-Transcription-Initiation REG0-10890
EG10164 EG10510 0 Regulation-of-Transcription-Initiation REG0-5625;;REG0-5626 This mechanism of regulation is not yet clearly elucidated. Lange and Hengge-Aronis have shown that the <i>rpoS</i> transcript is negatively regulated by the <i>cya</i> gene|CITS: [1849609]|. In contrast, McCann et al. reported that <i>rpoS</i> transcription was positively regulated by the <i>cya</i> gene product |CITS: [8458856]|.;; This mechanism of regulation is not yet clearly elucidated. Lange and Hengge-Aronis have shown that the <i>rpoS</i> transcript is negatively regulated by the <i>cya</i> gene|CITS: [1849609]|. In contrast, McCann et al. reported that <i>rpoS</i> transcription was positively regulated by the <i>cya</i> gene product |CITS: [8458856]|.
EG11335 EG10630 -1 Regulation-of-Transcription-Initiation REG0-9566
EG10958 EG12697 1 Regulation-of-Transcription-Initiation REG0-6331;;REG0-6332
EG10164 EG11172 1 Regulation-of-Transcription-Initiation REG0-5697
EG10164 EG11177 -1 Regulation-of-Transcription-Initiation REG0-4846 CRP binds in just one site and activates <i>argG</i> gene expresion and represses the expression of the divergent operon, <i>metY-yhbC-nusA-infB</i>.
EG10441 EG10301 1 Regulation-of-Transcription-Initiation REG0-5779
EG10731 EG11164 1 Regulation-of-Transcription-Initiation REG0-9754
EG10319 G7418 1 Regulation-of-Transcription-Initiation REG0-4615
EG10164 EG11179 -1 Regulation-of-Transcription-Initiation REG0-4846 CRP binds in just one site and activates <i>argG</i> gene expresion and represses the expression of the divergent operon, <i>metY-yhbC-nusA-infB</i>.
EG10164 EG11178 -1 Regulation-of-Transcription-Initiation REG0-4846 CRP binds in just one site and activates <i>argG</i> gene expresion and represses the expression of the divergent operon, <i>metY-yhbC-nusA-infB</i>.
G6088 EG11559 1 Regulation-of-Transcription-Initiation REG0-5652;;REG0-5653;;REG0-10762;;REG0-10763
EG10547 EG10944 -2 Regulation-of-Transcription-Initiation REG0-5564;;REG0-6370
EG10061 EG10325 -1 Regulation-of-Transcription-Initiation REG0-4635 The negative effect of ArcA on <i>fnr</i> expression is slight; this was found using QRT-PCR.
EG10533 EG11491 -1 Regulation-of-Transcription-Initiation REG0-4724;;REG0-4725;;REG0-4726
EG12630 G7747 -1 Regulation-of-Transcription-Initiation REG0-6224
EG10457 EG10314 1 Regulation-of-Transcription-Initiation REG0-5129
G7072 EG11329 1 Regulation-of-Transcription-Initiation REG0-6406
EG10020 G7114 1 Regulation-of-Transcription-Initiation REG0-5765 The CpxR regulator binds to the <i>mdtA</i> regulatory region at two sites: -161.5 and -98.5, all of them with respect to the start codon of the <i>mdtA</i> gene, since the +1 site of transcription initiation has not been determined yet. The -98.5 site of CpxR overlaps with the BaeR site. These sites were determined by gene expression analysis and purified proteins.
EG10020 G7115 1 Regulation-of-Transcription-Initiation REG0-5765 The CpxR regulator binds to the <i>mdtA</i> regulatory region at two sites: -161.5 and -98.5, all of them with respect to the start codon of the <i>mdtA</i> gene, since the +1 site of transcription initiation has not been determined yet. The -98.5 site of CpxR overlaps with the BaeR site. These sites were determined by gene expression analysis and purified proteins.
EG10636 EG10569 -1 Regulation-of-Transcription-Initiation REG0-5730;;REG0-5733 Previously, two binding sites for the NagC repressor were detected upstream of <i>manX</i>, but a mutation in <i>nagC</i> has very little effect on <i>manX</i> expression. Plasmids overproducing either the NagC protein or the Mlc protein repress the expression of <i>manX</i>, but the effect of the Mlc protein is stronger |CITS: [9484892], [1848637]|.;; Previously, two binding sites for the NagC repressor were detected upstream from <i>manX</i>, but a mutation in <i>nagC</i> had very little effect on <i>manX</i> expression. Plasmids overproducing either the NagC protein or the Mlc protein repress the expression of <i>manX</i>, but the effect on the Mlc protein is stronger. NagC binds more tightly to the -79 position than to the -13 position |CITS: [1848637], [9484892]|.
EG10636 EG10568 -1 Regulation-of-Transcription-Initiation REG0-5730;;REG0-5733 Previously, two binding sites for the NagC repressor were detected upstream of <i>manX</i>, but a mutation in <i>nagC</i> has very little effect on <i>manX</i> expression. Plasmids overproducing either the NagC protein or the Mlc protein repress the expression of <i>manX</i>, but the effect of the Mlc protein is stronger |CITS: [9484892], [1848637]|.;; Previously, two binding sites for the NagC repressor were detected upstream from <i>manX</i>, but a mutation in <i>nagC</i> had very little effect on <i>manX</i> expression. Plasmids overproducing either the NagC protein or the Mlc protein repress the expression of <i>manX</i>, but the effect on the Mlc protein is stronger. NagC binds more tightly to the -79 position than to the -13 position |CITS: [1848637], [9484892]|.
EG10457 EG10188 -1 Regulation-of-Transcription-Initiation REG0-4548 Hns binds to this site and represses efficiently (less than FruR) the activity of FNR (-41.5 site) in the <i>nir</i> promoter.
EG11962 EG11962 -2 Regulation-of-Transcription-Initiation REG0-5127;;REG0-9479;;REG0-9480
EG10636 EG10567 -1 Regulation-of-Transcription-Initiation REG0-5730;;REG0-5733 Previously, two binding sites for the NagC repressor were detected upstream of <i>manX</i>, but a mutation in <i>nagC</i> has very little effect on <i>manX</i> expression. Plasmids overproducing either the NagC protein or the Mlc protein repress the expression of <i>manX</i>, but the effect of the Mlc protein is stronger |CITS: [9484892], [1848637]|.;; Previously, two binding sites for the NagC repressor were detected upstream from <i>manX</i>, but a mutation in <i>nagC</i> had very little effect on <i>manX</i> expression. Plasmids overproducing either the NagC protein or the Mlc protein repress the expression of <i>manX</i>, but the effect on the Mlc protein is stronger. NagC binds more tightly to the -79 position than to the -13 position |CITS: [1848637], [9484892]|.
EG10958 EG11009 1 Regulation-of-Transcription-Initiation REG0-9781;;REG0-9783
EG10457 EG10183 -1 Regulation-of-Transcription-Initiation REG0-9113
EG10325 G7300 -1 Regulation-of-Transcription-Initiation REG0-4855 It seems that Fnr repress the <i>hyf</i> operon expression when it is activated by HyfR. Its is possible that binding of FNR may minimize the binding of HyfR, whose binding site is only 25 bases upstream of the FNR-binding site |CITS: [14702328]|.
G7072 EG11330 1 Regulation-of-Transcription-Initiation REG0-6406
EG10020 EG10014 1 Regulation-of-Transcription-Initiation REG0-6073 The CpxR regulator binds to the <i>acrD</i> regulatory region at three sites: -141.5, -174.5, and -115.5, all of them with respect to the start codon of the <i>acrD</i> gene, since the +1 site of transcription initiation has not been determined yet. It possible that the -115.5 site of CpxR overlaps with the BaeR site in this region. These sites were determined by Gen Expression Analysis and Purified Proteins. CpxAR signaling depends on the BaeRS system, and CpxR binds to multiple distal regions to modulate the effect of BaeR |CITS:[15686558]|.
EG12243 EG12191 1 Regulation-of-Transcription-Initiation REG0-4896
EG10533 EG10265 -1 Regulation-of-Transcription-Initiation REG0-9142
EG10317 EG30037 1 Regulation-of-Transcription-Initiation REG0-5368
EG10457 EG10313 1 Regulation-of-Transcription-Initiation REG0-5129
EG10441 EG11369 -1 Regulation-of-Transcription-Initiation REG0-6169
EG10359 EG10262 -1 Regulation-of-Transcription-Initiation REG0-5839;;REG0-5840;;REG0-5841;;REG0-5842;;REG0-5843
EG10359 EG10263 -1 Regulation-of-Transcription-Initiation REG0-9135;;REG0-5408;;REG0-5409;;REG0-5410;;REG0-5411;;REG0-9271;;REG0-9273
EG10325 EG10957 -1 Regulation-of-Transcription-Initiation REG0-11070
EG10821 G6544 -1 Regulation-of-Transcription-Initiation REG0-5354
EG10359 EG10264 -1 Regulation-of-Transcription-Initiation REG0-6526;;REG0-6527;;REG0-6528;;REG0-6529;;REG0-6530
EG10164 EG11006 1 Regulation-of-Transcription-Initiation REG0-5458
EG10320 EG12169 1 Regulation-of-Transcription-Initiation REG0-4872;;REG0-5058 The regulatory effect of FlhDC in <i>napF</i> operon transcription has been proved by microarray analysis by |CITS: [11287152]|;; The regulatory effect of FlhDC in <i>napF</i> operon transcription has been proven only by microarray analysis by |CITS: [11287152]|.
G7072 EG11514 -1 Regulation-of-Transcription-Initiation REG0-5251
EG10325 EG10958 -1 Regulation-of-Transcription-Initiation REG0-11072
EG10319 EG10825 1 Regulation-of-Transcription-Initiation REG0-4616
EG10457 G7055 -1 Regulation-of-Transcription-Initiation REG0-4564;;REG0-5415
G6546 EG11256 1 Regulation-of-Transcription-Initiation REG0-9431
EG10325 G7485 1 Regulation-of-Transcription-Initiation REG0-6321 By making use of microarray analysis, it was concluded that FNR activates <i>xdhA</i> gene expression under anaerobiosis. A putative FNR-binding site, which was not reported in the paper, was identified upstream of this gene |CITS: [12754220]|.
EG10164 G6422 1 Regulation-of-Transcription-Initiation REG0-11102
EG10164 G7688 -1 Regulation-of-Transcription-Initiation REG0-11101
EG10164 G7687 -1 Regulation-of-Transcription-Initiation REG0-11100
EG10164 G7686 -1 Regulation-of-Transcription-Initiation REG0-11100
EG10166 EG10457 1 Regulation-of-Transcription-Initiation REG0-5684
EG10441 EG10308 1 Regulation-of-Transcription-Initiation REG0-5130;;REG0-5134 IHF plays a dual role in controlling <i>fimA</i> expression: it is required both for inversion of the <i>fimA</i> control region and for efficient expression from the <i>fimA</i> promoter.;; IHF plays a dual role in controlling <i>fimA</i> expression: it is required both for inversion of the <i>fimA</i> control region and for efficient expression from the <i>fimA</i> promoter.
EG10636 G7920 -1 Regulation-of-Transcription-Initiation REG0-6128;;REG0-6129
EG10636 G7921 -1 Regulation-of-Transcription-Initiation REG0-6128;;REG0-6129
EG10317 EG12091 1 Regulation-of-Transcription-Initiation REG0-5167;;REG0-5168;;REG0-5169 Compaction and bending of DNA were observed when Fis was bound to the <i>nuo</i> regulatory region |CITS:[15368583]|.;; Compaction and bending of DNA were observed when Fis was bound to the <i>nuo</i> regulatory region |CITS:[15368583]|.;; Compaction and bending of DNA were observed when Fis was bound to the <i>nuo</i> regulatory region |CITS:[15368583]|.
G7072 EG11199 -1 Regulation-of-Transcription-Initiation REG0-5966;;REG0-5967;;REG0-5968 The sequence of this site was not shown in the report by |CITS:;; The sequence of this site was not shown in the report by |CITS:;; The sequence of this site was not shown in the report by |CITS:
EG10457 EG12387 1 Regulation-of-Transcription-Initiation REG0-6305 H-NS modulate csiD expression by influencing activation by cAMP-CRP
EG10441 EG11311 1 Regulation-of-Transcription-Initiation REG0-4627
EG10061 EG10112 -1 Regulation-of-Transcription-Initiation REG0-5433;;REG0-5435 Several putative ArcA-binding sites with one or two mismatches are located within the <i>betT</i> promoter region.
EG10320 EG12143 1 Regulation-of-Transcription-Initiation REG0-4872;;REG0-5058 The regulatory effect of FlhDC in <i>napF</i> operon transcription has been proved by microarray analysis by |CITS: [11287152]|;; The regulatory effect of FlhDC in <i>napF</i> operon transcription has been proven only by microarray analysis by |CITS: [11287152]|.
EG10054 EG11075 -1 Regulation-of-Transcription-Initiation REG0-10592;;REG0-10593
G6546 EG11654 -1 Regulation-of-Transcription-Initiation REG0-11048;;REG0-11049
G6346 G6339 1 Regulation-of-Transcription-Initiation REG0-10427;;REG0-9400 Three putative DpiA-binding sites, which are A+T-rich sequences, are located upstream of the <i>citC</i> gene |CITS: [970182]|.
G6546 EG11656 -1 Regulation-of-Transcription-Initiation REG0-11048;;REG0-11049
EG10457 EG10299 1 Regulation-of-Transcription-Initiation REG0-9074
EG10061 EG11784 1 Regulation-of-Transcription-Initiation REG0-6518;;REG0-6519 It is suggested that ArcA relieves the repression mediated by the far upstream FNR dimer by competing for occupation of the -94 site of the <i>yfiD</i>
G7326 EG12381 1 Regulation-of-Transcription-Initiation REG0-10950
EG10440 EG10313 1 Regulation-of-Transcription-Initiation REG0-5130;;REG0-5134 IHF plays a dual role in controlling <i>fimA</i> expression: it is required both for inversion of the <i>fimA</i> control region and for efficient expression from the <i>fimA</i> promoter.;; IHF plays a dual role in controlling <i>fimA</i> expression: it is required both for inversion of the <i>fimA</i> control region and for efficient expression from the <i>fimA</i> promoter.
EG10681 EG12563 -1 Regulation-of-Transcription-Initiation REG0-10668;;REG0-10669
EG10359 G6820 -1 Regulation-of-Transcription-Initiation REG0-6083;;REG0-6084
EG10359 G6821 -1 Regulation-of-Transcription-Initiation REG0-6083;;REG0-6084
EG10325 EG11558 1 Regulation-of-Transcription-Initiation REG0-5646;;REG0-5647 By making use of microarray analyses, it was concluded that FNR activates <i>cai</i> operon expression under anaerobiosis |CITS: [12754220], [16377617]|.
EG10325 EG11559 1 Regulation-of-Transcription-Initiation REG0-5646;;REG0-5647 By making use of microarray analyses, it was concluded that FNR activates <i>cai</i> operon expression under anaerobiosis |CITS: [12754220], [16377617]|.
EG10325 EG11287 -1 Regulation-of-Transcription-Initiation REG0-6594 By making use of microarray analyses, Constantinidou et al. |CITS: [16377617]| concluded that FNR represses <i>ygbA</i> gene expression. They also identified a putative FNR-binding site upstream of the gene, but the sequence was not shown.
EG10164 EG50009 -1 Regulation-of-Transcription-Initiation REG0-5010 This potential site could belong to the CRP regulator, since it possesses 9 of the 16 consensus nucleotides associated with CRP binding |CITS: [11238978]|. GadE and CRP bind to this site, controlling <i>gadA</i> expression during growth both under acidic conditions and in stationary phase.
EG10325 EG11557 1 Regulation-of-Transcription-Initiation REG0-5646;;REG0-5647 By making use of microarray analyses, it was concluded that FNR activates <i>cai</i> operon expression under anaerobiosis |CITS: [12754220], [16377617]|.
EG10457 EG11175 -1 Regulation-of-Transcription-Initiation REG0-9114
EG12301 EG12301 -1 Regulation-of-Transcription-Initiation REG0-9266
EG11966 EG12243 1 Regulation-of-Transcription-Initiation REG0-10920
EG10184 G6219 1 Regulation-of-Transcription-Initiation REG0-5109;;REG0-5110;;REG0-5111
EG10184 G6218 1 Regulation-of-Transcription-Initiation REG0-5109;;REG0-5110;;REG0-5111
EG10400 EG10401 -1 Regulation-of-Transcription-Initiation REG0-4697;;REG0-4700;;REG0-4701;;REG0-4702;;REG0-4703;;REG0-4704;;REG0-4705;;REG0-4706
EG12278 EG12278 -1 Regulation-of-Transcription-Initiation REG0-10778 In 2000, Ibanez <i>et al</i> showed that transcription of the divergent operon <i>yiaJ</i>-<i>yiaKLMNO-lyxK-sgbHUE</i> depends on the YiaJ repressor. However, the authors suggested that this regulator binds a long region of 35 bp |CITS: [10913096]|. The alignment of this region with the orthologous sequence of <i>Klebsiella pneumoniae</i> showed a conserved palindrome of 21 bp |CITS: [18708499]|. The position and length of the YiaJ binding site have been changed to reflect this.
EG10636 EG11218 -1 Regulation-of-Transcription-Initiation REG0-10905 This binding site was determined from a computational prediction based on different statistical methods |CITS:[21070640]|. The function of the binding site was assigned according to the distance from the transcription start, with NagC as the transcriptional repressor.
EG10958 EG10754 1 Regulation-of-Transcription-Initiation REG0-4953
EG10020 G7840 -1 Regulation-of-Transcription-Initiation REG0-6312 This is an unusual site because it is 151 bp downstream of the psdp promoter.
EG10636 EG11217 -1 Regulation-of-Transcription-Initiation REG0-10905 This binding site was determined from a computational prediction based on different statistical methods |CITS:[21070640]|. The function of the binding site was assigned according to the distance from the transcription start, with NagC as the transcriptional repressor.
EG10457 EG11176 -1 Regulation-of-Transcription-Initiation REG0-9114
EG10325 EG10046 1 Regulation-of-Transcription-Initiation REG0-5555
EG10385 G6942 1 Regulation-of-Transcription-Initiation REG0-6486;;REG0-6487;;REG0-6488
EG10385 G6943 1 Regulation-of-Transcription-Initiation REG0-6486;;REG0-6487;;REG0-6488
EG10385 G6940 1 Regulation-of-Transcription-Initiation REG0-6486;;REG0-6487;;REG0-6488
EG10385 G6941 1 Regulation-of-Transcription-Initiation REG0-6486;;REG0-6487;;REG0-6488
EG10457 EG10452 1 Regulation-of-Transcription-Initiation REG0-9112
EG10385 G6944 1 Regulation-of-Transcription-Initiation REG0-6486;;REG0-6487;;REG0-6488
EG10325 EG10232 1 Regulation-of-Transcription-Initiation REG0-4818 The spacing between the FNR site and the RNA polymerase site is critical in the expression of <i> dmsA</i> .
EG10603 EG10659 -1 Regulation-of-Transcription-Initiation REG0-9576
EG10061 EG12243 1 Regulation-of-Transcription-Initiation REG0-5003 ArcA appears to activate <i>gadAX</i> operon expression under anaerobiosis. A putative ArcA-binding site was identified 567 bp upstream of this operon |CITS: [15699038]|, but the sequence was not shown.
G7326 EG12064 -1 Regulation-of-Transcription-Initiation REG0-6523
EG10440 EG12031 1 Regulation-of-Transcription-Initiation REG0-6025;;REG0-6026 <i>yeiL</i> expression is partly dependent on IHF in the absence of Fnr.;; <i>yeiL</i> expression is partly dependent on IHF in the absence of Fnr.
G6789 G6789 -1 Regulation-of-Transcription-Initiation REG0-10843
EG10325 EG10735 1 Regulation-of-Transcription-Initiation REG0-5940 By making use of microarray analyses it was concluded that FNR activates <i>pst</i> operon expression under anaerobiosis. A putative FNR-binding site, which was not shown in the paper, was identified upstream of this operon |CITS: [12754220]|.
EG10325 EG10734 1 Regulation-of-Transcription-Initiation REG0-5940 By making use of microarray analyses it was concluded that FNR activates <i>pst</i> operon expression under anaerobiosis. A putative FNR-binding site, which was not shown in the paper, was identified upstream of this operon |CITS: [12754220]|.
EG10821 EG11925 1 Regulation-of-Transcription-Initiation REG0-4480
G6602 G6605 -1 Regulation-of-Transcription-Initiation REG0-10461
G6602 G6604 -1 Regulation-of-Transcription-Initiation REG0-10461
EG10728 EG10725 1 Regulation-of-Transcription-Initiation REG0-5939
EG10728 EG10724 1 Regulation-of-Transcription-Initiation REG0-5939
EG10728 EG10723 1 Regulation-of-Transcription-Initiation REG0-5939
EG10728 EG10722 1 Regulation-of-Transcription-Initiation REG0-5939
EG10728 EG10721 1 Regulation-of-Transcription-Initiation REG0-5939
EG10728 EG10720 1 Regulation-of-Transcription-Initiation REG0-5939
EG11212 G6206 -1 Regulation-of-Transcription-Initiation REG0-10519
EG12243 EG10132 1 Regulation-of-Transcription-Initiation REG0-6040
EG10164 EG10946 -1 Regulation-of-Transcription-Initiation REG0-4829 It is important to note that the CRP site position at the <i>serC-aroA</i> operon is unusual for this regulator |CITS: [9171388]|.
EG10728 EG10729 1 Regulation-of-Transcription-Initiation REG0-5459;;REG0-5460;;REG0-5461
EG10728 EG10728 1 Regulation-of-Transcription-Initiation REG0-4618
EG10020 EG10163 1 Regulation-of-Transcription-Initiation REG0-6572;;REG0-6573
EG10164 EG10949 1 Regulation-of-Transcription-Initiation REG0-9478
EG10440 EG10897 1 Regulation-of-Transcription-Initiation REG0-5165
EG12162 G7128 -1 Regulation-of-Transcription-Initiation REG0-5741
EG10440 G7679 1 Regulation-of-Transcription-Initiation REG0-6592
EG10958 EG11599 1 Regulation-of-Transcription-Initiation REG0-5923 This site also can be activated by MarA. Sequences between -91 to -74 play an \ accesory\ role in MarR and SoxS transcriptional activation and MarA binding to the <i>marR</i> promoter.
EG10547 EG10497 -1 Regulation-of-Transcription-Initiation REG0-4948;;REG0-4949;;REG0-4950 The results of gel mobility experiments showed that Lrp forms three complexes with an <i>ilv</i> DNA fragment containing this site. In addition, this secondary site possess no sequence similarity to the Lrp consensus site.;; L-Leucine inhibits but does not abolish Lrp binding to its primary and secondary sites in the leader region of the ilvLG_1G_2MEDA.
EG12335 EG12760 1 Regulation-of-Transcription-Initiation REG0-5033 CdaR responds to the inducers D-glycerate, D-galactarate, D-glucarate, and 2-D-mannosyl-glycerate.
EG10731 G6789 -1 Regulation-of-Transcription-Initiation REG0-10840;;REG0-10841
EG10457 EG10173 -1 Regulation-of-Transcription-Initiation REG0-6324;;REG0-6328;;REG0-5056;;REG0-5504 Hns most strongly represses the cydAp4 promoter and has a moderate effect on cydAp1, cydAp2, and cydAp3 promoters. Hns regulates <i>cydAB</i> expression negatively in anaerobiosis and aerobiosis, but ArcA antagonizes its action in anaerobiosis.;; H-NS most strongly represses the cydAp4 promoter and has a moderate effect on cydAp1, cydAp2, and cydAp3 promoters. H-NS regulates <i>cydAB</i> expression negatively in anaerobiosis and aerobiosis, but ArcA antagonizes its action in anaerobiosis.;; Hns most strongly represses the cydAp4 promoter and has a moderate effect on cydAp1, cydAp2, and cydAp3 promoters. Hns regulates <i>cydAB</i> expression negatively in anaerobiosis and aerobiosis, but ArcA antagonizes its action in anaerobiosis.;; H-NS most strongly represses the cydAp4 promoter and has a moderate effect on cydAp1, cydAp2, and cydAp3 promoters. H-NS regulates <i>cydAB</i> expression negatively in anaerobiosis and aerobiosis, but ArcA antagonizes its action in anaerobiosis.
EG10643 EG10654 1 Regulation-of-Transcription-Initiation REG0-4540;;REG0-4543 The maximum <i>nirB</i> expression is achieved at high nitrate concentrations through the proteins NarL and NarP, which function independently of each other, but NarL appears to be the main activator. The nitrite is a less effective inductor of <i>nirB</i> expression |CITS: [11004182]|.
EG10226 EG10227 -1 Regulation-of-Transcription-Initiation REG0-6610
EG10643 EG10653 1 Regulation-of-Transcription-Initiation REG0-4540;;REG0-4543 The maximum <i>nirB</i> expression is achieved at high nitrate concentrations through the proteins NarL and NarP, which function independently of each other, but NarL appears to be the main activator. The nitrite is a less effective inductor of <i>nirB</i> expression |CITS: [11004182]|.
EG10467 EG10366 -1 Regulation-of-Transcription-Initiation REG0-4656;;REG0-4664 GalR is required to bind HU.;; GalR is required to facilitate HU binding.
EG10821 EG10115 1 Regulation-of-Transcription-Initiation REG0-9421 BglJ induces <i>bgl</i> operon expression via unknown mechanisms |CITS:[8725214][16207917]|. A modest effect was observed on expression of the <i>bglGFB</i> operon during the stationary phase by the BglJ transcriptional regulator in the absence of <i>rpoS/crl</i> |CITS:[18793199]|.
EG11618 EG11618 1 Regulation-of-Transcription-Initiation REG0-5766
EG10338 EG10703 -1 Regulation-of-Transcription-Initiation REG0-5630
EG10821 EG12462 1 Regulation-of-Transcription-Initiation REG0-10818
EG10441 EG10481 1 Regulation-of-Transcription-Initiation REG0-5777
EG11618 EG11617 1 Regulation-of-Transcription-Initiation REG0-5766
EG10440 EG10308 1 Regulation-of-Transcription-Initiation REG0-5130;;REG0-5134 IHF plays a dual role in controlling <i>fimA</i> expression: it is required both for inversion of the <i>fimA</i> control region and for efficient expression from the <i>fimA</i> promoter.;; IHF plays a dual role in controlling <i>fimA</i> expression: it is required both for inversion of the <i>fimA</i> control region and for efficient expression from the <i>fimA</i> promoter.
EG10531 G7947 1 Regulation-of-Transcription-Initiation REG0-9422
EG10164 EG12107 1 Regulation-of-Transcription-Initiation REG0-10382
EG10164 EG12106 1 Regulation-of-Transcription-Initiation REG0-10382
EG10359 EG10306 -1 Regulation-of-Transcription-Initiation REG0-6343;;REG0-6344 The regulatory effect of Fur on the promoter for <i>fhuE</i> is as of yet not known. However, we assigned a negative effect to this regulatory interaction based on two facts: (1) the protein's binding site is 16 bp downstream of the transcription start site; and (2) Fur is known to act, so far without exceptions, as a negative regulator.;; The regulatory effect of Fur on the promoter for <i>fhuE</i> is as of yet not known. However, we assigned a negative effect to this regulatory interaction based on two facts: (1) the protein's binding site is 16 bp downstream of the transcription start site; and (2) Fur is known to act, so far without exceptions, as a negative regulator.
EG10325 G81 1 Regulation-of-Transcription-Initiation REG0-6226 By making use of microarray analysis, Constantinidou et al. |CITS: [16377617]| concluded that FNR activates <i>uxaCA</i> operon expression. They also identified a putative FNR-binding site upstream of the operon, but the sequence was not reported.
EG11042 EG11039 -1 Regulation-of-Transcription-Initiation REG0-4783;;REG0-4784;;REG0-4785
EG10457 G7706 -1 Regulation-of-Transcription-Initiation REG0-5392;;REG0-5399
EG10061 EG11313 -1 Regulation-of-Transcription-Initiation REG0-5375;;REG0-5376;;REG0-5377
EG10457 EG10174 -1 Regulation-of-Transcription-Initiation REG0-6324;;REG0-6328;;REG0-5056;;REG0-5504 Hns most strongly represses the cydAp4 promoter and has a moderate effect on cydAp1, cydAp2, and cydAp3 promoters. Hns regulates <i>cydAB</i> expression negatively in anaerobiosis and aerobiosis, but ArcA antagonizes its action in anaerobiosis.;; H-NS most strongly represses the cydAp4 promoter and has a moderate effect on cydAp1, cydAp2, and cydAp3 promoters. H-NS regulates <i>cydAB</i> expression negatively in anaerobiosis and aerobiosis, but ArcA antagonizes its action in anaerobiosis.;; Hns most strongly represses the cydAp4 promoter and has a moderate effect on cydAp1, cydAp2, and cydAp3 promoters. Hns regulates <i>cydAB</i> expression negatively in anaerobiosis and aerobiosis, but ArcA antagonizes its action in anaerobiosis.;; H-NS most strongly represses the cydAp4 promoter and has a moderate effect on cydAp1, cydAp2, and cydAp3 promoters. H-NS regulates <i>cydAB</i> expression negatively in anaerobiosis and aerobiosis, but ArcA antagonizes its action in anaerobiosis.
EG10325 EG10403 -1 Regulation-of-Transcription-Initiation REG0-5250
EG10547 EG30043 -1 Regulation-of-Transcription-Initiation REG0-6451 Based on studies of binding sites determined using gel shift and footprinting analyses with Lrp and H-NS regulator proteins, it was demonstrated that both proteins interact with obvious synergism in the repression of all seven <i>E. coli</i> <i>rrn</i> P1 promoter upstream regions; as a result, they help the efficient shutdown of rRNA synthesis. Likewise, both proteins could be a transient heteromer via a protein-protein interaction that interferes with the RNA polymerase, and this way it may alter the DNA of the upstream regions of all seven ribosomal P1 promoters |CITS: [16238633]|.
EG10800 EG11327 -1 Regulation-of-Transcription-Initiation REG0-5735 This PurR-binding site overlaps the -35 box of the codBp ptomoter |CITS: [1640834]|.
EG10800 EG11326 -1 Regulation-of-Transcription-Initiation REG0-5735 This PurR-binding site overlaps the -35 box of the codBp ptomoter |CITS: [1640834]|.
EG10603 EG11703 -1 Regulation-of-Transcription-Initiation REG0-9577
EG11554 EG10114 -1 Regulation-of-Transcription-Initiation REG0-9471
EG10531 G7948 1 Regulation-of-Transcription-Initiation REG0-9422
EG11434 EG11325 1 Regulation-of-Transcription-Initiation REG0-10755
EG10061 EG10953 -1 Regulation-of-Transcription-Initiation REG0-5520;;REG0-5521;;REG0-5523
EG10440 G7855 -1 Regulation-of-Transcription-Initiation REG0-6196
EG10087 G6195 -1 Regulation-of-Transcription-Initiation REG0-10473;;REG0-10474;;REG0-10475;;REG0-10476;;REG0-10477
EG10440 G7856 -1 Regulation-of-Transcription-Initiation REG0-6193
EG10588 EG11290 -1 Regulation-of-Transcription-Initiation REG0-9984;;REG0-9985;;REG0-9986;;REG0-9987
EG10457 G7701 -1 Regulation-of-Transcription-Initiation REG0-5397;;REG0-5398
EG10440 EG10670 -1 Regulation-of-Transcription-Initiation REG0-4582;;REG0-5319
EG10440 EG10671 -2 Regulation-of-Transcription-Initiation REG0-4588;;REG0-4598;;REG0-4599
EG10440 EG10672 -1 Regulation-of-Transcription-Initiation REG0-5112;;REG0-5113;;REG0-5114
EG10440 G7859 -1 Regulation-of-Transcription-Initiation REG0-6193
EG10440 G7858 -1 Regulation-of-Transcription-Initiation REG0-6193
EG10901 EG10901 -1 Protein-Mediated-Translation-Regulation REG0-9543
EG11285 G0-8910 1 Regulation-of-Transcription-Initiation REG0-10577;;REG0-10578;;REG0-10579
EG11366 EG10852 1 Regulation-of-Transcription-Initiation REG0-10753
EG10731 EG11163 1 Regulation-of-Transcription-Initiation REG0-9754
EG10325 EG10543 -2 Regulation-of-Transcription-Initiation REG0-5910;;REG0-11114;;REG0-5144;;REG0-8987 |CITS:[12754220]| identified a FNR-binding site in the <i>lpdA</i> regulatory region, but the sequence was not reported in the paper.;; |CITS:[12754220]| identified a FNR-binding site in the <i>lpdA</i> regulatory region, but the sequence was not reported in the paper.;; FNR affects pdhRp promoter under anaerobic conditions.;; FNR affects the pdhRp promoter under anaerobic conditions.
EG10164 G7856 1 Regulation-of-Transcription-Initiation REG0-6192
EG10643 EG10668 1 Regulation-of-Transcription-Initiation REG0-10330;;REG0-10331;;REG0-10332;;REG0-10333
EG10164 G7859 1 Regulation-of-Transcription-Initiation REG0-6192
EG10325 EG12760 1 Regulation-of-Transcription-Initiation REG0-5032 By making use of microarray analyses, Constantinidou et al. |CITS: [16377617]| concluded that FNR activates <i>garPLRK-rnpB</i> operon expression. They also identified a putative FNR-binding site upstream of the operon, but the sequence was not shown.
EG10457 EG11399 -1 Regulation-of-Transcription-Initiation REG0-4837 H-NS represses transcription through the binding to supercoiled DNA |CITS: [8455549]|. H-NS represses the transcription initiation at <i>hdeAp</i> by &sigma;<sup>70</sup>, but not by &sigma;<sup>38</sup>. This repression is not through a direct interaction with &sigma;<sup>70</sup>; instead, it acts as a cofactor for DNA looping. H-NS bound at 118 laterally extends to the promoter downstream sequence and wraps the DNA around &sigma;<sup>70</sup> through the cooperative recruitment of other H-NS molecules |CITS: [16204188]|.
EG12356 G7751 1 Regulation-of-Transcription-Initiation REG0-5152 RtcR with its N terminal truncated activates the transcription of the <i>rtcBA</i> operon.
G6864 G6545 -1 Regulation-of-Transcription-Initiation REG0-9045;;REG0-9046 RstA activates <i>csgDEFG</i> only under acidic conditions at low pH |CITS: [20466769]|.
G6420 EG11415 -1 Regulation-of-Transcription-Initiation REG0-10949
EG10317 EG12292 -1 Regulation-of-Transcription-Initiation REG0-5904;;REG0-5905;;REG0-5906;;REG0-5907;;REG0-5908
EG10319 EG11654 1 Regulation-of-Transcription-Initiation REG0-6540;;REG0-6541
EG12630 G7748 -1 Regulation-of-Transcription-Initiation REG0-6224
EG10467 EG30063 1 Regulation-of-Transcription-Initiation REG0-5210
EG12335 EG12335 1 Regulation-of-Transcription-Initiation REG0-6276 CdaR responds to the inducers D-glycerate, D-galactarate, D-glucarate, and 2-D-mannosyl-glycerate.
EG11078 EG11078 -2 Regulation-of-Transcription-Initiation REG0-10797;;REG0-10800;;REG0-10801;;REG0-5964
EG12242 EG50009 -2 Regulation-of-Transcription-Initiation REG0-10972;;REG0-10973;;REG0-10974;;REG0-10975;;REG0-10976;;REG0-10977;;REG0-10978;;REG0-5012 GadW regulates positively the expression of <i>gadA</i> in the absence of GadX only to pH 8 |CITS: [12446650]|.;; GadW regulates positively the expression of <i>gadA</i> in the absence of GadX only to pH 8 |CITS: [12446650]|.
EG10531 EG11575 1 Regulation-of-Transcription-Initiation REG0-5568
EG10531 EG11577 1 Regulation-of-Transcription-Initiation REG0-5568
EG10531 EG11576 1 Regulation-of-Transcription-Initiation REG0-5568
EG10958 EG10787 1 Regulation-of-Transcription-Initiation REG0-9468
EG12116 EG11704 -1 Regulation-of-Transcription-Initiation REG0-4945 The <i>acrR</i> gene, which is located upstream of and in the opposite direction of <i>acrAB</i>, encodes AcrR, a negative DNA-binding transcriptional regulator for a multidrug efflux pump. The presence of <i>acrR</i> upstream of the <i>acrAB</i> operon in <i>E. coli</i> suggests that the operon may be controlled at the level of transcription by this regulator |CITS [ 8821940]|.
EG10317 EG10691 1 Regulation-of-Transcription-Initiation REG0-6199
G6864 G6546 -1 Regulation-of-Transcription-Initiation REG0-9045;;REG0-9046 RstA activates <i>csgDEFG</i> only under acidic conditions at low pH |CITS: [20466769]|.
EG20253 EG11075 1 Regulation-of-Transcription-Initiation REG0-5041;;REG0-5042
EG10533 EG12080 -1 Regulation-of-Transcription-Initiation REG0-5507
EG10457 G7702 -1 Regulation-of-Transcription-Initiation REG0-5392;;REG0-5399
EG10441 EG10780 1 Regulation-of-Transcription-Initiation REG0-6395 IHF and PspF proteins bind cooperatively to regulate the <i>pspA</i> promoter.
EG10441 EG10783 1 Regulation-of-Transcription-Initiation REG0-5941 Both of the factors IHF and -13C residue play an important role in the recognition and the transcription of pstSp by &sigma;<sup>S</sup> |CITS: [16404567]|. Unlike all other PHO genes, which are under control of &sigma;<sup>D</sup>, the -13C residue might confer specificity at the pstSp promoter to be transcribed by &sigma;<sup>S</sup> |CITS: [15347756]|.
EG10441 EG10782 1 Regulation-of-Transcription-Initiation REG0-5941 Both of the factors IHF and -13C residue play an important role in the recognition and the transcription of pstSp by &sigma;<sup>S</sup> |CITS: [16404567]|. Unlike all other PHO genes, which are under control of &sigma;<sup>D</sup>, the -13C residue might confer specificity at the pstSp promoter to be transcribed by &sigma;<sup>S</sup> |CITS: [15347756]|.
EG10164 EG10989 1 Regulation-of-Transcription-Initiation REG0-5697
EG10441 EG10784 1 Regulation-of-Transcription-Initiation REG0-5941 Both of the factors IHF and -13C residue play an important role in the recognition and the transcription of pstSp by &sigma;<sup>S</sup> |CITS: [16404567]|. Unlike all other PHO genes, which are under control of &sigma;<sup>D</sup>, the -13C residue might confer specificity at the pstSp promoter to be transcribed by &sigma;<sup>S</sup> |CITS: [15347756]|.
EG10164 EG10633 -2 Regulation-of-Transcription-Initiation REG0-4512;;REG0-4513;;REG0-9005;;REG0-9006 CAP and NagC can bind simultaneously and produce a more stable complex than binary NagC-DNA complex. This is a weak CAP binding site.;; CAP and NagC can bind simultaneously and produce a more stable complex than binary NagC-DNA complex.;; CAP and NagC can bind simultaneously and produce a more stable complex than binary NagC-DNA complex. This is a weak CAP binding site.;; CAP and NagC can bind simultaneously and produce a more stable complex than binary NagC-DNA complex.
EG10164 EG10632 -2 Regulation-of-Transcription-Initiation REG0-4512;;REG0-4513;;REG0-9005;;REG0-9006 CAP and NagC can bind simultaneously and produce a more stable complex than binary NagC-DNA complex. This is a weak CAP binding site.;; CAP and NagC can bind simultaneously and produce a more stable complex than binary NagC-DNA complex.;; CAP and NagC can bind simultaneously and produce a more stable complex than binary NagC-DNA complex. This is a weak CAP binding site.;; CAP and NagC can bind simultaneously and produce a more stable complex than binary NagC-DNA complex.
EG10164 EG10981 1 Regulation-of-Transcription-Initiation REG0-5858 Early work with an <i>sdh-galk</i> fusion indicates that <i>crp</i> and <i>cya</i> are required for maximum expression, and S1 mapping studies not only confirmed that <i>sdh</i> transcription is severely repressed by glucose but indicated that there is a potential CRP-binding site at -80 in the <i>sdh</i> promoter region.
EG10164 EG10980 1 Regulation-of-Transcription-Initiation REG0-5858 Early work with an <i>sdh-galk</i> fusion indicates that <i>crp</i> and <i>cya</i> are required for maximum expression, and S1 mapping studies not only confirmed that <i>sdh</i> transcription is severely repressed by glucose but indicated that there is a potential CRP-binding site at -80 in the <i>sdh</i> promoter region.
EG10164 EG10635 -2 Regulation-of-Transcription-Initiation REG0-6257;;REG0-6258;;REG0-9012;;REG0-9013
EG10164 EG10982 1 Regulation-of-Transcription-Initiation REG0-5858 Early work with an <i>sdh-galk</i> fusion indicates that <i>crp</i> and <i>cya</i> are required for maximum expression, and S1 mapping studies not only confirmed that <i>sdh</i> transcription is severely repressed by glucose but indicated that there is a potential CRP-binding site at -80 in the <i>sdh</i> promoter region.
EG10441 EG10233 -1 Regulation-of-Transcription-Initiation REG0-6494
EG12243 EG11400 -2 Regulation-of-Transcription-Initiation REG0-10130;;REG0-10131;;REG0-10958;;REG0-10987;;REG0-10988;;REG0-4834 GadX has a positive direct or indirect effect on the <i>hdeAB-yhiD</i> operon only in stationary-phase cells at pH 5.5, but it is a repressor in exponential growth phase at pH 7.0 |CITS: [18083817]|.;; GadX has a positive direct or indirect effect on the <i>hdeAB-yhiD</i> operon only in stationary-phase cells at pH 5.5, but it is a repressor in exponential growth phase at pH 7.0 |CITS: [18083817]|.;; GadX has a positive direct or indirect effect on the <i>hdeAB-yhiD</i> operon only in stationary-phase cells at pH 5.5, but it is a repressor in exponential growth phase at pH 7.0 |CITS: [18083817]|.;; GadX has a positive direct or indirect effect on the <i>hdeAB-yhiD</i> operon only in stationary-phase cells at pH 5.5, but it is a repressor in exponential growth phase at pH 7.0 |CITS: [18083817]|.
EG10441 EG10234 -1 Regulation-of-Transcription-Initiation REG0-6494
EG10325 EG11124 1 Regulation-of-Transcription-Initiation REG0-6608 By making use of microarray analyses, Constantinidou et al. |CITS: [16377617]| concluded that FNR activates <i>ompW</i> gene expression. They also identified a putative FNR-binding site upstream of the gene, but the sequence was not shown.
EG12094 EG11572 -1 Regulation-of-Transcription-Initiation REG0-8934 Autoregulation of SgrR is not affected by stress |CITS:[17209026]|.
EG10325 EG30069 1 Regulation-of-Transcription-Initiation REG0-5032 By making use of microarray analyses, Constantinidou et al. |CITS: [16377617]| concluded that FNR activates <i>garPLRK-rnpB</i> operon expression. They also identified a putative FNR-binding site upstream of the operon, but the sequence was not shown.
EG11146 EG13159 1 Regulation-of-Transcription-Initiation REG0-5106;;REG0-5107
EG10547 EG10930 -1 Regulation-of-Transcription-Initiation REG0-5563
EG10731 EG10590 1 Regulation-of-Transcription-Initiation REG0-6292 This regulatory interaction was identified by means of PhoPQ-related microarray experiments |CITS: [15883881]|.
EG10317 EG11433 -1 Regulation-of-Transcription-Initiation REG0-9379;;REG0-9380
EG12243 EG11889 1 Regulation-of-Transcription-Initiation REG0-10957;;REG0-9998
EG11554 EG10115 -1 Regulation-of-Transcription-Initiation REG0-9471
EG20249 EG11066 -1 Regulation-of-Transcription-Initiation REG0-4983;;REG0-4985
EG10359 EG12191 -2 Regulation-of-Transcription-Initiation REG0-11078;;REG0-11079
EG11447 G6528 -1 Protein-Mediated-Translation-Regulation REG0-9453
EG10020 G7113 1 Regulation-of-Transcription-Initiation REG0-5765 The CpxR regulator binds to the <i>mdtA</i> regulatory region at two sites: -161.5 and -98.5, all of them with respect to the start codon of the <i>mdtA</i> gene, since the +1 site of transcription initiation has not been determined yet. The -98.5 site of CpxR overlaps with the BaeR site. These sites were determined by gene expression analysis and purified proteins.
EG10164 EG11942 1 Regulation-of-Transcription-Initiation REG0-6287;;REG0-6288 Activation of the acsp2 promoter absolutely requires a CRP site centered at position -69.5, while optimal expression requires an additional site centered at position -122.5.;; Activation of the acsp2 promoter absolutely requires a CRP site centered at position -69.5, while optimal expression requires an additional site centered at position -122.5.
EG10906 EG10911 -1 Protein-Mediated-Translation-Regulation REG0-10836
EG10164 EG10181 1 Regulation-of-Transcription-Initiation REG0-5849;;REG0-5850
EG10164 EG10180 1 Regulation-of-Transcription-Initiation REG0-5849;;REG0-5850
EG10643 EG10471 -1 Regulation-of-Transcription-Initiation REG0-5327;;REG0-5328
EG10164 EG10182 1 Regulation-of-Transcription-Initiation REG0-5849;;REG0-5850
EG10164 EG11892 1 Regulation-of-Transcription-Initiation REG0-9608
EG10325 G7301 -1 Regulation-of-Transcription-Initiation REG0-4855 It seems that Fnr repress the <i>hyf</i> operon expression when it is activated by HyfR. Its is possible that binding of FNR may minimize the binding of HyfR, whose binding site is only 25 bases upstream of the FNR-binding site |CITS: [14702328]|.
EG10164 EG10188 -1 Regulation-of-Transcription-Initiation REG0-4544;;REG0-4545
EG10317 EG30059 1 Regulation-of-Transcription-Initiation REG0-5306
EG10317 EG30058 1 Regulation-of-Transcription-Initiation REG0-5306
EG10281 EG10279 -1 Regulation-of-Transcription-Initiation REG0-4468
EG10164 EG10743 -1 Regulation-of-Transcription-Initiation REG0-4846 CRP binds in just one site and activates <i>argG</i> gene expresion and represses the expression of the divergent operon, <i>metY-yhbC-nusA-infB</i>.
EG10164 EG10742 -1 Regulation-of-Transcription-Initiation REG0-5725;;REG0-5726
EG10441 EG10659 -1 Regulation-of-Transcription-Initiation REG0-5053
EG10317 EG30051 1 Regulation-of-Transcription-Initiation REG0-5304
EG11212 EG11231 -1 Regulation-of-Transcription-Initiation REG0-10507
EG10441 EG10654 -2 Regulation-of-Transcription-Initiation REG0-4547;;REG0-4549 IHF (-115 site) increases FNR-dependent activation by decreasing the repression mediated by IHF (-88 site) and Fis (-142 site). It is a weak site.;; Although Fis and IHF repress FNR-dependent activation of the <i>nir</i> promoter, they do not prevent FNR binding. Thus, Fis, IHF, andFNR can bind simultaneously.
EG10317 EG30055 1 Regulation-of-Transcription-Initiation REG0-5836
EG10317 EG30057 1 Regulation-of-Transcription-Initiation REG0-5836
EG10317 EG30056 1 Regulation-of-Transcription-Initiation REG0-5833;;REG0-10454;;REG0-10455
EG10731 EG10377 1 Regulation-of-Transcription-Initiation REG0-10877;;REG0-10878 It was demonstrated that PhoP is able to activate the expression of each gene in the operon |CITS:[21029047]|.
EG10317 EG10615 -1 Regulation-of-Transcription-Initiation REG0-5721 Repression of <i>mtl</i> transcription occurs only when both MtlR and Fis are expressed.
EG10317 EG10616 -1 Regulation-of-Transcription-Initiation REG0-5721 Repression of <i>mtl</i> transcription occurs only when both MtlR and Fis are expressed.
EG10164 EG10167 1 Regulation-of-Transcription-Initiation REG0-6125
EG10164 EG11182 -2 Regulation-of-Transcription-Initiation REG0-5270;;REG0-5271
EG10319 EG11656 1 Regulation-of-Transcription-Initiation REG0-6540;;REG0-6541
EG10164 EG10164 -2 Regulation-of-Transcription-Initiation REG0-5438;;REG0-5443 This site essentially eliminates the effect of glucose.;; Glucose lowers the level of <i>crp</i> mRNA without affecting its stability.
EG10636 EG12148 -1 Regulation-of-Transcription-Initiation REG0-10095
EG10731 EG10378 1 Regulation-of-Transcription-Initiation REG0-10877 It was demonstrated that PhoP is able to activate the expression of each gene in the operon |CITS:[21029047]|.
EG10731 EG10379 1 Regulation-of-Transcription-Initiation REG0-10877 It was demonstrated that PhoP is able to activate the expression of each gene in the operon |CITS:[21029047]|.
EG11434 EG11399 -1 Regulation-of-Transcription-Initiation REG0-4836 MarA plays a very important role in the complex negative regulation of the <i>hdeAB-yhiD</i> operon during the stationary phase and acid resistance that depends on the growth conditions, on other regulators of <i>hdeAB-yhiD</i> expression, and on the degree of induction of <i>marA</i> expression. MarA also controls it, by modifying the effects of the other regulators. This transcriptional regulator binds to a \ marbox\ partially overlapping the -35 box of the hdeAp promoter, competing with the RNA polymerase for DNA binding and/or direct interactions between MarA and &sigma;<sup>70</sup>, &sigma;<sup>38</sup>, or other subunits of RNA polymerase. In addition, several putative binding sites are located near the \ marbox\ . MarA reduces the repression caused by GadX and Lrp during exponential phase and it helps H-NS repression, although it is not clear how. On the other hand, MarA reduces the ability of GadE to activate the <i>hdeAB-yhiD</i> operon during the stationary phase, since they compete for DNA binding or for interacting. This regulator also reduces the repression caused by GadW during stationary phase. Finally, MarA seems to compete functionally with GadX, GadW, RpoS, and Lrp under some conditions, which might ensure that <i>hdeAB-yhiD</i> expression is not repressed more than necessary |CITS: [18083817]|.
EG10440 EG10309 1 Regulation-of-Transcription-Initiation REG0-9082
G7326 EG11378 1 Regulation-of-Transcription-Initiation REG0-6347;;REG0-9089;;REG0-9090
EG10457 EG11554 -1 Regulation-of-Transcription-Initiation REG0-5381
EG10643 EG10188 1 Regulation-of-Transcription-Initiation REG0-4540;;REG0-4543 The maximum <i>nirB</i> expression is achieved at high nitrate concentrations through the proteins NarL and NarP, which function independently of each other, but NarL appears to be the main activator. The nitrite is a less effective inductor of <i>nirB</i> expression |CITS: [11004182]|.
EG11366 EG11373 1 Regulation-of-Transcription-Initiation REG0-6564
EG10317 EG11612 1 Regulation-of-Transcription-Initiation REG0-5334;;REG0-5335 This is the most strongly activated promoter by Fis that has been described. In addition to Fis and &sigma;<sup>38</sup>, sequences located over 108 bp upstream from the proP2 transcription initiation site are required for efficient expression.;; In addition to Fis and &sigma;<sup>38</sup>, sequences located over 108 bp upstream of the proP2 transcription initiation site are required for efficient expression.
EG10731 G6312 1 Regulation-of-Transcription-Initiation REG0-6088
EG20249 EG11658 -1 Regulation-of-Transcription-Initiation REG0-6188 Expression of the regulated gene is affected as a result of mutating the regulatory protein. Note that this evidence does not eliminate the possiblity of an indirect effect of the regulator on the regulated gene.
G6395 EG10232 -1 Regulation-of-Transcription-Initiation REG0-6495
EG10547 EG11514 1 Regulation-of-Transcription-Initiation REG0-5244;;REG0-5245;;REG0-5246;;REG0-9557 Lrp activates the <i>gltBDF</i> operon in a leucine-insensitive manner |CITS:[7901196]|, binding at three sites distant to the &sigma;<sup>70</sup> promoter. This is a strange way of regulating a &sigma;<sup>70</sup> promoter, since Lrp should bind close to the promoter in order to regulate, and so it is helped by IHF (the DNA-bending protein) binding between the proximal Lrp site and the promoter, bending this DNA region and getting Lrp closer to &sigma;<sup>70</sup> to activate the transcription |CITS:[11395454]|. (Lrp is just a modulator of the operon expression; it does not work as the common activators/repressors that switch the gene expression in an on/off manner. In addition, it is sometimes insensitive to the presence of leucine to have its modulator effect |CITS:[7968922]|.);; Lrp activates the <i>gltBDF</i> operon in a leucine-insensitive manner |CITS:[7901196]|, binding at three sites distant to the &sigma;<sup>70</sup> promoter. This is a strange way of regulating a &sigma;<sup>70</sup> promoter, since Lrp should bind close to the promoter in order to regulate, and so it is helped by IHF (the DNA-bending protein) binding between the proximal Lrp site and the promoter, bending this DNA region and getting Lrp closer to &sigma;<sup>70</sup> to activate the transcription |CITS:[11395454]|. (Lrp is just a modulator of the operon expression; it does not work as the common activators/repressors that switch the gene expression in an on/off manner. In addition, it is sometimes insensitive to the presence of leucine to have its modulator effect |CITS:[7968922]|.);; Lrp activates the <i>gltBDF</i> operon in a leucine-insensitive manner |CITS:[7901196]|, binding at three sites distant to the &sigma;<sup>70</sup> promoter. This is a strange way of regulating a &sigma;<sup>70</sup> promoter, since Lrp should bind close to the promoter in order to regulate, and so it is helped by IHF (the DNA-bending protein) binding between the proximal Lrp site and the promoter, bending this DNA region and getting Lrp closer to &sigma;<sup>70</sup> to activate the transcription |CITS:[11395454]|. (Lrp is just a modulator of the operon expression; it does not work as the common activators/repressors that switch the gene expression in an on/off manner. In addition, it is sometimes insensitive to the presence of leucine to have its modulator effect |CITS:[7968922]|.)
EG10440 EG10301 1 Regulation-of-Transcription-Initiation REG0-5779
EG10164 EG10563 1 Regulation-of-Transcription-Initiation REG0-5599;;REG0-5602 CRP site 2 (-101.5) plays little or no role in CRP-dependent activation of the <i>malX</i> promoter. It might function synergistically with the downstream bound CRP, site 1 (-41.5) |CITS:[19054084]|.;; CRP site 2 (-101.5) plays little or no role in CRP-dependent activation of the <i>malX</i> promoter. It might function synergistically with the downstream bound CRP, site 1 (-41.5) |CITS:[19054084]|.
EG10164 EG10290 1 Regulation-of-Transcription-Initiation REG0-5330
EG10164 EG10293 1 Regulation-of-Transcription-Initiation REG0-5838
EG10164 EG10567 1 Regulation-of-Transcription-Initiation REG0-5728;;REG0-5729 A Class II promoter. CAP and NagC can bind simultaneously and produce a complex more stable than the binary NagC-DNA complex |CITS: [9484892]|.;; This second very weak CAP site upstream from <i>manX</i> in the region -80 to -100 is detected only at very high CAP concentrations |CITS: [1848637], [15520470]|.
EG10457 EG11449 -1 Regulation-of-Transcription-Initiation REG0-10932
EG10164 EG10564 1 Regulation-of-Transcription-Initiation REG0-5599;;REG0-5602 CRP site 2 (-101.5) plays little or no role in CRP-dependent activation of the <i>malX</i> promoter. It might function synergistically with the downstream bound CRP, site 1 (-41.5) |CITS:[19054084]|.;; CRP site 2 (-101.5) plays little or no role in CRP-dependent activation of the <i>malX</i> promoter. It might function synergistically with the downstream bound CRP, site 1 (-41.5) |CITS:[19054084]|.
EG10061 EG10402 -1 Regulation-of-Transcription-Initiation REG0-5876
EG10164 EG10568 1 Regulation-of-Transcription-Initiation REG0-5728;;REG0-5729 A Class II promoter. CAP and NagC can bind simultaneously and produce a complex more stable than the binary NagC-DNA complex |CITS: [9484892]|.;; This second very weak CAP site upstream from <i>manX</i> in the region -80 to -100 is detected only at very high CAP concentrations |CITS: [1848637], [15520470]|.
EG10061 EG11803 -1 Regulation-of-Transcription-Initiation REG0-5071
EG10061 EG11802 -1 Regulation-of-Transcription-Initiation REG0-5071
EG10061 EG11801 -1 Regulation-of-Transcription-Initiation REG0-5071
EG10061 EG11800 -1 Regulation-of-Transcription-Initiation REG0-5071
EG10325 G7302 -1 Regulation-of-Transcription-Initiation REG0-4855 It seems that Fnr repress the <i>hyf</i> operon expression when it is activated by HyfR. Its is possible that binding of FNR may minimize the binding of HyfR, whose binding site is only 25 bases upstream of the FNR-binding site |CITS: [14702328]|.
EG10235 EG10661 -2 Regulation-of-Transcription-Initiation REG0-10766;;REG0-4562;;REG0-4563
EG10235 EG10660 -2 Regulation-of-Transcription-Initiation REG0-10766;;REG0-4562;;REG0-4563
EG10731 G0-10689 1 Regulation-of-Transcription-Initiation REG0-6373
EG10731 EG11400 1 Regulation-of-Transcription-Initiation REG0-10721
EG10061 EG10049 1 Regulation-of-Transcription-Initiation REG0-5487
EG10020 EG10463 1 Regulation-of-Transcription-Initiation REG0-4881;;REG0-4882;;REG0-4883
EG10317 EG30047 1 Regulation-of-Transcription-Initiation REG0-5304
EG10359 EG20257 -1 Regulation-of-Transcription-Initiation REG0-6489
EG10731 G6881 -2 Regulation-of-Transcription-Initiation REG0-6090;;REG0-6091
EG10319 G6359 1 Regulation-of-Transcription-Initiation REG0-6542;;REG0-6543
EG10325 EG11945 1 Regulation-of-Transcription-Initiation REG0-5959 <i>nrf</i> regulation is totally dependent on FNR at this site (-41.5) under anaerobic conditions. FNR and NarL/NarP act by promoting the open complex formation by RNA polymerase at the <i>nrf</i> promoter. Although it seems that NarL and FNR can bind to their targets independently, NarL is unable to activate the <i>nrf</i> promoter in the absence of FNR |CITS: [15978080]|. Based on DNase I footprinting |CITS: [15978080]| suggest that IHF alters the binding of FNR without displacing it from its site. In adittion, NarL binding prevents IHF binding but has little or no effect on FNR or Fis binding.
EG10643 EG11228 1 Regulation-of-Transcription-Initiation REG0-5781;;REG0-5783;;REG0-5784;;REG0-5786
EG10325 EG11947 1 Regulation-of-Transcription-Initiation REG0-5959 <i>nrf</i> regulation is totally dependent on FNR at this site (-41.5) under anaerobic conditions. FNR and NarL/NarP act by promoting the open complex formation by RNA polymerase at the <i>nrf</i> promoter. Although it seems that NarL and FNR can bind to their targets independently, NarL is unable to activate the <i>nrf</i> promoter in the absence of FNR |CITS: [15978080]|. Based on DNase I footprinting |CITS: [15978080]| suggest that IHF alters the binding of FNR without displacing it from its site. In adittion, NarL binding prevents IHF binding but has little or no effect on FNR or Fis binding.
EG10325 EG11946 1 Regulation-of-Transcription-Initiation REG0-5959 <i>nrf</i> regulation is totally dependent on FNR at this site (-41.5) under anaerobic conditions. FNR and NarL/NarP act by promoting the open complex formation by RNA polymerase at the <i>nrf</i> promoter. Although it seems that NarL and FNR can bind to their targets independently, NarL is unable to activate the <i>nrf</i> promoter in the absence of FNR |CITS: [15978080]|. Based on DNase I footprinting |CITS: [15978080]| suggest that IHF alters the binding of FNR without displacing it from its site. In adittion, NarL binding prevents IHF binding but has little or no effect on FNR or Fis binding.
EG10325 EG11949 1 Regulation-of-Transcription-Initiation REG0-5959 <i>nrf</i> regulation is totally dependent on FNR at this site (-41.5) under anaerobic conditions. FNR and NarL/NarP act by promoting the open complex formation by RNA polymerase at the <i>nrf</i> promoter. Although it seems that NarL and FNR can bind to their targets independently, NarL is unable to activate the <i>nrf</i> promoter in the absence of FNR |CITS: [15978080]|. Based on DNase I footprinting |CITS: [15978080]| suggest that IHF alters the binding of FNR without displacing it from its site. In adittion, NarL binding prevents IHF binding but has little or no effect on FNR or Fis binding.
EG10325 EG11948 1 Regulation-of-Transcription-Initiation REG0-5959 <i>nrf</i> regulation is totally dependent on FNR at this site (-41.5) under anaerobic conditions. FNR and NarL/NarP act by promoting the open complex formation by RNA polymerase at the <i>nrf</i> promoter. Although it seems that NarL and FNR can bind to their targets independently, NarL is unable to activate the <i>nrf</i> promoter in the absence of FNR |CITS: [15978080]|. Based on DNase I footprinting |CITS: [15978080]| suggest that IHF alters the binding of FNR without displacing it from its site. In adittion, NarL binding prevents IHF binding but has little or no effect on FNR or Fis binding.
EG10643 EG11227 1 Regulation-of-Transcription-Initiation REG0-5781;;REG0-5783;;REG0-5784;;REG0-5786
EG10440 EG30063 -1 Regulation-of-Transcription-Initiation REG0-5214 The regulatory effect of IHF on the promoter micFp1 is not yet known. However, we have assigned a negative effect to this regulatory interaction based on the fact that the protein's binding site overlaps the transcription start site of the promoter.
EG10164 EG11565 1 Regulation-of-Transcription-Initiation REG0-5163;;REG0-5164 CaiF and CRP bind cooperatively to the <i>cai-fix</i> intergenic region to activate the <i>fixA</i> promoter.;; CaiF and CRP bind cooperatively to the <i>cai-fix</i> intergenic region to activate the <i>fixA</i> promoter.
EG10731 EG10732 -2 Regulation-of-Transcription-Initiation REG0-5039;;REG0-5092 This regulatory interaction was identified by means of PhoPQ-related microarray experiments and the investigators checked for the presence of its regulatory motif in the promoter region |CITS: [15883881]|.;; This regulatory interaction was identified by means of PhoPQ-related microarray experiments and the investigators checked for the presence of its regulatory motif in the promoter region |CITS: [15883881]|.
EG10325 G7516 1 Regulation-of-Transcription-Initiation REG0-6565 By making use of microarray analysis, it was concluded that FNR activates <i>sbm-argK-ygfGH</i> operon expression under anaerobiosis. A putative FNR-binding site, which was not described in this report, was identified upstream of this operon |CITS: [12754220]|.
EG10440 EG10248 1 Regulation-of-Transcription-Initiation REG0-5617 In the intergenic region between <i>dppA</i> and <i>dppC</i> there is an IHF site. Abouhamad et al. |CITS: [7536291]| suggest that IHF affects transcription of <i>dppABCDF</i>. That seems unlikely given its position downstream of the gene.
EG10325 G7517 1 Regulation-of-Transcription-Initiation REG0-6565 By making use of microarray analysis, it was concluded that FNR activates <i>sbm-argK-ygfGH</i> operon expression under anaerobiosis. A putative FNR-binding site, which was not described in this report, was identified upstream of this operon |CITS: [12754220]|.
EG10125 EG10040 -2 Regulation-of-Transcription-Initiation REG0-5091;;REG0-8985
EG10821 EG10680 1 Regulation-of-Transcription-Initiation REG0-5611
EG12344 EG12344 -1 Regulation-of-Transcription-Initiation REG0-6396;;REG0-6397
EG10164 EG20249 1 Regulation-of-Transcription-Initiation REG0-6183
EG10164 EG10369 -1 Regulation-of-Transcription-Initiation REG0-6410
EG10164 EG10368 1 Regulation-of-Transcription-Initiation REG0-5629
EG10320 EG11155 1 Regulation-of-Transcription-Initiation REG0-4616
EG10320 EG11154 1 Regulation-of-Transcription-Initiation REG0-4616
EG10164 EG10365 1 Regulation-of-Transcription-Initiation REG0-4645
EG10164 G7329 1 Regulation-of-Transcription-Initiation REG0-5147
EG10164 EG10367 1 Regulation-of-Transcription-Initiation REG0-6206
EG10164 EG10366 -2 Regulation-of-Transcription-Initiation REG0-4650;;REG0-4665
EG10164 EG10361 1 Regulation-of-Transcription-Initiation REG0-6307
EG10338 EG10282 -1 Regulation-of-Transcription-Initiation REG0-5630
EG10164 EG10363 -2 Regulation-of-Transcription-Initiation REG0-4650;;REG0-4665
EG10164 EG10362 -2 Regulation-of-Transcription-Initiation REG0-4650;;REG0-4665
EG10359 EG10921 1 Regulation-of-Transcription-Initiation REG0-10601;;REG0-10602;;REG0-10603;;REG0-10604;;REG0-10605
G6395 EG10152 -1 Regulation-of-Transcription-Initiation REG0-5124
EG12094 EG11573 -1 Regulation-of-Transcription-Initiation REG0-8934 Autoregulation of SgrR is not affected by stress |CITS:[17209026]|.
EG10317 EG11013 -2 Regulation-of-Transcription-Initiation REG0-6377;;REG0-6378;;REG0-6379;;REG0-6380;;REG0-6381;;REG0-5080;;REG0-5081;;REG0-5082;;REG0-5083;;REG0-5084;;REG0-5085;;REG0-5086;;REG0-5087;;REG0-5088;;REG0-5089;;REG0-5090
EG10164 EG11018 1 Regulation-of-Transcription-Initiation REG0-10564
EG12094 EG11574 -1 Regulation-of-Transcription-Initiation REG0-8934 Autoregulation of SgrR is not affected by stress |CITS:[17209026]|.
EG10317 EG11016 1 Regulation-of-Transcription-Initiation REG0-5621;;REG0-5622;;REG0-5623
EG10441 EG11781 -2 Regulation-of-Transcription-Initiation REG0-5953;;REG0-5961 IHF, located at -127 from the nrfAp promoter, is necessary to activate the FNR-dependent transcription of the <i>nrfABCDEFG</i> operon , but only in the absence of NarL/NarP |CITS:[16936015]|.;; IHF binding to a site located -55 bp from the promoter weakly represses the nrfAp promoter and strongly represses acsP1, a promoter that overlaps and is divergent to nrfAp.
EG10317 EG11018 1 Regulation-of-Transcription-Initiation REG0-10565;;REG0-10566
EG10467 EG12144 -1 Regulation-of-Transcription-Initiation REG0-6261
EG10070 EG12125 -1 Regulation-of-Transcription-Initiation REG0-5835;;REG0-9162
EG10070 EG12124 -1 Regulation-of-Transcription-Initiation REG0-5835;;REG0-9162
EG10359 EG10260 -1 Regulation-of-Transcription-Initiation REG0-9135;;REG0-5408;;REG0-5409;;REG0-5410;;REG0-5411;;REG0-9271;;REG0-9273
EG10440 EG12231 -1 Regulation-of-Transcription-Initiation REG0-9110
EG10164 G0-9384 1 Regulation-of-Transcription-Initiation REG0-5896
EG10359 EG10261 -1 Regulation-of-Transcription-Initiation REG0-9135;;REG0-5408;;REG0-5409;;REG0-5410;;REG0-5411;;REG0-9271;;REG0-9273
EG10164 EG12292 1 Regulation-of-Transcription-Initiation REG0-5903
EG10359 EG10456 -1 Regulation-of-Transcription-Initiation REG0-9058
EG12243 G0-8914 1 Regulation-of-Transcription-Initiation REG0-10963;;REG0-9980
EG10821 EG50009 -2 Regulation-of-Transcription-Initiation REG0-10706;;REG0-5004 GadE is required both for <i>gadA/gadBC</i> expression during exponential growth and stationary-phase expression. GadE is an acid-induced regulator since it is involved in the acid induction of <i>gadA/gadBC</i> operons during exponential growth. The expression of these operons may be one of the most intensively regulated systems in <i>Escherichia coli</i>, since it is regulated by different factors. GadE and GadX may simultaneously bind to the GAD box region of <i>gadA/gadBC</i> and form a complex |CITS: [12940989]|.
EG10385 EG11631 1 Regulation-of-Transcription-Initiation REG0-6337
EG10385 EG11630 1 Regulation-of-Transcription-Initiation REG0-6337
EG10385 EG11632 1 Regulation-of-Transcription-Initiation REG0-6337
EG10325 EG10953 -1 Regulation-of-Transcription-Initiation REG0-5522
EG10325 EG11272 -1 Regulation-of-Transcription-Initiation REG0-6135 Under anaerobiosis, FNR repress <i>rplT</i> gene expression, but it is not known if this regulation is direct or indirect |CITS: [12754220]|.
EG10325 EG12169 1 Regulation-of-Transcription-Initiation REG0-4876
EG10317 G6833 1 Regulation-of-Transcription-Initiation REG0-9317
G6319 G6322 1 Regulation-of-Transcription-Initiation REG0-6398
G6319 G6321 1 Regulation-of-Transcription-Initiation REG0-6398
G6319 G6320 1 Regulation-of-Transcription-Initiation REG0-6398
EG10467 EG10617 -1 Regulation-of-Transcription-Initiation REG0-5479
EG10636 EG11198 -2 Regulation-of-Transcription-Initiation REG0-5301;;REG0-5302;;REG0-5320;;REG0-5321
EG10325 EG10487 1 Regulation-of-Transcription-Initiation REG0-5094;;REG0-5095 FNR activates <i>hypB</i> transcription under anaerobiosis.;; FNR activates <i>hypB</i> transcription under anaerobiosis.
EG10317 EG10471 -1 Regulation-of-Transcription-Initiation REG0-9377
EG10317 EG10470 -1 Regulation-of-Transcription-Initiation REG0-9377
EG10317 EG10473 -1 Regulation-of-Transcription-Initiation REG0-9377
EG10325 EG10486 1 Regulation-of-Transcription-Initiation REG0-5094;;REG0-5095 FNR activates <i>hypB</i> transcription under anaerobiosis.;; FNR activates <i>hypB</i> transcription under anaerobiosis.
EG10821 EG10820 1 Regulation-of-Transcription-Initiation REG0-5672;;REG0-5674 The effect of RcsB on <i>rcsA</i> expression depends on the presence of the RcsA protein. There is a putative Rcs box (RcsA-RcsB)-binding site in the <i>rcsA</i> promoter region. Direct interaction of RcsB and/or RcsA in the <i>E. coli</i> <i>rcsA</i> promoter region remains to be shown. The RcsB effect on <i>rcsA</i> expression can be overcome by excess RcsA, indicating that RcsB functions as an auxiliary factor in <i>rcsA</i> expression.
EG10061 EG11379 1 Regulation-of-Transcription-Initiation REG0-5487
EG10317 EG30043 1 Regulation-of-Transcription-Initiation REG0-6447;;REG0-6448;;REG0-6449;;REG0-6450
G6799 G6798 -1 Regulation-of-Transcription-Initiation REG0-9587
EG10325 EG10484 1 Regulation-of-Transcription-Initiation REG0-5094;;REG0-5095 FNR activates <i>hypB</i> transcription under anaerobiosis.;; FNR activates <i>hypB</i> transcription under anaerobiosis.
EG10440 EG11391 -1 Regulation-of-Transcription-Initiation REG0-5427;;REG0-5428 IHF is not essential for osmotic induction of <i>osmY</i>.
EG10061 EG11370 -1 Regulation-of-Transcription-Initiation REG0-6167 ArcA repressed the <i>ubiCA</i> operon under anaerobiosis conditions |CITS:[15902464]|.
G7546 EG20080 1 Regulation-of-Transcription-Initiation REG0-6036
EG10317 EG10278 1 Regulation-of-Transcription-Initiation REG0-9312
EG10731 EG12180 1 Regulation-of-Transcription-Initiation REG0-6068
EG10268 EG10670 1 Regulation-of-Transcription-Initiation REG0-4572
EG11212 EG10474 -1 Regulation-of-Transcription-Initiation REG0-10480
EG10325 EG11175 1 Regulation-of-Transcription-Initiation REG0-5032 By making use of microarray analyses, Constantinidou et al. |CITS: [16377617]| concluded that FNR activates <i>garPLRK-rnpB</i> operon expression. They also identified a putative FNR-binding site upstream of the operon, but the sequence was not shown.
EG11212 EG10475 -1 Regulation-of-Transcription-Initiation REG0-10480
EG10317 EG11490 -1 Regulation-of-Transcription-Initiation REG0-9363;;REG0-9364;;REG0-9365;;REG0-9366
EG10317 EG10642 -1 Regulation-of-Transcription-Initiation REG0-9387
EG10441 EG12279 1 Regulation-of-Transcription-Initiation REG0-4906
EG10441 EG12278 -1 Regulation-of-Transcription-Initiation REG0-4986 The regulatory effect of IHF on the promoter yiaJp is not yet known. However, we assigned a negative effect to this regulatory interaction based on the fact that the protein-binding site is very close to the promoter (4 bp upstream from the transcription start site).
EG10359 G7061 1 Regulation-of-Transcription-Initiation REG0-6576
EG10020 G6525 1 Regulation-of-Transcription-Initiation REG0-4613
EG10164 G6851 1 Regulation-of-Transcription-Initiation REG0-4841 CRP has a positive effect on dgsAp2 transcription directed by &sigma;<sup>70</sup>. However, CRP has little effect on dgsAp2 transcription directed by &sigma;<sup>32</sup>.
G7326 EG12332 -1 Regulation-of-Transcription-Initiation REG0-6544
EG10547 EG10311 1 Regulation-of-Transcription-Initiation REG0-5131;;REG0-5132;;REG0-5133
EG10164 EG10669 1 Regulation-of-Transcription-Initiation REG0-4565
G7563 G7564 1 Regulation-of-Transcription-Initiation REG0-10775;;REG0-10776
G7563 G7565 1 Regulation-of-Transcription-Initiation REG0-10775;;REG0-10776
EG10359 G7254 -1 Regulation-of-Transcription-Initiation REG0-6107 Iron represses <i>mntH</i> expression. This repression is mediated by Fur, a transcriptional regulator that binds 59 nt upstream of the <i>mntH</i> gene start |CITS: [11466284]|.
EG10301 EG10301 1 Regulation-of-Transcription-Initiation REG0-5778;;REG0-10803
EG10325 G6901 1 Regulation-of-Transcription-Initiation REG0-9460
EG10441 EG11270 -2 Regulation-of-Transcription-Initiation REG0-4946;;REG0-4947;;REG0-4951;;REG0-4952
EG10325 G7308 -1 Regulation-of-Transcription-Initiation REG0-4855 It seems that Fnr repress the <i>hyf</i> operon expression when it is activated by HyfR. Its is possible that binding of FNR may minimize the binding of HyfR, whose binding site is only 25 bases upstream of the FNR-binding site |CITS: [14702328]|.
EG11078 G6531 1 Regulation-of-Transcription-Initiation REG0-6597;;REG0-6598
EG11078 G6530 1 Regulation-of-Transcription-Initiation REG0-6597;;REG0-6598
EG11434 G6490 1 Regulation-of-Transcription-Initiation REG0-5148
EG11434 G6491 1 Regulation-of-Transcription-Initiation REG0-5148
EG10020 EG12136 1 Regulation-of-Transcription-Initiation REG0-5765 The CpxR regulator binds to the <i>mdtA</i> regulatory region at two sites: -161.5 and -98.5, all of them with respect to the start codon of the <i>mdtA</i> gene, since the +1 site of transcription initiation has not been determined yet. The -98.5 site of CpxR overlaps with the BaeR site. These sites were determined by gene expression analysis and purified proteins.
EG10958 EG11435 1 Regulation-of-Transcription-Initiation REG0-5923 This site also can be activated by MarA. Sequences between -91 to -74 play an \ accesory\ role in MarR and SoxS transcriptional activation and MarA binding to the <i>marR</i> promoter.
EG10958 EG11434 1 Regulation-of-Transcription-Initiation REG0-5923 This site also can be activated by MarA. Sequences between -91 to -74 play an \ accesory\ role in MarR and SoxS transcriptional activation and MarA binding to the <i>marR</i> promoter.
EG10061 EG10473 1 Regulation-of-Transcription-Initiation REG0-5323 ArcA actives the transcription of the <i>hyaABCDEF</i> operon during anaerobic growth.
EG10061 EG10472 1 Regulation-of-Transcription-Initiation REG0-5323 ArcA actives the transcription of the <i>hyaABCDEF</i> operon during anaerobic growth.
EG10800 EG11345 -1 Regulation-of-Transcription-Initiation REG0-5275
EG10385 EG10388 -2 Regulation-of-Transcription-Initiation REG0-5749;;REG0-5752;;REG0-5753;;REG0-5754
EG10385 EG10389 -2 Regulation-of-Transcription-Initiation REG0-5749;;REG0-5752;;REG0-5753;;REG0-5754
EG10385 EG10386 -2 Regulation-of-Transcription-Initiation REG0-5749;;REG0-5752;;REG0-5753;;REG0-5754
EG10385 EG10387 -2 Regulation-of-Transcription-Initiation REG0-5931;;REG0-5932;;REG0-5933;;REG0-5934;;REG0-5936;;REG0-4668;;REG0-4669;;REG0-4670;;REG0-4671;;REG0-4672;;REG0-4673
EG10385 EG10385 -2 Regulation-of-Transcription-Initiation REG0-5931;;REG0-5932;;REG0-5933;;REG0-5934;;REG0-5936;;REG0-4668;;REG0-4669;;REG0-4670;;REG0-4671;;REG0-4672;;REG0-4673
EG12094 EG11754 1 Regulation-of-Transcription-Initiation REG0-5823
EG12243 EG10457 1 Regulation-of-Transcription-Initiation REG0-5676
EG10728 EG10735 1 Regulation-of-Transcription-Initiation REG0-5942;;REG0-5943
EG10281 G7212 -1 Regulation-of-Transcription-Initiation REG0-6201
EG10281 G7213 -1 Regulation-of-Transcription-Initiation REG0-6201
EG10441 EG12093 -1 Regulation-of-Transcription-Initiation REG0-5632;;REG0-5633;;REG0-5636
EG10441 EG12092 -1 Regulation-of-Transcription-Initiation REG0-5632;;REG0-5633;;REG0-5636
EG10441 EG12091 -1 Regulation-of-Transcription-Initiation REG0-5632;;REG0-5633;;REG0-5636
EG10441 EG12090 -1 Regulation-of-Transcription-Initiation REG0-5632;;REG0-5633;;REG0-5636
EG10440 G6719 1 Regulation-of-Transcription-Initiation REG0-5097 This site of IHF binding is also used to regulate the divergent paaZp promoter.
EG10440 G6718 1 Regulation-of-Transcription-Initiation REG0-5097 This site of IHF binding is also used to regulate the divergent paaZp promoter.
EG10359 G7072 -1 Regulation-of-Transcription-Initiation REG0-11075
EG12008 G6543 1 Regulation-of-Transcription-Initiation REG0-10850
EG12008 G6546 1 Regulation-of-Transcription-Initiation REG0-10850
EG12008 G6544 1 Regulation-of-Transcription-Initiation REG0-10850
EG12008 G6545 1 Regulation-of-Transcription-Initiation REG0-10850
EG10958 G6447 1 Regulation-of-Transcription-Initiation REG0-10751;;REG0-6411
EG12344 EG10779 1 Regulation-of-Transcription-Initiation REG0-6393;;REG0-6394
EG10143 EG10142 -2 Regulation-of-Transcription-Initiation REG0-5118;;REG0-5119;;REG0-8992;;REG0-8993 ChbR and NagC appear to act as repressors for the <i>chbB</i> operon in the absence of the inducing sugar chitobiose |CITS:[15066032]|.;; ChbR and NagC appear to act as repressors for the <i>chbB</i> operon in the absence of the inducing sugar chitobiose |CITS:[15066032]|.;; ChbR and NagC appear to act as repressors for the <i>chbB</i> operon in the absence of the inducing sugar chitobiose |CITS:[15066032]|.;; ChbR and NagC appear to act as repressors for the <i>chbB</i> operon in the absence of the inducing sugar chitobiose |CITS:[15066032]|.
EG10143 EG10143 -2 Regulation-of-Transcription-Initiation REG0-5118;;REG0-5119;;REG0-8992;;REG0-8993 ChbR and NagC appear to act as repressors for the <i>chbB</i> operon in the absence of the inducing sugar chitobiose |CITS:[15066032]|.;; ChbR and NagC appear to act as repressors for the <i>chbB</i> operon in the absence of the inducing sugar chitobiose |CITS:[15066032]|.;; ChbR and NagC appear to act as repressors for the <i>chbB</i> operon in the absence of the inducing sugar chitobiose |CITS:[15066032]|.;; ChbR and NagC appear to act as repressors for the <i>chbB</i> operon in the absence of the inducing sugar chitobiose |CITS:[15066032]|.
EG10143 EG10144 -2 Regulation-of-Transcription-Initiation REG0-5118;;REG0-5119;;REG0-8992;;REG0-8993 ChbR and NagC appear to act as repressors for the <i>chbB</i> operon in the absence of the inducing sugar chitobiose |CITS:[15066032]|.;; ChbR and NagC appear to act as repressors for the <i>chbB</i> operon in the absence of the inducing sugar chitobiose |CITS:[15066032]|.;; ChbR and NagC appear to act as repressors for the <i>chbB</i> operon in the absence of the inducing sugar chitobiose |CITS:[15066032]|.;; ChbR and NagC appear to act as repressors for the <i>chbB</i> operon in the absence of the inducing sugar chitobiose |CITS:[15066032]|.
EG12301 EG10135 1 Regulation-of-Transcription-Initiation REG0-9263
EG10317 EG11943 -1 Regulation-of-Transcription-Initiation REG0-6285;;REG0-6290;;REG0-6291;;REG0-9308 Fis binding to this site strongly represses the acsP1 promoter and weakly represses nrfAp, a promoter that is overlapping and divergent to acsP1.;; Fis binding to this site functions as an anti-activator of CRP.;; Fis binding to this site functions as an anti-activator of CRP.
EG10061 G6347 1 Regulation-of-Transcription-Initiation REG0-6423
EG11230 EG10578 -2 Regulation-of-Transcription-Initiation REG0-5703;;REG0-5704;;REG0-5705;;REG0-5707;;REG0-5708;;REG0-5709
EG10672 EG10671 -2 Regulation-of-Transcription-Initiation REG0-4589;;REG0-4590;;REG0-4591;;REG0-4597;;REG0-9003;;REG0-9004
EG10672 EG10670 1 Regulation-of-Transcription-Initiation REG0-4569;;REG0-4570;;REG0-4571
EG10020 G7610 1 Regulation-of-Transcription-Initiation REG0-4605
EG10731 G6790 -1 Regulation-of-Transcription-Initiation REG0-10840;;REG0-10841
EG10731 G6791 -1 Regulation-of-Transcription-Initiation REG0-10842
EG11230 EG10577 -2 Regulation-of-Transcription-Initiation REG0-5703;;REG0-5704;;REG0-5705;;REG0-5707;;REG0-5708;;REG0-5709
EG10317 EG30028 1 Regulation-of-Transcription-Initiation REG0-5306
G6195 G6200 1 Regulation-of-Transcription-Initiation REG0-6315;;REG0-6316
EG10054 EG10058 1 Regulation-of-Transcription-Initiation REG0-5489;;REG0-5490;;REG0-5491;;REG0-5493
EG10164 EG10377 1 Regulation-of-Transcription-Initiation REG0-5447
EG10235 G0-10642 -1 Regulation-of-Transcription-Initiation REG0-10326;;REG0-10327
EG10061 EG10981 -2 Regulation-of-Transcription-Initiation REG0-5856;;REG0-5857;;REG0-5859;;REG0-5860;;REG0-5861;;REG0-5864
EG10061 EG10980 -2 Regulation-of-Transcription-Initiation REG0-5856;;REG0-5857;;REG0-5859;;REG0-5860;;REG0-5861;;REG0-5864
EG10457 G8210 1 Regulation-of-Transcription-Initiation REG0-9115
EG10061 EG10982 -2 Regulation-of-Transcription-Initiation REG0-5856;;REG0-5857;;REG0-5859;;REG0-5860;;REG0-5861;;REG0-5864
EG10440 EG11448 -1 Regulation-of-Transcription-Initiation REG0-6284;;REG0-6286;;REG0-6289;;REG0-9309 IHF binding to this site strongly represses the acsp1 promoter and weakly represses nrfAp, a promoter that is overlapping and divergent to acsp1.;; The regulatory effect of this IHF site is as yet not known.;; IHF binding to this site functions as an antiactivator of CRP.
EG10164 EG10250 1 Regulation-of-Transcription-Initiation REG0-5276;;REG0-5277 The positive effect of the cAMP-CRP complex is seen only together with DsdC. Thus, CRP cannot act by itself in this system.;; The positive effect of the cAMP-CRP complex is seen only together with DsdC. Thus, CRP cannot act on its own in this system.
EG10457 EG10007 1 Regulation-of-Transcription-Initiation REG0-9112
EG12335 EG11175 1 Regulation-of-Transcription-Initiation REG0-5033 CdaR responds to the inducers D-glycerate, D-galactarate, D-glucarate, and 2-D-mannosyl-glycerate.
EG10672 EG10319 -1 Regulation-of-Transcription-Initiation REG0-5589;;REG0-5590
EG10533 EG10976 -1 Regulation-of-Transcription-Initiation REG0-5534
EG12202 EG12127 -1 Regulation-of-Transcription-Initiation REG0-5983;;REG0-5984
EG10325 EG11549 1 Regulation-of-Transcription-Initiation REG0-6534 By making use of microarray analyses, Constantinidou et al. |CITS: [16377617]| concluded that FNR activates <i>pepT</i> gene expression. They also identified a putative FNR-binding site upstream of the <i>pepT</i> gene, but the sequence was not shown.
EG12335 EG11176 1 Regulation-of-Transcription-Initiation REG0-5033 CdaR responds to the inducers D-glycerate, D-galactarate, D-glucarate, and 2-D-mannosyl-glycerate.
EG10935 EG12242 1 Regulation-of-Transcription-Initiation REG0-10734
EG10116 EG10116 1 Protein-Mediated-Attenuation REG0-9085;;REG0-9241
EG10385 EG10072 1 Regulation-of-Transcription-Initiation REG0-6314
EG10385 G6970 1 Regulation-of-Transcription-Initiation REG0-6318
EG10821 EG11889 1 Regulation-of-Transcription-Initiation REG0-10819
EG11088 EG10178 -1 Regulation-of-Transcription-Initiation REG0-9230
EG10440 EG10641 1 Regulation-of-Transcription-Initiation REG0-4524
EG10440 EG10640 1 Regulation-of-Transcription-Initiation REG0-4524
EG10681 EG10852 -1 Regulation-of-Transcription-Initiation REG0-10671;;REG0-10672
EG12301 G6889 -1 Regulation-of-Transcription-Initiation REG0-9592
EG10643 G6088 -1 Regulation-of-Transcription-Initiation REG0-5159
EG10440 EG10649 -1 Regulation-of-Transcription-Initiation REG0-5797;;REG0-5798;;REG0-5799
EG11434 EG11163 1 Regulation-of-Transcription-Initiation REG0-9575;;REG0-9785
EG10957 EG10358 1 Regulation-of-Transcription-Initiation REG0-5869
G6799 G6802 -1 Regulation-of-Transcription-Initiation REG0-5296
G6799 G6803 -1 Regulation-of-Transcription-Initiation REG0-5296
G6799 G6800 -1 Regulation-of-Transcription-Initiation REG0-5296
EG10164 G7860 1 Regulation-of-Transcription-Initiation REG0-6192
G6799 G6806 -1 Regulation-of-Transcription-Initiation REG0-5296
EG10557 EG10564 -1 Regulation-of-Transcription-Initiation REG0-5603
G6799 G6804 -1 Regulation-of-Transcription-Initiation REG0-5296
G6799 G6805 -1 Regulation-of-Transcription-Initiation REG0-5296
EG10317 G7596 0 Regulation-of-Transcription-Initiation REG0-6334 The regulatory effect of Fis on the promoter ygjGp is not known |CITS: [12617754]|.
EG10440 EG10655 -2 Regulation-of-Transcription-Initiation REG0-4547;;REG0-4549 IHF (-115 site) increases FNR-dependent activation by decreasing the repression mediated by IHF (-88 site) and Fis (-142 site). It is a weak site.;; Although Fis and IHF repress FNR-dependent activation of the <i>nir</i> promoter, they do not prevent FNR binding. Thus, Fis, IHF, andFNR can bind simultaneously.
G6395 EG12143 1 Regulation-of-Transcription-Initiation REG0-4875;;REG0-5059
G7630 EG12770 -1 Regulation-of-Transcription-Initiation REG0-6147;;REG0-6148;;REG0-6149;;REG0-6150;;REG0-6151;;REG0-6152 The AgaR operator sites farthest from the transcriptional start sites of <i>agaS</i> have not been experimentaly verified. They were inferred by computational analysis, based on similarity to the consensus sequence.;; The AgaR operator sites farthest from the transcriptional start sites of <i>agaS</i> have not been experimentaly verified. They were inferred by computational analysis, based on similarity to the consensus sequence.
EG12844 G0-9121 -1 Regulation-of-Transcription-Initiation REG0-10099;;REG0-11031;;REG0-11032;;REG0-11033
EG10681 G6447 -1 Regulation-of-Transcription-Initiation REG0-10671;;REG0-10672
G6546 G7650 -1 Regulation-of-Transcription-Initiation REG0-11046;;REG0-11047
G6546 G7651 -1 Regulation-of-Transcription-Initiation REG0-11046;;REG0-11047
G7854 G7856 -1 Regulation-of-Transcription-Initiation REG0-6194;;REG0-6195
EG10467 EG11698 -1 Regulation-of-Transcription-Initiation REG0-4656;;REG0-4664 GalR is required to bind HU.;; GalR is required to facilitate HU binding.
EG10164 EG10944 1 Regulation-of-Transcription-Initiation REG0-6369
EG12242 EG12241 1 Regulation-of-Transcription-Initiation REG0-10996;;REG0-9063
EG12242 EG12240 1 Regulation-of-Transcription-Initiation REG0-10996;;REG0-9063
EG12242 EG12243 -2 Regulation-of-Transcription-Initiation REG0-10972;;REG0-10973;;REG0-10974;;REG0-10975;;REG0-10976;;REG0-10977;;REG0-10978;;REG0-6366;;REG0-5012 GadW regulates positively the expression of <i>gadA</i> in the absence of GadX only to pH 8 |CITS: [12446650]|.;; GadW regulates positively the expression of <i>gadA</i> in the absence of GadX only to pH 8 |CITS: [12446650]|.
EG10325 EG10095 1 Regulation-of-Transcription-Initiation REG0-5810 This is a weak FNR site.
EG10164 EG10025 1 Regulation-of-Transcription-Initiation REG0-5138;;REG0-5139;;REG0-5140;;REG0-5141;;REG0-5142;;REG0-5143
EG10325 EG10031 1 Regulation-of-Transcription-Initiation REG0-4959 Fnr can regulate <i>adhE</i> expression from the adhEp2 promoter only in the physical absence of the upstream promoter region.
EG10325 EG10285 1 Regulation-of-Transcription-Initiation REG0-5772 Under anaerobiosis, FNR activates <i>fdhF</i> gene expression, but it is not known if this regulation is direct or indirect |CITS: [12754220]|.
EG10317 EG30048 1 Regulation-of-Transcription-Initiation REG0-5304
G6263 EG11666 -1 Regulation-of-Transcription-Initiation REG0-6497
EG11929 EG12368 -1 Regulation-of-Transcription-Initiation REG0-6230
EG10672 EG10320 -1 Regulation-of-Transcription-Initiation REG0-5589;;REG0-5590
EG10457 G7705 -1 Regulation-of-Transcription-Initiation REG0-5392;;REG0-5399
EG10457 G7704 -1 Regulation-of-Transcription-Initiation REG0-5392;;REG0-5399
EG10457 G7707 -1 Regulation-of-Transcription-Initiation REG0-5392;;REG0-5399
EG10320 EG10324 1 Regulation-of-Transcription-Initiation REG0-4823;;REG0-4824
EG10320 EG10323 1 Regulation-of-Transcription-Initiation REG0-4823;;REG0-4824
EG10320 EG10322 1 Regulation-of-Transcription-Initiation REG0-4823;;REG0-4824
G7071 G6217 1 Regulation-of-Transcription-Initiation REG0-5108
EG12108 G7413 1 Regulation-of-Transcription-Initiation REG0-6263;;REG0-6264;;REG0-6265 This NorR-binding site ( -132), which contains the inverse repeat GTCA-(N3)-TGAC, is considered to be of low affinity.;; This NorR-binding site ( -111), which contains the inverted repeat GTCA-(N3)-CGAC, is considered to be of low -affinity.;; This NorR-binding site( -87), which is considered to be of high affinity, facilitates further binding of NorR to the adjacent site(s). In addition, it is primarily required for NorR-dependent <i>norVW</i> regulation, while one or both of the lower-affinity sites are involved in <i>norR</i> autoregulation. It contains the inverted repeat GTCA-(N3)-TGAC |CITS: [15375149]||CITS: [15667300]|.
G7071 G6219 1 Regulation-of-Transcription-Initiation REG0-5108
G7071 G6218 1 Regulation-of-Transcription-Initiation REG0-5108
EG10164 EG10990 1 Regulation-of-Transcription-Initiation REG0-5697
EG10164 EG10991 1 Regulation-of-Transcription-Initiation REG0-5697
EG10800 EG10371 -1 Regulation-of-Transcription-Initiation REG0-5747
EG10457 G7708 -1 Regulation-of-Transcription-Initiation REG0-5392;;REG0-5399
EG10061 EG12127 1 Regulation-of-Transcription-Initiation REG0-5980
EG11335 EG10631 -1 Regulation-of-Transcription-Initiation REG0-5724
EG10325 EG12628 -1 Regulation-of-Transcription-Initiation REG0-5618
EG11618 G6939 1 Regulation-of-Transcription-Initiation REG0-6558;;REG0-9159
G7546 G7545 1 Regulation-of-Transcription-Initiation REG0-6036
G7546 G7544 1 Regulation-of-Transcription-Initiation REG0-6036
G7546 G7546 -1 Regulation-of-Transcription-Initiation REG0-6030
EG10325 EG12625 -1 Regulation-of-Transcription-Initiation REG0-5618
EG10636 EG10140 -1 Regulation-of-Transcription-Initiation REG0-5121;;REG0-5122 NagC and ChbR appear to act as repressors for the <i>chbB</i> operon in the absence of the inducing sugar chitobiose |CITS: [15066032]|.;; NagC and ChbR appear to act as repressors for the <i>chbB</i> operon in the absence of the inducing sugar chitobiose |CITS: [15066032]|.
EG10325 EG12627 -1 Regulation-of-Transcription-Initiation REG0-5618
EG10325 EG12626 -1 Regulation-of-Transcription-Initiation REG0-5618
EG11212 EG11355 -1 Regulation-of-Transcription-Initiation REG0-10464;;REG0-10504;;REG0-10505;;REG0-10506
EG11212 EG11356 -1 Regulation-of-Transcription-Initiation REG0-10464;;REG0-10504;;REG0-10505;;REG0-10506
EG12243 EG11890 1 Regulation-of-Transcription-Initiation REG0-10957;;REG0-9998
EG10320 EG12062 1 Regulation-of-Transcription-Initiation REG0-4872;;REG0-5058 The regulatory effect of FlhDC in <i>napF</i> operon transcription has been proved by microarray analysis by |CITS: [11287152]|;; The regulatory effect of FlhDC in <i>napF</i> operon transcription has been proven only by microarray analysis by |CITS: [11287152]|.
EG10317 EG12088 1 Regulation-of-Transcription-Initiation REG0-5167;;REG0-5168;;REG0-5169 Compaction and bending of DNA were observed when Fis was bound to the <i>nuo</i> regulatory region |CITS:[15368583]|.;; Compaction and bending of DNA were observed when Fis was bound to the <i>nuo</i> regulatory region |CITS:[15368583]|.;; Compaction and bending of DNA were observed when Fis was bound to the <i>nuo</i> regulatory region |CITS:[15368583]|.
G6263 EG11597 -1 Regulation-of-Transcription-Initiation REG0-6497
EG10547 EG10107 -1 Regulation-of-Transcription-Initiation REG0-10887
EG10325 EG10153 -1 Regulation-of-Transcription-Initiation REG0-5348
EG10547 EG11329 1 Regulation-of-Transcription-Initiation REG0-6306 Lrp protects at multiple sites extending at least between positions -14 and -102. The effects of cAMP-CRP and Lrp are additive.
G6263 EG11596 -1 Regulation-of-Transcription-Initiation REG0-6497
EG11544 EG11495 1 Regulation-of-Transcription-Initiation REG0-6203 GadE is the main activator of the <i>hdeAB-yhiD</i> operon. Both H-NS and GadE are involved in increasing the <i>hdeAB-yhiD</i> repression levels by MarA that occur as the cell enters the stationary phase |CITS: [18083817]|.
EG10681 EG12244 1 Regulation-of-Transcription-Initiation REG0-10683;;REG0-5413
EG10164 EG11971 1 Regulation-of-Transcription-Initiation REG0-5818;;REG0-5819
EG11544 EG11490 1 Regulation-of-Transcription-Initiation REG0-4988 GadE is required both for <i>gadA/gadBC</i> expression during exponential growth and stationary phase expression. GadE is an acid-induced regulator, since it is involved in the acid induction of <i>gadA/gadBC</i> operons during exponential growth. The expression of these operons is maybe one of the most intensively regulated systems in <i>Escherichia coli</i> since it is regulated by different factors. GadE and GadX could simultaneously bind to the GAD box region of <i>gadA/gadBC</i> and form a complex |CITS: [12940989]|.
G7326 EG12132 -1 Regulation-of-Transcription-Initiation REG0-6403;;REG0-6404
EG10457 EG30103 -1 Regulation-of-Transcription-Initiation REG0-6480 Paradoxically, even though H-NS is an inhibitor, it drives the bound RNA
EG10164 EG10400 1 Regulation-of-Transcription-Initiation REG0-5015
EG10457 EG10500 -1 Regulation-of-Transcription-Initiation REG0-4487 It has been proven that HNS has regulatory effects for the <i>ilvIH</i> operon under high osmolarity conditions, decreasing the Lrp action; these effects superimpose the Lrp activation of the operon |CITS:[8152423]|.
EG10672 G0-8882 1 Regulation-of-Transcription-Initiation REG0-6605
EG10636 EG10165 -1 Regulation-of-Transcription-Initiation REG0-10904;;REG0-10908;;REG0-10909 This binding site was determined from a computational prediction based on different statistical methods |CITS:[21070640]|. The function of the binding site was assigned according to the distance from the transcription start, with NagC as the transcriptional repressor.;; This binding site was determined from a computational prediction based on different statistical methods |CITS:[21070640]|. The function of the binding site was assigned according to the distance from the transcription start, with NagC as the transcriptional repressor.;; This binding site was determined from a computational prediction based on different statistical methods |CITS:[21070640]|. The function of the binding site was assigned according to the distance from the transcription start, with NagC as the transcriptional repressor.
EG11527 G6983 1 Regulation-of-Transcription-Initiation REG0-9165;;REG0-9167
EG10441 EG10954 -1 Regulation-of-Transcription-Initiation REG0-6430 IHF slightly represses the sodBp promoter.
EG10440 EG10776 1 Regulation-of-Transcription-Initiation REG0-6395 IHF and PspF proteins bind cooperatively to regulate the <i>pspA</i> promoter.
EG11335 EG11700 -1 Regulation-of-Transcription-Initiation REG0-9566
EG10643 EG10468 -1 Regulation-of-Transcription-Initiation REG0-5327;;REG0-5328
EG10070 EG11223 -1 Regulation-of-Transcription-Initiation REG0-4773;;REG0-4774
EG10440 EG12494 -1 Regulation-of-Transcription-Initiation REG0-6193
EG10440 EG12495 -1 Regulation-of-Transcription-Initiation REG0-6193
EG10562 EG10558 1 Regulation-of-Transcription-Initiation REG0-4737;;REG0-4738;;REG0-4740;;REG0-4743;;REG0-4744
EG10562 EG10559 1 Regulation-of-Transcription-Initiation REG0-4737;;REG0-4738;;REG0-4740;;REG0-4743;;REG0-4744
EG10317 EG30044 1 Regulation-of-Transcription-Initiation REG0-6474;;REG0-6475;;REG0-6476;;REG0-6477;;REG0-6478
EG10441 EG10319 -1 Regulation-of-Transcription-Initiation REG0-5584
EG10325 EG11228 -2 Regulation-of-Transcription-Initiation REG0-5782;;REG0-5785;;REG0-8997
EG10325 EG11229 -2 Regulation-of-Transcription-Initiation REG0-5782;;REG0-5785;;REG0-8997
EG10643 EG10469 -1 Regulation-of-Transcription-Initiation REG0-5327;;REG0-5328
EG10317 EG12083 1 Regulation-of-Transcription-Initiation REG0-5167;;REG0-5168;;REG0-5169 Compaction and bending of DNA were observed when Fis was bound to the <i>nuo</i> regulatory region |CITS:[15368583]|.;; Compaction and bending of DNA were observed when Fis was bound to the <i>nuo</i> regulatory region |CITS:[15368583]|.;; Compaction and bending of DNA were observed when Fis was bound to the <i>nuo</i> regulatory region |CITS:[15368583]|.
EG10325 EG11225 1 Regulation-of-Transcription-Initiation REG0-5810 This is a weak FNR site.
EG10441 EG10310 1 Regulation-of-Transcription-Initiation REG0-5130;;REG0-5134 IHF plays a dual role in controlling <i>fimA</i> expression: it is required both for inversion of the <i>fimA</i> control region and for efficient expression from the <i>fimA</i> promoter.;; IHF plays a dual role in controlling <i>fimA</i> expression: it is required both for inversion of the <i>fimA</i> control region and for efficient expression from the <i>fimA</i> promoter.
EG10325 EG11227 -2 Regulation-of-Transcription-Initiation REG0-5782;;REG0-5785;;REG0-8997
EG10441 EG10640 1 Regulation-of-Transcription-Initiation REG0-4524
EG10441 EG11946 -2 Regulation-of-Transcription-Initiation REG0-5953;;REG0-5961 IHF, located at -127 from the nrfAp promoter, is necessary to activate the FNR-dependent transcription of the <i>nrfABCDEFG</i> operon , but only in the absence of NarL/NarP |CITS:[16936015]|.;; IHF binding to a site located -55 bp from the promoter weakly represses the nrfAp promoter and strongly represses acsP1, a promoter that overlaps and is divergent to nrfAp.
EG11966 G6786 1 Regulation-of-Transcription-Initiation REG0-10921
EG10457 EG11692 -1 Regulation-of-Transcription-Initiation REG0-10937 The <i>ade</i> gene is repressed 10-fold by HNS. On the other hand, it was demonstrated that some insertion elements are able to eliminate the HNS-mediated silencing of <i>ade</i> |CITS:[ 12077137]|.
G6864 EG10640 1 Regulation-of-Transcription-Initiation REG0-9048
EG10441 EG11947 -2 Regulation-of-Transcription-Initiation REG0-5953;;REG0-5961 IHF, located at -127 from the nrfAp promoter, is necessary to activate the FNR-dependent transcription of the <i>nrfABCDEFG</i> operon , but only in the absence of NarL/NarP |CITS:[16936015]|.;; IHF binding to a site located -55 bp from the promoter weakly represses the nrfAp promoter and strongly represses acsP1, a promoter that overlaps and is divergent to nrfAp.
EG10164 EG10178 1 Regulation-of-Transcription-Initiation REG0-5849;;REG0-5850
EG10164 EG10179 1 Regulation-of-Transcription-Initiation REG0-5849;;REG0-5850
G7826 EG10006 1 Regulation-of-Transcription-Initiation REG0-6229;;REG0-9589
EG10325 EG10784 1 Regulation-of-Transcription-Initiation REG0-5940 By making use of microarray analyses it was concluded that FNR activates <i>pst</i> operon expression under anaerobiosis. A putative FNR-binding site, which was not shown in the paper, was identified upstream of this operon |CITS: [12754220]|.
EG10164 EG10170 -1 Regulation-of-Transcription-Initiation REG0-4805
EG10441 EG10311 1 Regulation-of-Transcription-Initiation REG0-5130;;REG0-5134 IHF plays a dual role in controlling <i>fimA</i> expression: it is required both for inversion of the <i>fimA</i> control region and for efficient expression from the <i>fimA</i> promoter.;; IHF plays a dual role in controlling <i>fimA</i> expression: it is required both for inversion of the <i>fimA</i> control region and for efficient expression from the <i>fimA</i> promoter.
EG10317 EG12084 1 Regulation-of-Transcription-Initiation REG0-5167;;REG0-5168;;REG0-5169 Compaction and bending of DNA were observed when Fis was bound to the <i>nuo</i> regulatory region |CITS:[15368583]|.;; Compaction and bending of DNA were observed when Fis was bound to the <i>nuo</i> regulatory region |CITS:[15368583]|.;; Compaction and bending of DNA were observed when Fis was bound to the <i>nuo</i> regulatory region |CITS:[15368583]|.
EG10800 EG10807 -1 Regulation-of-Transcription-Initiation REG0-5344 When the CTP level within the cell is high relative to the level of GTP, the <i>pyrD</i> gene is transcribed from a start site that allows formation of a secondary structure within the 5' end of the mRNA. This hairpin structure is thought to obscure the Shine-Dalgarno sequence, and it results in poor translation efficiency. When the CTP level is low relative to the level of GTP, <i>pyrD</i> is transcribed from an alternate start site. These shorter mRNAs are translated efficiently. The PurR protein, which represses the <i>pyrD</i> gene, is also regulated by the level of GTP, because this protein is active when GTP is present, but when PurR is active it repress the two genes, and when there is a high level of GTP these genes are translated efficiently. Thus, the two control systems can operate in opposition to one another.
EG10800 EG10806 -1 Regulation-of-Transcription-Initiation REG0-4623 When the CTP level within the cell is high relative to the level of GTP, the <i>pyrC</i> gene is transcribed from a start site that allows formation of a secondary structure within the 5' end of the mRNA. This hairpin structure is thought to obscure the Shine-Dalgarno sequence, and it results in poor translation efficiency. When the CTP level is low relative to the level of GTP, <i>pyrC</i> is transcribed from an alternate start site. This shorter mRNA is translated efficiently. The PurR protein, which represses the <i>pyrC</i> gene, is also regulated by the level of GTP, because this protein is active when GTP is present.
EG11212 EG10881 -1 Regulation-of-Transcription-Initiation REG0-10507
EG10681 EG11066 -1 Regulation-of-Transcription-Initiation REG0-10666;;REG0-10667
EG10054 EG10057 1 Regulation-of-Transcription-Initiation REG0-5489;;REG0-5490;;REG0-5491;;REG0-5493
EG10800 EG10800 -1 Regulation-of-Transcription-Initiation REG0-5643;;REG0-5644
EG10547 EG10031 -1 Regulation-of-Transcription-Initiation REG0-9545;;REG0-9546;;REG0-9547
EG10164 EG10288 1 Regulation-of-Transcription-Initiation REG0-5330
EG10325 G6600 1 Regulation-of-Transcription-Initiation REG0-10396
EG10164 EG10286 1 Regulation-of-Transcription-Initiation REG0-5330
G7826 EG10330 1 Regulation-of-Transcription-Initiation REG0-4638 DcuR regulates the expression of the <i>frd</i> promoter in response to external C4-dicarboxylates.
EG10325 EG10061 -2 Regulation-of-Transcription-Initiation REG0-5995;;REG0-5166 Shalel-Levanon et al. |CITS: [15988767]| suggested that FNR has a minor positive effect or no effect on <i>arcA</i> expression under the conditions that they used.
EG10681 EG11261 -1 Regulation-of-Transcription-Initiation REG0-10671;;REG0-10672
EG10325 EG10392 1 Regulation-of-Transcription-Initiation REG0-4674;;REG0-4677
EG10317 EG10044 -1 Regulation-of-Transcription-Initiation REG0-5297;;REG0-5298;;REG0-5299 The transcriptional regulator Fis modulates the <i>osmE</i> gene expression under certain environmental conditions at a particular growth stage by reducing its transcription. Fis can bind to three sites in the transcriptional region of osmEp, but the site centered at -86 with respect to the +1 of the transcription initiation site is of major importance for efficient binding |CITS: [12395194]|.
EG10164 EG10571 1 Regulation-of-Transcription-Initiation REG0-4604
EG10317 EG10046 -1 Regulation-of-Transcription-Initiation REG0-9348;;REG0-9349
EG10317 EG10047 1 Regulation-of-Transcription-Initiation REG0-6199
EG10325 EG10391 1 Regulation-of-Transcription-Initiation REG0-4674;;REG0-4677
EG10164 EG10576 1 Regulation-of-Transcription-Initiation REG0-5879
EG10164 EG10577 1 Regulation-of-Transcription-Initiation REG0-5702;;REG0-5706
EG10164 EG10578 1 Regulation-of-Transcription-Initiation REG0-5702;;REG0-5706
EG10325 EG10266 1 Regulation-of-Transcription-Initiation REG0-6566 By making use of microarray analyses it was concluded that FNR activates <i>acrEF</i> operon expression under anaerobiosis. A putative FNR-binding site, which was not reported in the paper, was identified upstream of this operon |CITS: [12754220]|.
EG10325 EG10264 1 Regulation-of-Transcription-Initiation REG0-6525
EG10317 EG10048 1 Regulation-of-Transcription-Initiation REG0-6199
EG10317 EG11391 -1 Regulation-of-Transcription-Initiation REG0-9388;;REG0-9389
EG10061 EG10279 -1 Regulation-of-Transcription-Initiation REG0-4467
EG10325 EG11950 1 Regulation-of-Transcription-Initiation REG0-5959 <i>nrf</i> regulation is totally dependent on FNR at this site (-41.5) under anaerobic conditions. FNR and NarL/NarP act by promoting the open complex formation by RNA polymerase at the <i>nrf</i> promoter. Although it seems that NarL and FNR can bind to their targets independently, NarL is unable to activate the <i>nrf</i> promoter in the absence of FNR |CITS: [15978080]|. Based on DNase I footprinting |CITS: [15978080]| suggest that IHF alters the binding of FNR without displacing it from its site. In adittion, NarL binding prevents IHF binding but has little or no effect on FNR or Fis binding.
EG10164 G6195 1 Regulation-of-Transcription-Initiation REG0-6100
EG10164 G6196 1 Regulation-of-Transcription-Initiation REG0-6317
EG10320 EG12252 1 Regulation-of-Transcription-Initiation REG0-6418
EG11609 G7237 1 Regulation-of-Transcription-Initiation REG0-9270
G7891 EG12539 1 Regulation-of-Transcription-Initiation REG0-6241
EG10591 EG10581 1 Regulation-of-Transcription-Initiation REG0-4500
EG10547 EG10540 -1 Regulation-of-Transcription-Initiation REG0-5253 Lrp regulates the <i>livKHMGF</i> operon expression in a leucine-sensitive manner; it needs leucine for its repression effect |CITS:[1729203]|.
EG10338 EG10756 -1 Regulation-of-Transcription-Initiation REG0-10897
EG10061 EG10181 -1 Regulation-of-Transcription-Initiation REG0-5853 Salmon et al. |CITS: [15699038]| identified four putative ArcA-binding sites upstream of the cyoAp promoter, but the sequences were not reported.
EG10061 EG10180 -1 Regulation-of-Transcription-Initiation REG0-5853 Salmon et al. |CITS: [15699038]| identified four putative ArcA-binding sites upstream of the cyoAp promoter, but the sequences were not reported.
EG10591 EG10587 1 Regulation-of-Transcription-Initiation REG0-4510
EG10061 EG10182 -1 Regulation-of-Transcription-Initiation REG0-5853 Salmon et al. |CITS: [15699038]| identified four putative ArcA-binding sites upstream of the cyoAp promoter, but the sequences were not reported.
EG10457 EG10652 -1 Regulation-of-Transcription-Initiation REG0-5965
EG10457 EG10653 -1 Regulation-of-Transcription-Initiation REG0-4548 Hns binds to this site and represses efficiently (less than FruR) the activity of FNR (-41.5 site) in the <i>nir</i> promoter.
EG10317 EG10234 -1 Regulation-of-Transcription-Initiation REG0-9356;;REG0-9357;;REG0-9358
EG10317 EG11249 1 Regulation-of-Transcription-Initiation REG0-4939;;REG0-4940
EG10364 EG12148 -1 Regulation-of-Transcription-Initiation REG0-10084;;REG0-10086;;REG0-10088;;REG0-10090;;REG0-6118;;REG0-6119
EG10457 EG10654 -1 Regulation-of-Transcription-Initiation REG0-4548 Hns binds to this site and represses efficiently (less than FruR) the activity of FNR (-41.5 site) in the <i>nir</i> promoter.
EG10457 EG10655 -1 Regulation-of-Transcription-Initiation REG0-4548 Hns binds to this site and represses efficiently (less than FruR) the activity of FNR (-41.5 site) in the <i>nir</i> promoter.
EG10164 EG10379 1 Regulation-of-Transcription-Initiation REG0-5447
EG10061 EG11961 -1 Regulation-of-Transcription-Initiation REG0-5128;;REG0-8950
EG10054 EG10054 -2 Regulation-of-Transcription-Initiation REG0-4766;;REG0-4767;;REG0-4769;;REG0-4770;;REG0-4771;;REG0-4772
EG10164 EG10372 -1 Regulation-of-Transcription-Initiation REG0-6433 A putative CRP-bindig site was identified at bp -32.5 upstream of gdhAp. The regulatory effect of this possible interaction of CRP with the site is not known. However, we assigned a negative effect to this regulatory interaction based on the fact that the position of the site is not optimal for activation of transcription by CRP. This site is located between the -10 and -35 boxes of the promoter |CITS: [2465204]|.
EG10643 EG10285 -1 Regulation-of-Transcription-Initiation REG0-5774 NarL appears to bind two regions upstream of the <i>fdhF</i> promoter: one of them is between position -130 and position ?175 and the other one is between position -190 and position -27 relative to the transcription start site. NarP appears to antagonize the ability of NarL to repress <i>fdhF</i> gene expression.
EG11212 EG10952 -1 Regulation-of-Transcription-Initiation REG0-10509
EG11212 EG10954 -1 Regulation-of-Transcription-Initiation REG0-10492
EG10325 G7826 1 Regulation-of-Transcription-Initiation REG0-6567 By making use of microarray analyses, it was concluded that FNR activates <i>dcuSR</i> operon expression under anaerobiosis. A putative FNR-binding site, which was not shown in the paper, was identified upstream of this operon |CITS: [12754220]|.
EG10325 G7827 1 Regulation-of-Transcription-Initiation REG0-6567 By making use of microarray analyses, it was concluded that FNR activates <i>dcuSR</i> operon expression under anaerobiosis. A putative FNR-binding site, which was not shown in the paper, was identified upstream of this operon |CITS: [12754220]|.
EG11527 EG11950 1 Regulation-of-Transcription-Initiation REG0-5954;;REG0-5956 NarP appears to weakly antagonize the activation of <i>nrfA</i> by NarL at low nitrate concentrations |CITS:[11004182]|.
EG10457 EG11698 -1 Regulation-of-Transcription-Initiation REG0-4652;;REG0-4653;;REG0-4654;;REG0-4655
EG10836 EG11130 -1 Regulation-of-Transcription-Initiation REG0-10261;;REG0-10262;;REG0-10263;;REG0-10264;;REG0-11029;;REG0-11030
EG10164 EG12284 -2 Regulation-of-Transcription-Initiation REG0-4904;;REG0-4905 Although Crp has been observed to bind to this site, its function remains unknown.
EG10319 EG12067 1 Regulation-of-Transcription-Initiation REG0-4872;;REG0-5058 The regulatory effect of FlhDC in <i>napF</i> operon transcription has been proved by microarray analysis by |CITS: [11287152]|;; The regulatory effect of FlhDC in <i>napF</i> operon transcription has been proven only by microarray analysis by |CITS: [11287152]|.
EG10319 EG12064 1 Regulation-of-Transcription-Initiation REG0-4872;;REG0-5058 The regulatory effect of FlhDC in <i>napF</i> operon transcription has been proved by microarray analysis by |CITS: [11287152]|;; The regulatory effect of FlhDC in <i>napF</i> operon transcription has been proven only by microarray analysis by |CITS: [11287152]|.
EG10164 EG12287 -2 Regulation-of-Transcription-Initiation REG0-4904;;REG0-4905 Although Crp has been observed to bind to this site, its function remains unknown.
EG10319 EG12062 1 Regulation-of-Transcription-Initiation REG0-4872;;REG0-5058 The regulatory effect of FlhDC in <i>napF</i> operon transcription has been proved by microarray analysis by |CITS: [11287152]|;; The regulatory effect of FlhDC in <i>napF</i> operon transcription has been proven only by microarray analysis by |CITS: [11287152]|.
EG10164 EG12281 -2 Regulation-of-Transcription-Initiation REG0-4904;;REG0-4905 Although Crp has been observed to bind to this site, its function remains unknown.
EG10319 EG12060 1 Regulation-of-Transcription-Initiation REG0-4872;;REG0-5058 The regulatory effect of FlhDC in <i>napF</i> operon transcription has been proved by microarray analysis by |CITS: [11287152]|;; The regulatory effect of FlhDC in <i>napF</i> operon transcription has been proven only by microarray analysis by |CITS: [11287152]|.
EG10385 EG11629 1 Regulation-of-Transcription-Initiation REG0-6337
EG10061 EG10761 1 Regulation-of-Transcription-Initiation REG0-5830
EG10164 EG10230 1 Regulation-of-Transcription-Initiation REG0-9478
EG10643 G6457 1 Regulation-of-Transcription-Initiation REG0-6111;;REG0-6113
EG10643 G6456 1 Regulation-of-Transcription-Initiation REG0-6111;;REG0-6113
EG10319 EG12068 1 Regulation-of-Transcription-Initiation REG0-4872;;REG0-5058 The regulatory effect of FlhDC in <i>napF</i> operon transcription has been proved by microarray analysis by |CITS: [11287152]|;; The regulatory effect of FlhDC in <i>napF</i> operon transcription has been proven only by microarray analysis by |CITS: [11287152]|.
EG10325 EG12117 -1 Regulation-of-Transcription-Initiation REG0-6609 By making use of microarray analysis, Constantinidou et al. |CITS: [16377617]| concluded that FNR represses <i>ompX</i> gene expression. They also identified a putative FNR-binding site upstream of the gene, but the sequence was not shown
EG10184 G6217 1 Regulation-of-Transcription-Initiation REG0-5109;;REG0-5110;;REG0-5111
EG10164 EG12440 1 Regulation-of-Transcription-Initiation REG0-6481
EG12235 EG12236 -1 Regulation-of-Transcription-Initiation REG0-5155
EG12235 EG12237 -1 Regulation-of-Transcription-Initiation REG0-5155
EG12235 EG12235 -1 Regulation-of-Transcription-Initiation REG0-5155
EG10441 EG11669 1 Regulation-of-Transcription-Initiation REG0-9066;;REG0-9067
EG10672 G6877 1 Regulation-of-Transcription-Initiation REG0-6535
EG10319 EG12252 1 Regulation-of-Transcription-Initiation REG0-6418
EG10533 EG11357 -1 Regulation-of-Transcription-Initiation REG0-6158 The <i>dinG</i> sequence breaks the pattern of the binding site for the LexA repressor, since it takes the form TTG(N10)CAG instead of CTG(N10)CAG.
EG10800 EG10793 -1 Regulation-of-Transcription-Initiation REG0-5448
EG10020 EG10670 1 Regulation-of-Transcription-Initiation REG0-4566;;REG0-4567;;REG0-4568
EG10020 EG10671 -1 Regulation-of-Transcription-Initiation REG0-4593;;REG0-4594;;REG0-4595;;REG0-4596 Repression of <i>ompF</i> by CpxR could result from prevention of either OmpR or RNA polymerase binding |CITS: [16077119]|.;; Repression of <i>ompF</i> by CpxR could result from prevention of either OmpR or RNA polymerase binding |CITS: [16077119]|.;; Repression of <i>ompF</i> by CpxR could result from prevention of either OmpR or RNA polymerase binding |CITS: [16077119]|.;; Repression of <i>ompF</i> by CpxR could result from prevention of either OmpR or RNA polymerase binding |CITS: [16077119]|.
EG10164 G7685 -1 Regulation-of-Transcription-Initiation REG0-11100
EG10164 EG11150 1 Regulation-of-Transcription-Initiation REG0-4852 CRP and anaerobiosis are required for the hyf operon expression when the HyfR protein is the activator |CITS: [14702328]|.
EG10319 G0-9383 1 Regulation-of-Transcription-Initiation REG0-6542;;REG0-6543
G6346 EG10576 1 Regulation-of-Transcription-Initiation REG0-10431;;REG0-10432
EG10061 EG11369 -1 Regulation-of-Transcription-Initiation REG0-6167 ArcA repressed the <i>ubiCA</i> operon under anaerobiosis conditions |CITS:[15902464]|.
EG10906 EG10360 -1 Protein-Mediated-Translation-Regulation REG0-10836
EG10901 EG11033 -1 Protein-Mediated-Translation-Regulation REG0-9543
EG10029 EG11811 1 Regulation-of-Transcription-Initiation REG0-5483 Evidence supports the existence of a regulatory element controlling induction under oxygen-limiting conditions in <i>aidB</i>. The <i>aidB</i> mRNA start site is identical whether induction occurs via Ada-dependent or Ada-independent pathway.
EG12278 EG12279 -1 Regulation-of-Transcription-Initiation REG0-4907
EG10338 EG12298 -1 Regulation-of-Transcription-Initiation REG0-10896
EG10325 EG11821 -2 Regulation-of-Transcription-Initiation REG0-11076;;REG0-11077
EG10338 EG12296 -1 Regulation-of-Transcription-Initiation REG0-10896
EG10338 EG12297 -1 Regulation-of-Transcription-Initiation REG0-10896
EG10061 EG11560 1 Regulation-of-Transcription-Initiation REG0-5648;;REG0-5649;;REG0-5650;;REG0-5651
EG10061 EG11561 1 Regulation-of-Transcription-Initiation REG0-5648;;REG0-5649;;REG0-5650;;REG0-5651
EG10319 EG12661 1 Regulation-of-Transcription-Initiation REG0-6542;;REG0-6543
EG10319 EG12662 1 Regulation-of-Transcription-Initiation REG0-6542;;REG0-6543
EG10319 EG12663 1 Regulation-of-Transcription-Initiation REG0-6542;;REG0-6543
EG10275 EG10276 -1 Regulation-of-Transcription-Initiation REG0-6019
EG10275 EG10275 -1 Regulation-of-Transcription-Initiation REG0-6019
EG11078 G6528 1 Regulation-of-Transcription-Initiation REG0-6597;;REG0-6598
EG11078 G6529 1 Regulation-of-Transcription-Initiation REG0-6597;;REG0-6598
EG10325 G0-10677 1 Regulation-of-Transcription-Initiation REG0-10655
EG10359 EG10934 1 Regulation-of-Transcription-Initiation REG0-5855
EG10359 EG10932 1 Regulation-of-Transcription-Initiation REG0-5855
EG10359 EG10933 1 Regulation-of-Transcription-Initiation REG0-5855
EG10054 EG11074 -1 Regulation-of-Transcription-Initiation REG0-10592;;REG0-10593
EG10359 EG10931 1 Regulation-of-Transcription-Initiation REG0-5855
EG10942 EG10941 -1 Protein-Mediated-Translation-Regulation REG0-10656
EG10184 EG10198 1 Regulation-of-Transcription-Initiation REG0-5848
EG10942 EG10942 -1 Protein-Mediated-Translation-Regulation REG0-10656
EG20249 G6866 -1 Regulation-of-Transcription-Initiation REG0-6188 Expression of the regulated gene is affected as a result of mutating the regulatory protein. Note that this evidence does not eliminate the possiblity of an indirect effect of the regulator on the regulated gene.
EG10958 EG11425 1 Regulation-of-Transcription-Initiation REG0-10423
EG10958 EG11426 1 Regulation-of-Transcription-Initiation REG0-10423
EG10320 G357 1 Regulation-of-Transcription-Initiation REG0-6548;;REG0-6549
EG10958 EG11422 1 Regulation-of-Transcription-Initiation REG0-6400
EG10466 EG11041 -1 Regulation-of-Transcription-Initiation REG0-5465
EG10443 EG10442 -1 Regulation-of-Transcription-Initiation REG0-6581;;REG0-6582;;REG0-6583;;REG0-6584
EG10443 EG10443 -1 Regulation-of-Transcription-Initiation REG0-6581;;REG0-6582;;REG0-6583;;REG0-6584
G7326 EG12143 -1 Regulation-of-Transcription-Initiation REG0-6523
EG10385 G6780 1 Regulation-of-Transcription-Initiation REG0-6320
EG10385 G6781 1 Regulation-of-Transcription-Initiation REG0-6320
EG10385 G6782 1 Regulation-of-Transcription-Initiation REG0-6320
EG10164 EG10659 1 Regulation-of-Transcription-Initiation REG0-5050;;REG0-5051
EG10441 G6719 1 Regulation-of-Transcription-Initiation REG0-5097 This site of IHF binding is also used to regulate the divergent paaZp promoter.
EG10441 EG12084 -1 Regulation-of-Transcription-Initiation REG0-5632;;REG0-5633;;REG0-5636
G7678 G7675 -1 Regulation-of-Transcription-Initiation REG0-6420;;REG0-6421;;REG0-6422
EG10441 EG12086 -1 Regulation-of-Transcription-Initiation REG0-5632;;REG0-5633;;REG0-5636
EG10441 EG12087 -1 Regulation-of-Transcription-Initiation REG0-5632;;REG0-5633;;REG0-5636
EG10441 EG12082 -1 Regulation-of-Transcription-Initiation REG0-5632;;REG0-5633;;REG0-5636
EG10441 EG12083 -1 Regulation-of-Transcription-Initiation REG0-5632;;REG0-5633;;REG0-5636
EG10325 EG10991 1 Regulation-of-Transcription-Initiation REG0-5695;;REG0-5696
EG10325 EG10990 1 Regulation-of-Transcription-Initiation REG0-5695;;REG0-5696
EG10440 EG20080 1 Regulation-of-Transcription-Initiation REG0-6035
EG10441 EG12088 -1 Regulation-of-Transcription-Initiation REG0-5632;;REG0-5633;;REG0-5636
EG10441 EG12089 -1 Regulation-of-Transcription-Initiation REG0-5632;;REG0-5633;;REG0-5636
EG10440 G6708 1 Regulation-of-Transcription-Initiation REG0-5103 This site of IHF binding is also used to regulate the divergent paaAp promoter.
EG10440 G6709 1 Regulation-of-Transcription-Initiation REG0-5097 This site of IHF binding is also used to regulate the divergent paaZp promoter.
EG11544 EG11284 1 Regulation-of-Transcription-Initiation REG0-6279
EG11527 G6900 -1 Regulation-of-Transcription-Initiation REG0-9461;;REG0-9462
EG10441 G6715 1 Regulation-of-Transcription-Initiation REG0-5097 This site of IHF binding is also used to regulate the divergent paaZp promoter.
EG10441 EG11514 1 Regulation-of-Transcription-Initiation REG0-5241;;REG0-5242
EG10325 EG10297 1 Regulation-of-Transcription-Initiation REG0-6525
EG10020 G7609 1 Regulation-of-Transcription-Initiation REG0-4605
EG10359 G7705 -1 Regulation-of-Transcription-Initiation REG0-10784
EG10491 EG10026 -1 Regulation-of-Transcription-Initiation REG0-4748;;REG0-4749;;REG0-4750;;REG0-4751;;REG0-4752;;REG0-4753;;REG0-4754;;REG0-4756 The functional conformation of IclR has been speculated and proposed to be a dimer |CITS:[1447784]| or tetramer |CITS:[11420439]|. |CITS:[12492863] [8682810]| reported the IclR-binding sites as large binding regions for the whole IclR complex, at a first glance, with smaller binding sites reported in more detailed experiments. For seeing a future definition of the IclR functional conformation and to facilitate the studies of these sites, the IclR central positions of the binding sites have been annotated for each subunit (small sites), instead of annotating them as a complete site for the complex.;; The functional conformation of IclR has been speculated and proposed to be a dimer |CITS:[1447784]| or tetramer |CITS:[11420439]|. |CITS:[12492863] [8682810]| reported the IclR-binding sites as large binding regions for the whole IclR complex, at a first glance, with smaller binding sites reported in more detailed experiments. For seeing a future definition of the IclR functional conformation and to facilitate the studies of these sites, the IclR central positions of the binding sites have been annotated for each subunit (small sites), instead of annotating them as a complete site for the complex.;; The functional conformation of IclR has been speculated and proposed to be a dimer |CITS:[1447784]| or tetramer |CITS:[11420439]|. |CITS:[12492863] [8682810]| reported the IclR-binding sites as large binding regions for the whole IclR complex, at a first glance, with smaller binding sites reported in more detailed experiments. For seeing a future definition of the IclR functional conformation and to facilitate the studies of these sites, the IclR central positions of the binding sites have been annotated for each subunit (small sites), instead of annotating them as a complete site for the complex.;; The functional conformation of IclR has been speculated and proposed to be a dimer |CITS:[1447784]| or tetramer |CITS:[11420439]|. |CITS:[12492863] [8682810]| reported the IclR-binding sites as large binding regions for the whole IclR complex, at a first glance, with smaller binding sites reported in more detailed experiments. For seeing a future definition of the IclR functional conformation and to facilitate the studies of these sites, the IclR central positions of the binding sites have been annotated for each subunit (small sites), instead of annotating them as a complete site for the complex.;; The functional conformation of IclR has been speculated and proposed to be a dimer |CITS:[1447784]| or tetramer |CITS:[11420439]|. |CITS:[12492863] [8682810]| reported the IclR-binding sites as large binding regions for the whole IclR complex, at a first glance, with smaller binding sites reported in more detailed experiments. For seeing a future definition of the IclR functional conformation and to facilitate the studies of these sites, the IclR central positions of the binding sites have been annotated for each subunit (small sites), instead of annotating them as a complete site for the complex. The four small specific sites of the proximal binding site of IclR ( -26, -34, -42, and -53) were directly observed by |CITS:[12492863]|.;; The functional conformation of IclR has been speculated and proposed to be a dimer |CITS:[1447784]| or tetramer |CITS:[11420439]|. |CITS:[12492863] [8682810]| reported the IclR-binding sites as large binding regions for the whole IclR complex, at a first glance, with smaller binding sites reported in more detailed experiments. For seeing a future definition of the IclR functional conformation and to facilitate the studies of these sites, the IclR central positions of the binding sites have been annotated for each subunit (small sites), instead of annotating them as a complete site for the complex. The four small specific sites of the proximal binding site of IclR ( -26, -34, -42, and -53) were directly observed by |CITS:[12492863]|.;; The functional conformation of IclR has been speculated and proposed to be a dimer |CITS:[1447784]| or tetramer |CITS:[11420439]|. |CITS:[12492863] [8682810]| reported the IclR-binding sites as large binding regions for the whole IclR complex, at a first glance, with smaller binding sites reported in more detailed experiments. For seeing a future definition of the IclR functional conformation and to facilitate the studies of these sites, the IclR central positions of the binding sites have been annotated for each subunit (small sites), instead of annotating them as a complete site for the complex. The four small specific sites of the proximal binding site of IclR ( -26, -34, -42, and -53) were directly observed by |CITS:[12492863]|.;; The functional conformation of IclR has been speculated and proposed to be a dimer |CITS:[1447784]| or tetramer |CITS:[11420439]|. |CITS:[12492863] [8682810]| reported the IclR-binding sites as large binding regions for the whole IclR complex, at a first glance, with smaller binding sites reported in more detailed experiments. For seeing a future definition of the IclR functional conformation and to facilitate the studies of these sites, the IclR central positions of the binding sites have been annotated for each subunit (small sites), instead of annotating them as a complete site for the complex. The four small specific sites of the proximal binding site of IclR ( -26, -34, -42, and -53) were directly observed by |CITS:[12492863]|.
EG10385 EG12837 1 Regulation-of-Transcription-Initiation REG0-6319
[truncated: 292,898 more chars]
