# Supplementary material for: A flood-based information flow analysis and network minimization method for gene regulatory networks
Source: BMC Bioinformatics. 2013 Apr 24;14:137. doi: 10.1186/1471-2105-14-137 (PMC3672003; doi:10.1186/1471-2105-14-137)
Supplement: Additional file 1 — The source code, samples and a brief tutorial for NetFloods. [file 1471-2105-14-137-S1.zip › NetFloods/source/samples/exponential.csv]

Exponential phase genes	EG10506
	EG10872
	EG10873
	EG10864
	EG12424
	EG11231
	EG10883
	EG10871
	EG50003
	EG10544
	EG10399
	EG10360
	EG12415
	EG10905
	EG11037
	EG10670
	EG10103
	EG10457
	EG10886
	EG10669
	EG11005
	EG10893
	EG11023
	EG10870
	EG10367
	EG10874
	EG10891
	EG10902
	EG10881
	EG10884
	EG10764
	EG10671
	EG10466
	EG10909
	EG10865
	EG50001
	EG11003
	EG11036
	EG10867
	EG10866
	EG12414
	EG10900
	EG12419
	EG10918
	EG10755
	G7128
	EG12179
	EG12204
	EG11398
	EG11399
	EG50004
	EG11415
	EG10544
	EG10670
	EG10489
	EG10584
	EG10367
	EG11036
	EG10669
	EG10506
	EG11390
	EG11037
	EG10495
	EG10913
	EG10258
	EG11384
	EG10673
	EG50009
	EG10023
	EG10884
	EG10360
	EG10788
	EG10903
	EG11699
	EG10589
	EG10887
	EG11490
	EG11508
	EG10192
	EG10909
	EG10907
	EG10868
	EG10022
	EG10874
	EG10918
	EG12111
	EG50003
	EG11231
	EG10510
	EG10893
	EG10457
	EG10865
