# Supplementary material for: A flood-based information flow analysis and network minimization method for gene regulatory networks
Source: BMC Bioinformatics. 2013 Apr 24;14:137. doi: 10.1186/1471-2105-14-137 (PMC3672003; doi:10.1186/1471-2105-14-137)
Supplement: Additional file 1 — The source code, samples and a brief tutorial for NetFloods. [file 1471-2105-14-137-S1.zip › NetFloods/source/samples/exponential_extended.csv]

Tricarboxylic_acid_cylce	EG10022
	EG10023
	EG10026
	EG11325
	EG12316
	EG10331
	EG10356
	EG10357
	EG10358
	EG20080
	EG10402
	EG10489
	EG10543
	EG10576
	EG12069
	EG10756
	G6198
	EG10931
	EG10932
	EG10933
	EG10934
	EG10980
	EG10981
GO-0006096.Glycolysis	EG10024
	EG10025
	EG10258
	EG10282
	G7129
	EG10367
	gapC
	EG12957
	EG11699
	EG12296
	EG12768
	EG10543
	EG10576
	EG10699
	EG10700
	EG10702
	EG10703
	EG10803
	EG10804
	EG10979
	EG11015
	G6960
GO-0008652.Amino_acid_synthesis	EG12409
	G7184
	G7242
	EG10063
	EG10064
	EG10065
	EG10066
	EG11286
	EG10067
	EG10068
	EG11223
	EG10069
	EG10070
	EG10073
	EG10074
	EG10075
	EG10076
	EG10077
	EG10078
	EG10079
	EG10080
	EG10081
	EG10082
	EG10083
	EG10088
	EG10091
	EG10092
	EG10096
	EG10109
	EG10110
	EG10134
	EG10135
	EG10184
	EG10187
	EG10189
	EG10190
	EG10191
	EG10192
	EG10193
	EG10003
	EG10205
	EG10206
	EG10207
	EG10208
	EG10209
	EG10326
	EG11673
	EG10327
	EG10328
	EG11375
	EG11374
	G6862
	EG50011
	EG10372
	EG10374
	EG10383
	EG10403
	EG10404
	EG10408
	EG10418
	EG10419
	EG10444
	EG10445
	EG10446
	EG10447
	EG10448
	EG10449
	EG10450
	EG10451
	EG11269
	EG10452
	EG10493
	EG10494
	EG10495
	EG10496
	EG10497
	ilvG
	EG10499
	EG10500
	EG11270
	EG10501
	EG10502
	EG10503
	EG11275
	EG11275
	EG11226
	EG11577
	EG11576
	EG11575
	EG11280
	G6455
	EG12712
	EG10549
	EG10550
	EG10564
	EG10581
	EG10582
	EG10583
	EG10584
	EG10585
	EG10587
	EG10588
	EG10589
	EG10590
	EG10591
	G6136
	EG11090
	EG11138
	EG10682
	EG10683
	EG11493
	EG11675
	EG11746
	EG11747
	G6239
	EG10707
	EG10767
	EG10768
	EG10769
	EG10801
	G6644
	EG11539
	G6245
	EG10944
	EG10945
	EG10946
	EG10947
	EG10998
	EG10999
	EG11000
	EG11277
	EG11024
	EG11025
	EG11026
	EG11027
	EG11028
	EG11274
	EG11039
	EG11040
	EG11059
	G6188
	EG12384
	G6326
	EG11234
	G7506
GO:0006412 translation	EG10034
	EG10071
	EG10094
	EG10091
	EG10097
	EG10335
	EG10360
	EG10504
	EG10505
	EG10506
	EG10761
	EG10762
	EG10785
	EG10852
	EG10865
	EG10866
	EG10867
	EG10868
	EG10869
	EG10870
	EG10871
	EG10872
	EG10873
	EG10874
	EG10875
	EG10876
	EG10877
	EG10878
	EG10879
	EG10880
	EG10881
	EG10882
	EG10883
	EG10884
	EG10885
	EG10886
	EG10887
	EG10888
	EG10889
	EG10890
	EG10891
	EG10892
	EG10900
	EG10901
	EG10902
	EG10903
	EG10904
	EG10905
	EG10906
	EG10907
	EG10908
	EG10909
	EG10910
	EG10911
	EG10912
	EG10913
	EG10914
	EG10915
	EG10916
	EG10917
	EG10918
	EG10919
	EG10920
	EG10941
	EG11033
	EG11036
	EG11037
	EG11837
	EG12099
	EG12114
	EG50001
	EG50002
	G6096
	G6167
	G6362
	EG10390
	EG10407
	EG10409
	EG10410
	EG10947
GO:0006457 protein folding	EG10159
	EG10241
	EG10416
	EG10455
	EG10461
	EG10463
	EG10599
	EG10600
	EG10757
	EG10758
	EG10985
	EG11080
	EG12130
	EG12131
	EG12193
	EG12195
	EG12352
	EG12397
	G6242
	G6291
	G6380
	G6386
	G6481
	G6830
	G7207
	G7638
GO:0006464 protein modification process	EG10123
	EG10483
	EG10689
	EG10852
	EG11796
	EG11804
	G7211
