# Supplementary material for: A flood-based information flow analysis and network minimization method for gene regulatory networks
Source: BMC Bioinformatics. 2013 Apr 24;14:137. doi: 10.1186/1471-2105-14-137 (PMC3672003; doi:10.1186/1471-2105-14-137)
Supplement: Additional file 1 — The source code, samples and a brief tutorial for NetFloods. [file 1471-2105-14-137-S1.zip › NetFloods/source/samples/heat.csv]

GO:0009408 response to heat	G6362
	EG10953
	G6702
	G592
	EG11345
	EG10435
	EG10437
	EG10436
	EG11534
	EG11535
	EG10776
	G7743
	EG10542
	EG11663
	EG11676
	EG10461
	EG10241
	G7744
	EG10158
	EG10600
	EG10600
	EG10416
	EG10896
	EG10897
	EG10240
GO-0009409.response_to_cold	EG10166
	EG10506
	EG11837
	G6423
	EG10215
	EG12130
	EG11751
