# Supplementary material for: A flood-based information flow analysis and network minimization method for gene regulatory networks
Source: BMC Bioinformatics. 2013 Apr 24;14:137. doi: 10.1186/1471-2105-14-137 (PMC3672003; doi:10.1186/1471-2105-14-137)
Supplement: Additional file 1 — The source code, samples and a brief tutorial for NetFloods. [file 1471-2105-14-137-S1.zip › NetFloods/source/samples/heat.network]

EG10510 EG10773 0 sigma-factor proVp1 [TIM|S|Transcription
EG10510 G6639 0 sigma-factor gmrp [TIM|S|Transcription
EG10510 EG12100 0 sigma-factor talAp1;;talAp2;;tktBp [TIM|S|Transcription;; [TIM|S|Transcription;; [HIPP|W|Human
EG10510 EG11158 0 sigma-factor ssrSp2 [TIM|S|Transcription
EG10510 G7129 0 sigma-factor fbaBp [TIM|S|Transcription
EG10510 EG11391 0 sigma-factor osmYp [TIM|S|Transcription
EG10510 EG11833 0 sigma-factor yihGp [TIM|S|Transcription
EG10510 EG11938 0 sigma-factor yjcCp no-evidence-comment
EG10510 G7329 0 sigma-factor csiEp [TIM|S|Transcription
EG10510 EG11398 0 sigma-factor hdeAp [TIM|S|Transcription
EG10510 EG11399 0 sigma-factor hdeAp [TIM|S|Transcription
EG10510 G0-9562 0 sigma-factor ecnBp [TIM|S|Transcription
EG10510 G6644 0 sigma-factor puuAp [AIPP|W|Automated
EG10510 EG10804 0 sigma-factor pykFp1;;pykFp2 [HTTIM|S|High-throughput;; [HTTIM|S|High-throughput
EG10510 G7049 0 sigma-factor yedQp no-evidence-comment
EG10510 EG10803 0 sigma-factor pykAp1;;pykAp2 [HTTIM|S|High-throughput;; [HTTIM|S|High-throughput
EG10510 EG11222 0 sigma-factor alkAp [RPF|S|RNA
EG10510 EG11797 0 sigma-factor talAp1;;talAp2 [TIM|S|Transcription;; [TIM|S|Transcription
EG10510 G7017 0 sigma-factor znuAp [AIPP|W|Automated
EG10510 EG10029 0 sigma-factor adap [TIM|S|Transcription
EG10510 EG11738 0 sigma-factor rsdp1 [TIM|S|Transcription
EG10510 EG10242 0 sigma-factor dnaNp1;;dnaNp2;;dnaNp4 [TIM|S|Transcription;; [TIM|S|Transcription;; [TIM|S|Transcription
EG10510 EG10771 0 sigma-factor proVp1 [TIM|S|Transcription
EG10510 EG11531 0 sigma-factor cfap1;;cfap2 [TIM|S|Transcription;; [TIM|S|Transcription
EG10510 G0-8914 0 sigma-factor gadYp [TIM|S|Transcription
EG10510 EG10897 0 sigma-factor rpoHp1 [TIM|S|Transcription
EG10510 EG11648 0 sigma-factor dkgBp [AIPP|W|Automated
EG10510 EG11163 0 sigma-factor tolCp4 [TIM|S|Transcription
EG10510 EG12241 0 sigma-factor gadEp [TIM|S|Transcription
EG10510 EG12240 0 sigma-factor gadEp [TIM|S|Transcription
EG10510 EG12243 0 sigma-factor gadAp;;gadXp [TIM|S|Transcription;; [TIM|S|Transcription
EG10510 EG12242 0 sigma-factor gadXp [TIM|S|Transcription
EG10510 EG11125 0 sigma-factor yciGp [HIPP|W|Human
EG10510 EG11943 0 sigma-factor acsp2 [HTTIM|S|High-throughput
EG10510 EG11942 0 sigma-factor acsp2 [HTTIM|S|High-throughput
EG10510 G7039 0 sigma-factor fliYp from
EG10510 EG11490 0 sigma-factor gadBp [TIM|S|Transcription
EG10510 EG11508 0 sigma-factor srap [TIM|S|Transcription
EG10510 cbpAp 0 sigma-factor cbpAp [TIM|S|Transcription
EG10510 EG10782 0 sigma-factor pstCp;;pstSp [TIM|S|Transcription;; [TIM|S|Transcription
EG10510 EG10783 0 sigma-factor pstBp1;;pstCp;;pstSp [TIM|S|Transcription;; [TIM|S|Transcription;; [TIM|S|Transcription
EG10510 EG10469 0 sigma-factor hyaAp [TIM|S|Transcription
EG10510 EG10468 0 sigma-factor hyaAp [TIM|S|Transcription
EG10510 EG11090 0 sigma-factor mtnp [TIM|S|Transcription
EG10510 EG10784 0 sigma-factor pstCp;;pstSp [TIM|S|Transcription;; [TIM|S|Transcription
EG10510 G7872 0 sigma-factor ytfKp [TIM|S|Transcription
EG10510 EG11310 0 sigma-factor ydbDp [AIPP|W|Automated
EG10510 EG10258 0 sigma-factor enop4;;enop7 [HTTIM|S|High-throughput;; [HTTIM|S|High-throughput
EG10510 EG11329 0 sigma-factor csiDp;;gabDp2 [TIM|S|Transcription;; [TIM|S|Transcription
EG10510 EG10543 0 sigma-factor pdhRp [TIM|S|Transcription
EG10510 EG10702 0 sigma-factor pgip [TIM|S|Transcription
EG10510 EG10703 0 sigma-factor epdp [TIM|S|Transcription
EG10510 EG10700 0 sigma-factor pfkBp1;;pfkBp2 [TIM|S|Transcription;; [TIM|S|Transcription
EG10510 EG11751 0 sigma-factor otsAp;;otsBp;;otsBp2 [TIM|S|Transcription;; [TIM|S|Transcription;; no-evidence-comment
EG10510 EG11013 0 sigma-factor topAp5 [TIM|S|Transcription
EG10510 EG11544 0 sigma-factor gadEp;;gadEp1 [TIM|S|Transcription;; [TIM|S|Transcription
EG10510 EG10593 0 sigma-factor mglBp [HIPP|W|Human
EG10510 G7738 0 sigma-factor hofMp [AIPP|W|Automated
EG10510 G7739 0 sigma-factor hofMp [AIPP|W|Automated
EG10510 EG11811 0 sigma-factor aidBp [TIM|S|Transcription
EG10510 EG10592 0 sigma-factor mglBp [HIPP|W|Human
EG10510 G7736 0 sigma-factor hofMp [AIPP|W|Automated
EG10510 G7737 0 sigma-factor hofMp [AIPP|W|Automated
EG10510 G0-10588 0 sigma-factor appCp [HIPP|W|Human
EG10510 G6490 0 sigma-factor pqiAp1;;pqiAp2 [TIM|S|Transcription;; [TIM|S|Transcription
EG10510 G6491 0 sigma-factor pqiAp1;;pqiAp2 [TIM|S|Transcription;; [TIM|S|Transcription
EG10510 G6252 0 sigma-factor ylaBp no-evidence-comment
EG10510 EG11489 0 sigma-factor csgBp [TIM|S|Transcription
EG10510 EG11257 0 sigma-factor adrAp [TIM|S|Transcription
EG10510 EG10470 0 sigma-factor hyaAp [TIM|S|Transcription
EG10510 EG10471 0 sigma-factor hyaAp [TIM|S|Transcription
EG10510 EG10472 0 sigma-factor hyaAp [TIM|S|Transcription
EG10510 EG10473 0 sigma-factor hyaAp [TIM|S|Transcription
EG10510 EG11244 0 sigma-factor yggEp1;;yggEp2 [TIM|S|Transcription;; [TIM|S|Transcription
EG10510 G6855 0 sigma-factor asrp [TIM|S|Transcription
EG10510 EG11009 0 sigma-factor tolCp4 [TIM|S|Transcription
EG10510 EG11380 0 sigma-factor appCp [HIPP|W|Human
EG10510 EG10307 0 sigma-factor ficp [HIPP|W|Human
EG10510 G6996 0 sigma-factor yoaDp no-evidence-comment
EG10510 EG10956 0 sigma-factor sohBp1 [HIPP|W|Human
EG10510 G6546 0 sigma-factor csgDp1;;csgDp2 [TIM|S|Transcription;; [TIM|S|Transcription
EG10510 G6547 0 sigma-factor csgBp [TIM|S|Transcription
EG10510 G6544 0 sigma-factor csgDp1;;csgDp2 [TIM|S|Transcription;; [TIM|S|Transcription
EG10510 G6545 0 sigma-factor csgDp1;;csgDp2 [TIM|S|Transcription;; [TIM|S|Transcription
EG10510 G6543 0 sigma-factor csgDp1;;csgDp2 [TIM|S|Transcription;; [TIM|S|Transcription
EG10510 EG10594 0 sigma-factor mglBp [HIPP|W|Human
EG10510 EG10049 0 sigma-factor appCp [HIPP|W|Human
EG10510 EG12011 0 sigma-factor osmFp [TIM|S|Transcription
EG10510 EG12012 0 sigma-factor osmFp [TIM|S|Transcription
EG10510 EG11108 0 sigma-factor ybgAp1;;ybgAp2 [TIM|S|Transcription;; [TIM|S|Transcription
EG10510 EG10979 0 sigma-factor sucAp [TIM|S|Transcription
EG10510 EG10754 0 sigma-factor poxBp [TIM|S|Transcription
EG10510 G6548 0 sigma-factor csgBp [TIM|S|Transcription
EG10510 G7394 0 sigma-factor csiDp [TIM|S|Transcription
EG10510 EG11015 0 sigma-factor tpiAp2 [HTTIM|S|High-throughput
EG10510 G7424 0 sigma-factor ftsBp [AIPP|W|Automated
EG10510 EG11612 0 sigma-factor proPp2 [TIM|S|Transcription
EG10510 EG12712 0 sigma-factor luxSp1 [TIM|S|Transcription
EG10510 EG12228 0 sigma-factor yhiMp [AIPP|W|Automated
EG10510 G6094 0 sigma-factor ldcCp author
EG10510 EG10282 0 sigma-factor epdp [TIM|S|Transcription
EG10510 EG10280 0 sigma-factor fadLp [TIM|S|Transcription
EG10510 EG11379 0 sigma-factor appCp [HIPP|W|Human
EG10510 EG10441 0 sigma-factor ihfBp [TIM|S|Transcription
EG10510 EG10440 0 sigma-factor ihfAp4 [TIM|S|Transcription
EG10510 EG10681 0 sigma-factor oxyRp [TIM|S|Transcription
EG10510 EG10680 0 sigma-factor osmCp2 [TIM|S|Transcription
EG10510 EG11374 0 sigma-factor pcnBp3;;pcnBp4 [TIM|S|Transcription;; [TIM|S|Transcription
EG10510 EG12153 0 sigma-factor narUp2 [HIPP|W|Human
EG10510 EG12399 0 sigma-factor dhaKp [AIPP|W|Automated
EG10510 EG12713 0 sigma-factor yddGp [TIM|S|Transcription
EG10510 EG12396 0 sigma-factor yegEp no-evidence-comment
EG10510 EG11400 0 sigma-factor hdeAp [TIM|S|Transcription
EG10510 EG10961 0 sigma-factor speCp [HIPP|W|Human
EG10510 EG11381 0 sigma-factor glgSp1;;glgSp2 [TIM|S|Transcription;; [TIM|S|Transcription
EG10510 EG11618 0 sigma-factor mdtAp [AIPP|W|Automated
EG10510 EG11617 0 sigma-factor mdtAp [AIPP|W|Automated
EG10510 EG12334 0 sigma-factor mtnp [TIM|S|Transcription
EG10510 EG11972 0 sigma-factor ecpDp2 [TIM|S|Transcription
EG10510 EG11973 0 sigma-factor ecpDp2 [TIM|S|Transcription
EG10510 EG12333 0 sigma-factor mtnp [TIM|S|Transcription
EG10510 EG11610 0 sigma-factor evgAp1 [TIM|S|Transcription
EG10510 EG11165 0 sigma-factor tolCp4 [TIM|S|Transcription
EG10510 EG12010 0 sigma-factor osmFp [TIM|S|Transcription
EG10510 EG12008 0 sigma-factor mlrAp [HIPP|W|Human
EG10510 G7923 0 sigma-factor iraDp2 [TIM|S|Transcription
EG10510 G6673 0 sigma-factor ydaMp no-evidence-comment
EG10510 EG12231 0 sigma-factor uspBp [TIM|S|Transcription
EG10510 EG11879 0 sigma-factor rraAp [TIM|S|Transcription
EG10510 EG10699 0 sigma-factor pfkAp1;;pfkAp2 [HTTIM|S|High-throughput;; [HIPP|W|Human
EG10510 EG10456 0 sigma-factor hmpAp [TIM|S|Transcription
EG10510 EG30099 0 sigma-factor ssrSp2 [TIM|S|Transcription
EG10510 EG12624 0 sigma-factor yiaGp [TIM|S|Transcription
EG10510 EG10690 0 sigma-factor pcnBp3;;pcnBp4 [TIM|S|Transcription;; [TIM|S|Transcription
EG10510 EG11078 0 sigma-factor nhaAp2 [TIM|S|Transcription
EG10510 EG11164 0 sigma-factor tolCp4 [TIM|S|Transcription
EG10510 EG10368 0 sigma-factor epdp [TIM|S|Transcription
EG10510 G6783 0 sigma-factor dosCp no-evidence-comment
EG10510 G6784 0 sigma-factor dosCp no-evidence-comment
EG10510 G7055 0 sigma-factor hchAp2 [TIM|S|Transcription
EG10510 G6786 0 sigma-factor gadBp [TIM|S|Transcription
EG10510 EG10361 0 sigma-factor csiDp;;gabDp2 [TIM|S|Transcription;; [TIM|S|Transcription
EG10510 EG10362 0 sigma-factor galEp1 [TIM|S|Transcription
EG10510 EG10363 0 sigma-factor galEp1 [TIM|S|Transcription
EG10510 EG10366 0 sigma-factor galEp1 [TIM|S|Transcription
EG10510 EG12387 0 sigma-factor csiDp [TIM|S|Transcription
EG10510 EG12031 0 sigma-factor yeiLp [TIM|S|Transcription
EG10510 EG11609 0 sigma-factor evgAp1 [TIM|S|Transcription
EG10510 EG10735 0 sigma-factor pstBp1;;pstCp;;pstSp [TIM|S|Transcription;; [TIM|S|Transcription;; [TIM|S|Transcription
EG10510 EG10734 0 sigma-factor pstSp [TIM|S|Transcription
EG10510 EG11073 0 sigma-factor xthAp [TIM|S|Transcription
EG10510 EG12136 0 sigma-factor mdtAp [AIPP|W|Automated
EG10510 G6886 0 sigma-factor sodCp [TIM|S|Transcription
EG10510 G6605 0 sigma-factor ycgZp [HIPP|W|Human
EG10510 G6604 0 sigma-factor ycgZp [HIPP|W|Human
EG10510 G6607 0 sigma-factor ycgZp [HIPP|W|Human
EG10510 G6606 0 sigma-factor ycgZp [HIPP|W|Human
EG10510 G6764 0 sigma-factor ansPp1;;ansPp2 [TIM|S|Transcription;; [TIM|S|Transcription
EG10510 G7837 0 sigma-factor blcp [TIM|S|Transcription
EG10510 EG10509 0 sigma-factor katEp [TIM|S|Transcription
EG10510 EG10679 0 sigma-factor osmBp1;;osmBp2 [TIM|S|Transcription;; [TIM|S|Transcription
EG10510 G6806 0 sigma-factor lsrAp [AIPP|W|Automated
EG10510 G6805 0 sigma-factor lsrAp [AIPP|W|Automated
EG10510 G6804 0 sigma-factor lsrAp [AIPP|W|Automated
EG10510 G6803 0 sigma-factor lsrAp [AIPP|W|Automated
EG10510 G6802 0 sigma-factor lsrAp [AIPP|W|Automated
EG10510 G6801 0 sigma-factor lsrAp [AIPP|W|Automated
EG10510 G6800 0 sigma-factor lsrAp [AIPP|W|Automated
EG10510 EG11017 0 sigma-factor treAp [TIM|S|Transcription
EG10510 EG10625 0 sigma-factor mutSp [TIM|S|Transcription
EG10510 EG10367 0 sigma-factor gapAp1 [TIM|S|Transcription
EG10510 EG10358 0 sigma-factor fumCp [TIM|S|Transcription
EG10510 EG11699 0 sigma-factor gpmAp;;gpmAp2 [HTTIM|S|High-throughput;; [HTTIM|S|High-throughput
EG10510 EG11698 0 sigma-factor galEp1 [TIM|S|Transcription
EG10510 EG10125 0 sigma-factor bolAp1 [TIM|S|Transcription
EG10510 EG12120 0 sigma-factor rssAp [TIM|S|Transcription
EG10510 EG12121 0 sigma-factor rssAp;;rssBp [TIM|S|Transcription;; [TIM|S|Transcription
EG10510 EG10339 0 sigma-factor ftsQp1 [TIM|S|Transcription
EG10510 G6118 0 sigma-factor dinBp [AIPP|W|Automated
EG10510 G6115 0 sigma-factor dinBp [AIPP|W|Automated
EG10510 EG11415 0 sigma-factor dpsp [TIM|S|Transcription
EG10510 G6117 0 sigma-factor dinBp [AIPP|W|Automated
EG10510 G6116 0 sigma-factor dinBp [AIPP|W|Automated
EG10510 EG10736 0 sigma-factor ybgAp1;;ybgAp2 [TIM|S|Transcription;; [TIM|S|Transcription
EG10510 EG12440 0 sigma-factor mplp1 [HIPP|W|Human
EG10510 EG10828 0 sigma-factor dnaNp1;;dnaNp2;;dnaNp4 [TIM|S|Transcription;; [TIM|S|Transcription;; [TIM|S|Transcription
EG10510 EG10980 0 sigma-factor sucAp [TIM|S|Transcription
EG10510 EG10981 0 sigma-factor sucAp [TIM|S|Transcription
EG10510 EG10982 0 sigma-factor sucAp [TIM|S|Transcription
EG10510 EG10342 0 sigma-factor ftsQp1;;ftsQp2 [TIM|S|Transcription;; [TIM|S|Transcription
EG10510 EG11325 0 sigma-factor acnAp1 [TIM|S|Transcription
EG10510 EG10347 0 sigma-factor ftsQp1 [TIM|S|Transcription
EG10510 EG50009 0 sigma-factor gadAp [TIM|S|Transcription
EG10510 EG11127 0 sigma-factor yciGp [HIPP|W|Human
EG10510 EG11126 0 sigma-factor yciGp [HIPP|W|Human
EG10510 EG11752 0 sigma-factor otsBp;;otsBp2 [TIM|S|Transcription;; no-evidence-comment
EG10510 EG10025 0 sigma-factor aceEp;;pdhRp [TIM|S|Transcription;; [TIM|S|Transcription
EG10510 EG10024 0 sigma-factor aceEp;;pdhRp [TIM|S|Transcription;; [TIM|S|Transcription
EG10510 EG11626 0 sigma-factor artPp1;;artPp2;;artPp3 [TIM|S|Transcription;; [TIM|S|Transcription;; [TIM|S|Transcription
EG10510 EG11627 0 sigma-factor artPp1;;artPp2;;artPp3 [TIM|S|Transcription;; [TIM|S|Transcription;; [TIM|S|Transcription
EG10510 EG11624 0 sigma-factor artPp1;;artPp2;;artPp3 [TIM|S|Transcription;; [TIM|S|Transcription;; [TIM|S|Transcription
EG10510 EG11625 0 sigma-factor artPp1;;artPp2;;artPp3 [TIM|S|Transcription;; [TIM|S|Transcription;; [TIM|S|Transcription
EG10510 EG12009 0 sigma-factor osmFp [TIM|S|Transcription
EG10510 G6628 0 sigma-factor dhaRp [AIPP|W|Automated
EG10510 G6627 0 sigma-factor dhaKp [AIPP|W|Automated
EG10510 G6626 0 sigma-factor dhaKp [AIPP|W|Automated
EG10510 EG10652 0 sigma-factor nhaAp2 [TIM|S|Transcription
EG10510 EG10772 0 sigma-factor proVp1 [TIM|S|Transcription
EG10510 G7113 0 sigma-factor mdtAp [AIPP|W|Automated
EG10510 EG12957 0 sigma-factor glkp;;glkp1 [HIPP|W|Human;; [HTTIM|S|High-throughput
EG10510 G7114 0 sigma-factor mdtAp [AIPP|W|Automated
EG10510 G7115 0 sigma-factor mdtAp [AIPP|W|Automated
EG10510 G6942 0 sigma-factor astCp3 [TIM|S|Transcription
EG10510 G6943 0 sigma-factor astCp3 [TIM|S|Transcription
EG10510 G6940 0 sigma-factor astCp3 [TIM|S|Transcription
EG10510 G6941 0 sigma-factor astCp3 [TIM|S|Transcription
EG10510 G6944 0 sigma-factor astCp3 [TIM|S|Transcription
EG10510 EG10044 0 sigma-factor osmEp [TIM|S|Transcription
EG10510 EG11338 0 sigma-factor msyBp [TIM|S|Transcription
EG10510 G6450 0 sigma-factor ybjPp [TIM|S|Transcription
EG10510 EG11330 0 sigma-factor csiDp;;gabDp2 [TIM|S|Transcription;; [TIM|S|Transcription
EG10510 EG10031 0 sigma-factor adhEp1;;adhEp2 [TIM|S|Transcription;; [TIM|S|Transcription
EG10510 EG11448 0 sigma-factor acsp2 [HTTIM|S|High-throughput
EG10510 EG11449 0 sigma-factor hdfRp [IHBCE|W|Inferred
EG10510 EG12292 0 sigma-factor aldBp [TIM|S|Transcription
EG10510 EG11088 0 sigma-factor pdhRp [TIM|S|Transcription
EG10510 EG10037 0 sigma-factor adap [TIM|S|Transcription
EG10898 EG11821 0 sigma-factor glnKp [HIPP|W|Human
EG10898 G7414 0 sigma-factor hycAp [TIM|S|Transcription
EG10898 G7413 0 sigma-factor norVp [TIM|S|Transcription
EG10898 EG11519 0 sigma-factor nikAp2 [HIPP|W|Human
EG10898 EG11693 0 sigma-factor emrDp [HIPP|W|Human
EG10898 EG10319 0 sigma-factor flhDp2 [HIPP|W|Human
EG10898 EG12045 0 sigma-factor yejHp [HIPP|W|Human
EG10898 G6778 0 sigma-factor ddpXp [HIPP|W|Human
EG10898 G6779 0 sigma-factor ddpXp [HIPP|W|Human
EG10898 G7487 0 sigma-factor xdhAp2 [HIPP|W|Human
EG10898 G7486 0 sigma-factor xdhAp2 [HIPP|W|Human
EG10898 EG12125 0 sigma-factor argTp [AIPP|W|Automated
EG10898 EG12124 0 sigma-factor argTp [AIPP|W|Automated
EG10898 G6777 0 sigma-factor ddpXp [HIPP|W|Human
EG10898 EG11669 0 sigma-factor atoDp [IMP|W|Inferred
EG10898 G6517 0 sigma-factor rutAp [HIPP|W|Human
EG10898 EG11933 0 sigma-factor pspGp [ICA|W|Inferred
EG10898 EG10452 0 sigma-factor argTp [AIPP|W|Automated
EG10898 EG10320 0 sigma-factor flhDp2 [HIPP|W|Human
EG10898 G7302 0 sigma-factor hyfAp [TIM|S|Transcription
EG10898 G7303 0 sigma-factor hyfAp [TIM|S|Transcription
EG10898 G7300 0 sigma-factor hyfAp [TIM|S|Transcription
EG10898 G7301 0 sigma-factor hyfAp [TIM|S|Transcription
EG10898 G7306 0 sigma-factor hyfAp [TIM|S|Transcription
EG10898 G7307 0 sigma-factor hyfAp [TIM|S|Transcription
EG10898 G7304 0 sigma-factor hyfAp [TIM|S|Transcription
EG10898 G7305 0 sigma-factor hyfAp [TIM|S|Transcription
EG10898 EG11942 0 sigma-factor actPp [HIPP|W|Human
EG10898 G7308 0 sigma-factor hyfAp [TIM|S|Transcription
EG10898 G7309 0 sigma-factor hyfAp [TIM|S|Transcription
EG10898 G7498 0 sigma-factor ygfKp [HIPP|W|Human
EG10898 G6521 0 sigma-factor rutAp [HIPP|W|Human
EG10898 G6520 0 sigma-factor rutAp [HIPP|W|Human
EG10898 G6523 0 sigma-factor rutAp [HIPP|W|Human
EG10898 G6522 0 sigma-factor rutAp [HIPP|W|Human
EG10898 EG11670 0 sigma-factor atoDp [IMP|W|Inferred
EG10898 EG11671 0 sigma-factor atoDp [IMP|W|Inferred
EG10898 EG11672 0 sigma-factor atoDp [IMP|W|Inferred
EG10898 G0-8910 0 sigma-factor glmYp1 [TIM|S|Transcription
EG10898 G7497 0 sigma-factor ygfKp [HIPP|W|Human
EG10898 EG11282 0 sigma-factor hyfAp [TIM|S|Transcription
EG10898 G0-9383 0 sigma-factor gltIp inference
EG10898 G6781 0 sigma-factor ddpXp [HIPP|W|Human
EG10898 G6780 0 sigma-factor ddpXp [HIPP|W|Human
EG10898 G6969 0 sigma-factor yeaGp1 [AIPP|W|Automated
EG10898 EG11918 0 sigma-factor zraPp [HIPP|W|Human
EG10898 G6782 0 sigma-factor ddpXp [HIPP|W|Human
EG10898 EG10475 0 sigma-factor hycAp [TIM|S|Transcription
EG10898 EG10474 0 sigma-factor hycAp [TIM|S|Transcription
EG10898 EG10477 0 sigma-factor hycAp [TIM|S|Transcription
EG10898 EG10476 0 sigma-factor hycAp [TIM|S|Transcription
EG10898 EG10479 0 sigma-factor hycAp [TIM|S|Transcription
EG10898 EG10478 0 sigma-factor hycAp [TIM|S|Transcription
EG10898 EG10072 0 sigma-factor argTp [AIPP|W|Automated
EG10898 EG10776 0 sigma-factor pspAp [TIM|S|Transcription
EG10898 EG10777 0 sigma-factor pspAp [TIM|S|Transcription
EG10898 EG11866 0 sigma-factor rhaDp [HIPP|W|Human
EG10898 EG12662 0 sigma-factor gltIp inference
EG10898 EG12663 0 sigma-factor gltIp inference
EG10898 EG12661 0 sigma-factor gltIp inference
EG10898 EG11566 0 sigma-factor yaaUp [HIPP|W|Human
EG10898 EG10778 0 sigma-factor pspAp [TIM|S|Transcription
EG10898 EG10779 0 sigma-factor pspAp [TIM|S|Transcription
EG10898 G6402 0 sigma-factor ybhKp [AIPP|W|Automated
EG10898 G6643 0 sigma-factor puuPp [HIPP|W|Human
EG10898 G6970 0 sigma-factor yeaGp1 [AIPP|W|Automated
EG10898 EG10780 0 sigma-factor pspAp [TIM|S|Transcription
EG10898 EG10461 0 sigma-factor htpGp3 [HIPP|W|Human
EG10898 EG12403 0 sigma-factor chaCp [AIPP|W|Automated
EG10898 EG12247 0 sigma-factor yhjCp [HIPP|W|Human
EG10898 G7485 0 sigma-factor xdhAp2 [HIPP|W|Human
EG10898 G6184 0 sigma-factor yahEp [HIPP|W|Human
EG10898 EG11551 0 sigma-factor hydNp [TIM|S|Transcription
EG10898 EG11552 0 sigma-factor hydNp [TIM|S|Transcription
EG10898 G6944 0 sigma-factor astCp2 [TIM|S|Transcription
EG10898 G6943 0 sigma-factor astCp2 [TIM|S|Transcription
EG10898 G6942 0 sigma-factor astCp2 [TIM|S|Transcription
EG10898 G6941 0 sigma-factor astCp2 [TIM|S|Transcription
EG10898 G6940 0 sigma-factor astCp2 [TIM|S|Transcription
EG10898 G6198 0 sigma-factor prpBp [AIPP|W|Automated
EG10898 G6199 0 sigma-factor prpBp [AIPP|W|Automated
EG10898 EG10090 0 sigma-factor aslBp [AIPP|W|Automated
EG10898 G6196 0 sigma-factor prpBp [AIPP|W|Automated
EG10898 EG11629 0 sigma-factor potFp1 [AIPP|W|Automated
EG10898 EG12191 0 sigma-factor glnKp [HIPP|W|Human
EG10898 EG10897 0 sigma-factor rpoHp6 [TIM|S|Transcription
EG10898 G7751 0 sigma-factor rtcBp [TIM|S|Transcription
EG10898 G7750 0 sigma-factor rtcBp [TIM|S|Transcription
EG10898 EG10014 0 sigma-factor acrDp2 [HIPP|W|Human
EG10898 EG10285 0 sigma-factor fdhFp [TIM|S|Transcription
EG10898 EG12077 0 sigma-factor nikAp2 [HIPP|W|Human
EG10898 EG12076 0 sigma-factor nikAp2 [HIPP|W|Human
EG10898 EG12075 0 sigma-factor nikAp2 [HIPP|W|Human
EG10898 G7596 0 sigma-factor ygjGp [TIM|S|Transcription
EG10898 EG12079 0 sigma-factor nikAp2 [HIPP|W|Human
EG10898 EG12078 0 sigma-factor nikAp2 [HIPP|W|Human
EG10898 G7679 0 sigma-factor dcuDp2 [HIPP|W|Human
EG10898 EG12837 0 sigma-factor yhdWp [AIPP|W|Automated
EG10898 EG12836 0 sigma-factor yhdWp [AIPP|W|Automated
EG10898 EG12835 0 sigma-factor yhdWp [AIPP|W|Automated
EG10898 EG12834 0 sigma-factor yhdWp [AIPP|W|Automated
EG10898 EG11630 0 sigma-factor potFp1 [AIPP|W|Automated
EG10898 EG11631 0 sigma-factor potFp1 [AIPP|W|Automated
EG10898 EG11632 0 sigma-factor potFp1 [AIPP|W|Automated
EG10898 EG10480 0 sigma-factor hycAp [TIM|S|Transcription
EG10898 EG10481 0 sigma-factor hycAp [TIM|S|Transcription
EG10898 EG10482 0 sigma-factor zraSp [HIPP|W|Human
EG10898 EG10483 0 sigma-factor hypAp [TIM|S|Transcription
EG10898 EG10484 0 sigma-factor hypAp [TIM|S|Transcription
EG10898 EG10485 0 sigma-factor hypAp [TIM|S|Transcription
EG10898 EG10486 0 sigma-factor hypAp [TIM|S|Transcription
EG10898 EG10487 0 sigma-factor hypAp [TIM|S|Transcription
EG10898 EG10007 0 sigma-factor argTp [AIPP|W|Automated
EG10898 G6518 0 sigma-factor rutAp [HIPP|W|Human
EG10898 G6519 0 sigma-factor rutAp [HIPP|W|Human
EG10898 G6359 0 sigma-factor gltIp inference
EG10898 EG11150 0 sigma-factor hyfAp [TIM|S|Transcription
EG10898 EG11606 0 sigma-factor kchp [AIPP|W|Automated
EG10898 EG10008 0 sigma-factor zraSp [HIPP|W|Human
EG10898 G6200 0 sigma-factor prpBp [AIPP|W|Automated
EG10898 EG12450 0 sigma-factor norVp [TIM|S|Transcription
EG10898 EG11535 0 sigma-factor ibpBp [TIM|S|Transcription
EG10898 EG10301 0 sigma-factor hypAp [TIM|S|Transcription
EG10898 G7072 0 sigma-factor nacp [TIM|S|Transcription
EG10898 EG12356 0 sigma-factor rtcRp inference
EG10898 EG10389 0 sigma-factor glnHp2 [TIM|S|Transcription
EG10898 EG10388 0 sigma-factor glnHp2 [TIM|S|Transcription
EG10898 EG10387 0 sigma-factor glnAp2 [TIM|S|Transcription
EG10898 EG10386 0 sigma-factor glnHp2 [TIM|S|Transcription
EG10898 EG10385 0 sigma-factor glnAp2 [TIM|S|Transcription
EG10898 EG10383 0 sigma-factor glnAp2 [TIM|S|Transcription
EG10898 EG11092 0 sigma-factor crlp2 [HIPP|W|Human
EG10897 EG30074 0 sigma-factor rrsEp [HIPP|W|Human
EG10897 EG30075 0 sigma-factor rrsGp1 [HIPP|W|Human
EG10897 EG30076 0 sigma-factor rrsHp1 [HIPP|W|Human
EG10897 EG30077 0 sigma-factor rrsAp1 [HIPP|W|Human
EG10897 EG30070 0 sigma-factor rrsAp1 [HIPP|W|Human
EG10897 EG30071 0 sigma-factor rrsBp1 [TIM|S|Transcription
EG10897 EG30072 0 sigma-factor rrsCp1 [HIPP|W|Human
EG10897 EG11535 0 sigma-factor ibpAp [TIM|S|Transcription
EG10897 G6789 0 sigma-factor ydeOp from
EG10897 EG30078 0 sigma-factor rrsBp1 [TIM|S|Transcription
EG10897 EG10367 0 sigma-factor gapAp2 [TIM|S|Transcription
EG10897 EG11775 0 sigma-factor ybfEp [AIPP|W|Automated
EG10897 EG11676 0 sigma-factor hslVp [TIM|S|Transcription
EG10897 EG11281 0 sigma-factor mutLp2 [TIM|S|Transcription
EG10897 EG10438 0 sigma-factor hfqp1;;miaAp2;;mutLp2 initiation;; [TIM|S|Transcription;; [TIM|S|Transcription
EG10897 EG30073 0 sigma-factor rrsDp1 [TIM|S|Transcription
EG10897 G6852 0 sigma-factor dgsAp2 [TIM|S|Transcription
EG10897 G6851 0 sigma-factor dgsAp2 [TIM|S|Transcription
EG10897 G7011 0 sigma-factor pphAp [TIM|S|Transcription
EG10897 G0-8893 0 sigma-factor dnaKp1;;dnaKp2;;dnaKp3 [TIM|S|Transcription;; [TIM|S|Transcription;; [TIM|S|Transcription
EG10897 G6557 0 sigma-factor bssSp1;;bssSp2 [IDA|W|Inferred;; [TIM|S|Transcription
EG10897 G6554 0 sigma-factor yceJp [IDA|W|Inferred
EG10897 EG12012 0 sigma-factor osmFp2 from
EG10897 EG12010 0 sigma-factor osmFp2 from
EG10897 EG12011 0 sigma-factor osmFp2 from
EG10897 EG11372 0 sigma-factor pgpCp [AIPP|W|Automated
EG10897 EG30043 0 sigma-factor rrsAp1 [HIPP|W|Human
EG10897 EG11371 0 sigma-factor pgpCp [AIPP|W|Automated
EG10897 EG30045 0 sigma-factor rrsHp1 [HIPP|W|Human
EG10897 EG11424 0 sigma-factor rfaDp3 [TIM|S|Transcription
EG10897 EG10390 0 sigma-factor glnSp2 [IDA|W|Inferred
EG10897 EG11071 0 sigma-factor xerDp [HIPP|W|Human
EG10897 G6363 0 sigma-factor ybeZp [TIM|S|Transcription
EG10897 G7910 0 sigma-factor yjhIp from
EG10897 EG11067 0 sigma-factor holCp [TIM|S|Transcription
EG10897 G7912 0 sigma-factor yjhIp from
EG10897 EG30079 0 sigma-factor rrsCp1 [HIPP|W|Human
EG10897 EG10241 0 sigma-factor dnaKp1;;dnaKp2;;dnaKp3 [TIM|S|Transcription;; [TIM|S|Transcription;; [TIM|S|Transcription
EG10897 EG10240 0 sigma-factor dnaKp1;;dnaKp2;;dnaKp3 [TIM|S|Transcription;; [TIM|S|Transcription;; [TIM|S|Transcription
EG10897 EG10416 0 sigma-factor grpEp [TIM|S|Transcription
EG10897 EG11820 0 sigma-factor yceJp [IDA|W|Inferred
EG10897 G6362 0 sigma-factor ybeZp [TIM|S|Transcription
EG10897 EG30009 0 sigma-factor rrsDp1 [TIM|S|Transcription
EG10897 EG11441 0 sigma-factor prlCp [IDA|W|Inferred
EG10897 G6234 0 sigma-factor ribEp [TIM|S|Transcription
EG10897 EG10157 0 sigma-factor clpBp [TIM|S|Transcription
EG10897 G7531 0 sigma-factor rdgBp [TIM|S|Transcription
EG10897 EG10159 0 sigma-factor clpPp3 [TIM|S|Transcription
EG10897 EG10158 0 sigma-factor clpPp3 [TIM|S|Transcription
EG10897 EG30103 0 sigma-factor rrsDp1 [TIM|S|Transcription
EG10897 EG10542 0 sigma-factor lonp [HIPP|W|Human
EG10897 EG11651 0 sigma-factor yafDp [TIM|S|Transcription
EG10897 EG11650 0 sigma-factor yafDp [TIM|S|Transcription
EG10897 EG11013 0 sigma-factor topAp1 [TIM|S|Transcription
EG10897 EG10548 0 sigma-factor ileSp3 [TIM|S|Transcription
EG10897 G7744 0 sigma-factor hslRp [TIM|S|Transcription
EG10897 EG12870 0 sigma-factor ycjXp [TIM|S|Transcription
EG10897 EG10492 0 sigma-factor ileSp3 [TIM|S|Transcription
EG10897 G6206 0 sigma-factor mhpTp [AIPP|W|Automated
EG10897 G7409 0 sigma-factor ygaDp [TIM|S|Transcription
EG10897 EG11527 0 sigma-factor narPp [TIM|S|Transcription
EG10897 G7743 0 sigma-factor hslRp;;yrfGp [TIM|S|Transcription;; from
EG10897 G7742 0 sigma-factor yrfGp from
EG10897 EG11080 0 sigma-factor ileSp3 [TIM|S|Transcription
EG10897 EG11081 0 sigma-factor ileSp3 [TIM|S|Transcription
EG10897 EG11083 0 sigma-factor hepAp2 [TIM|S|Transcription
EG10897 G7748 0 sigma-factor nfuAp2 [TIM|S|Transcription
EG10897 EG10436 0 sigma-factor hfqp1;;miaAp2;;mutLp2 initiation;; [TIM|S|Transcription;; [TIM|S|Transcription
EG10897 EG10437 0 sigma-factor hfqp1;;miaAp2;;mutLp2 initiation;; [TIM|S|Transcription;; [TIM|S|Transcription
EG10897 EG11151 0 sigma-factor raiAp from
EG10897 EG12210 0 sigma-factor rfaDp3 [TIM|S|Transcription
EG10897 EG12196 0 sigma-factor yccEp from
EG10897 EG12845 0 sigma-factor casDp;;ygbFp from;; [TIM|S|Transcription
EG10897 EG10435 0 sigma-factor hfqp1;;miaAp2;;mutLp2 initiation;; [TIM|S|Transcription;; [TIM|S|Transcription
EG10897 G6637 0 sigma-factor yciSp [TIM|S|Transcription
EG10897 G6966 0 sigma-factor gapAp2 [TIM|S|Transcription
EG10897 EG11042 0 sigma-factor ycjXp [TIM|S|Transcription
EG10897 EG30035 0 sigma-factor rrsGp1 [HIPP|W|Human
EG10897 EG11969 0 sigma-factor yhdNp [TIM|S|Transcription
EG10897 EG11413 0 sigma-factor holCp [TIM|S|Transcription
EG10897 EG10704 0 sigma-factor ribEp [TIM|S|Transcription
EG10897 EG11534 0 sigma-factor ibpAp [TIM|S|Transcription
EG10897 EG10600 0 sigma-factor groSp [HIPP|W|Human
EG10897 EG11128 0 sigma-factor yciSp [TIM|S|Transcription
EG10897 G6500 0 sigma-factor hspQp from
EG10897 G7530 0 sigma-factor rdgBp [TIM|S|Transcription
EG10897 G6894 0 sigma-factor ydhQp [TIM|S|Transcription
EG10897 EG11322 0 sigma-factor ribEp [TIM|S|Transcription
EG10897 EG13235 0 sigma-factor mngAp [HIPP|W|Human
EG10897 EG13236 0 sigma-factor mngAp [HIPP|W|Human
EG10897 G6102 0 sigma-factor yafUp from
EG10897 EG10329 0 sigma-factor mutMp;;mutMp2 [TIM|S|Transcription;; [AIPP|W|Automated
EG10897 G7425 0 sigma-factor casDp from
EG10897 G7426 0 sigma-factor casDp from
EG10897 G7427 0 sigma-factor casDp from
EG10897 EG12691 0 sigma-factor yciSp [TIM|S|Transcription
EG10897 EG10889 0 sigma-factor rpmEp [IDA|W|Inferred
EG10897 EG10731 0 sigma-factor phoPp3 [TIM|S|Transcription
EG10897 EG10730 0 sigma-factor creAp2 [TIM|S|Transcription
EG10897 EG10809 0 sigma-factor yciSp [TIM|S|Transcription
EG10897 EG10732 0 sigma-factor phoPp3 [TIM|S|Transcription
EG10897 G6268 0 sigma-factor ybbNp1;;ybbNp2 [IDA|W|Inferred;; [AIPP|W|Automated
EG10897 EG11970 0 sigma-factor yhdNp [TIM|S|Transcription
EG10897 EG30089 0 sigma-factor rrsGp1 [HIPP|W|Human
EG10897 EG30088 0 sigma-factor rrsEp [HIPP|W|Human
EG10897 EG11507 0 sigma-factor rlmEp2 [TIM|S|Transcription
EG10897 EG11506 0 sigma-factor rlmEp2 [TIM|S|Transcription
EG10897 EG11509 0 sigma-factor htgAp1 [TIM|S|Transcription
EG10897 EG12233 0 sigma-factor prlCp [IDA|W|Inferred
EG10897 EG30087 0 sigma-factor rrsDp1 [TIM|S|Transcription
EG10897 EG30086 0 sigma-factor rrsCp1 [HIPP|W|Human
EG10897 EG30081 0 sigma-factor rrsEp [HIPP|W|Human
EG10897 EG30080 0 sigma-factor rrsDp1 [TIM|S|Transcription
EG10897 EG30083 0 sigma-factor rrsHp1 [HIPP|W|Human
EG10897 EG30082 0 sigma-factor rrsGp1 [HIPP|W|Human
EG10897 EG11022 0 sigma-factor trmAp [TIM|S|Transcription
EG10897 EG10896 0 sigma-factor rpoDp3 [TIM|S|Transcription
EG10897 G7696 0 sigma-factor yrdAp from
EG10897 EG11592 0 sigma-factor ybeDp [HIPP|W|Human
EG10897 EG30032 0 sigma-factor rrsBp1 [TIM|S|Transcription
EG10897 EG30033 0 sigma-factor rrsCp1 [HIPP|W|Human
EG10897 EG30034 0 sigma-factor rrsEp [HIPP|W|Human
EG10897 G6462 0 sigma-factor macBp1;;macBp2 [AIPP|W|Automated;; [AIPP|W|Automated
EG10897 EG10168 0 sigma-factor ybeZp [TIM|S|Transcription
EG10897 EG12004 0 sigma-factor yehRp from
EG10897 EG12009 0 sigma-factor osmFp2 from
EG10897 EG30090 0 sigma-factor rrsHp1 [HIPP|W|Human
EG10897 EG30091 0 sigma-factor rrsDp1 [TIM|S|Transcription
EG10897 EG11189 0 sigma-factor rfaDp3 [TIM|S|Transcription
EG10897 EG11591 0 sigma-factor ybeDp [HIPP|W|Human
EG10897 EG10461 0 sigma-factor htpGp1;;htpGp2 [TIM|S|Transcription;; [TIM|S|Transcription
EG10897 EG11187 0 sigma-factor yibAp from
EG10897 EG10462 0 sigma-factor htpXp [TIM|S|Transcription
EG10897 EG12739 0 sigma-factor exuRp [AIPP|W|Automated
EG10897 EG30044 0 sigma-factor rrsDp1 [TIM|S|Transcription
EG10897 EG11186 0 sigma-factor yiaAp from
EG10897 G6242 0 sigma-factor ppiDp1 [TIM|S|Transcription
EG10897 EG10595 0 sigma-factor miaAp2;;mutLp2 [TIM|S|Transcription;; [TIM|S|Transcription
EG10897 EG30085 0 sigma-factor rrsBp1 [TIM|S|Transcription
EG10897 G6361 0 sigma-factor ybeZp [TIM|S|Transcription
EG10897 G7365 0 sigma-factor rnlAp [IDA|W|Inferred
EG10897 EG30084 0 sigma-factor rrsAp1 [HIPP|W|Human
EG10897 EG11429 0 sigma-factor yjaZp [TIM|S|Transcription
EG10897 EG10599 0 sigma-factor groSp [HIPP|W|Human
EG10897 EG30008 0 sigma-factor rrsAp1 [HIPP|W|Human
EG10897 EG12319 0 sigma-factor canp [IDA|W|Inferred
EG10897 G7832 0 sigma-factor fxsAp [TIM|S|Transcription
EG10897 EG11070 0 sigma-factor xerDp [HIPP|W|Human
EG10897 G6659 0 sigma-factor ycjXp [TIM|S|Transcription
EG10897 G7911 0 sigma-factor yjhIp from
EG10897 G592 0 sigma-factor ldhAp [IDA|W|Inferred
EG10897 EG11217 0 sigma-factor creAp2 [TIM|S|Transcription
EG10897 EG11218 0 sigma-factor creAp2 [TIM|S|Transcription
EG10897 G7938 0 sigma-factor yjiTp from
EG10897 G7375 0 sigma-factor ypjMp from
EG10897 G7376 0 sigma-factor ypjMp from
EG10897 EG11881 0 sigma-factor hslVp [TIM|S|Transcription
EG10897 EG30010 0 sigma-factor rrsHp1 [HIPP|W|Human
EG10897 EG10581 0 sigma-factor metAp1 [TIM|S|Transcription
EG10897 EG10830 0 sigma-factor xerDp [HIPP|W|Human
EG10897 EG10666 0 sigma-factor ribEp [TIM|S|Transcription
EG10897 EG10838 0 sigma-factor rfaDp3 [TIM|S|Transcription
EG10897 EG10930 0 sigma-factor sdaAp [TIM|S|Transcription
