# Supplementary material for: A flood-based information flow analysis and network minimization method for gene regulatory networks
Source: BMC Bioinformatics. 2013 Apr 24;14:137. doi: 10.1186/1471-2105-14-137 (PMC3672003; doi:10.1186/1471-2105-14-137)
Supplement: Additional file 1 — The source code, samples and a brief tutorial for NetFloods. [file 1471-2105-14-137-S1.zip › NetFloods/source/samples/heat_p_parameter_sweep.txt]

Scenario: heat_p
Sigma_factor_size 7
Active_Sigmas s38 s54 s32
Reporter_list_size 13
Reporter_list EG10953 EG11535 EG10897 EG10896 G6702 EG11345 EG10542 EG10776 EG10461 EG10166 EG10506 G6423 EG10416
Maximum_Coverage 11
Reachability_Nodes 1314
Reachability_Links 2874
Direct Connections 361 Capture 7
Iterations 1
Iteration 0
Flood_Threshold	Minimized_Nodes	Minimized_Links	Reporters_Captured	Randomed_Captured	Random_Reachability_Captured	Ranomd_p_value	Reachability_randomp_value
----------------------------------------------------------------------------------------------------
0.0	803	891	8	6.1388	6.741	0.2244	0.3242
0.05	693	657	8	5.2984	5.7838	0.1148	0.1514
0.1	691	648	8	5.2266	5.7312	0.0918	0.1368
0.15	691	648	8	5.2898	5.7874	0.1018	0.146
0.2	617	476	8	4.6894	5.1628	0.0544	0.0748
0.25	583	397	7	4.4158	4.8684	0.1084	0.1628
0.3	408	102	7	3.0806	3.4006	0.0194	0.0248
0.35	401	95	7	3.042	3.4062	0.0156	0.0252
0.4	401	95	7	3.0666	3.383	0.0218	0.0242
0.45	391	86	7	2.957	3.2408	0.0148	0.0202
0.5	391	74	7	2.9718	3.2858	0.0158	0.0214
0.55	391	74	7	2.9398	3.2868	0.0136	0.018
0.6	391	74	7	2.9886	3.3166	0.0148	0.0202
0.65	391	74	7	3.0164	3.2842	0.017	0.017
0.7	391	74	7	3.0062	3.2762	0.0146	0.0226
