# Supplementary material for: A flood-based information flow analysis and network minimization method for gene regulatory networks
Source: BMC Bioinformatics. 2013 Apr 24;14:137. doi: 10.1186/1471-2105-14-137 (PMC3672003; doi:10.1186/1471-2105-14-137)
Supplement: Additional file 1 — The source code, samples and a brief tutorial for NetFloods. [file 1471-2105-14-137-S1.zip › NetFloods/source/samples/stationary.csv]

Stationary Phase genes	EG10125
	EG10203
	EG10307
	EG10679
	EG11391
	EG11531
	EG11017
	EG11612
	EG11013
	EG11415
	EG12193
	EG10441
	EG11540
	EG11073
	EG11381
	EG11510
	EG10511
	EG10509
