# Supplementary material for: A flood-based information flow analysis and network minimization method for gene regulatory networks
Source: BMC Bioinformatics. 2013 Apr 24;14:137. doi: 10.1186/1471-2105-14-137 (PMC3672003; doi:10.1186/1471-2105-14-137)
Supplement: Additional file 1 — The source code, samples and a brief tutorial for NetFloods. [file 1471-2105-14-137-S1.zip › NetFloods/source/samples/stationary.network]

EG10510 EG10773 0 sigma-factor proVp1 [TIM|S|Transcription
EG10510 G6639 0 sigma-factor gmrp [TIM|S|Transcription
EG10510 EG12100 0 sigma-factor talAp1;;talAp2;;tktBp [TIM|S|Transcription;; [TIM|S|Transcription;; [HIPP|W|Human
EG10510 EG11158 0 sigma-factor ssrSp2 [TIM|S|Transcription
EG10510 G7129 0 sigma-factor fbaBp [TIM|S|Transcription
EG10510 EG11391 0 sigma-factor osmYp [TIM|S|Transcription
EG10510 EG11833 0 sigma-factor yihGp [TIM|S|Transcription
EG10510 EG11938 0 sigma-factor yjcCp no-evidence-comment
EG10510 G7329 0 sigma-factor csiEp [TIM|S|Transcription
EG10510 EG11398 0 sigma-factor hdeAp [TIM|S|Transcription
EG10510 EG11399 0 sigma-factor hdeAp [TIM|S|Transcription
EG10510 G0-9562 0 sigma-factor ecnBp [TIM|S|Transcription
EG10510 G6644 0 sigma-factor puuAp [AIPP|W|Automated
EG10510 EG10804 0 sigma-factor pykFp1;;pykFp2 [HTTIM|S|High-throughput;; [HTTIM|S|High-throughput
EG10510 G7049 0 sigma-factor yedQp no-evidence-comment
EG10510 EG10803 0 sigma-factor pykAp1;;pykAp2 [HTTIM|S|High-throughput;; [HTTIM|S|High-throughput
EG10510 EG11222 0 sigma-factor alkAp [RPF|S|RNA
EG10510 EG11797 0 sigma-factor talAp1;;talAp2 [TIM|S|Transcription;; [TIM|S|Transcription
EG10510 G7017 0 sigma-factor znuAp [AIPP|W|Automated
EG10510 EG10029 0 sigma-factor adap [TIM|S|Transcription
EG10510 EG11738 0 sigma-factor rsdp1 [TIM|S|Transcription
EG10510 EG10242 0 sigma-factor dnaNp1;;dnaNp2;;dnaNp4 [TIM|S|Transcription;; [TIM|S|Transcription;; [TIM|S|Transcription
EG10510 EG10771 0 sigma-factor proVp1 [TIM|S|Transcription
EG10510 EG11531 0 sigma-factor cfap1;;cfap2 [TIM|S|Transcription;; [TIM|S|Transcription
EG10510 G0-8914 0 sigma-factor gadYp [TIM|S|Transcription
EG10510 EG10897 0 sigma-factor rpoHp1 [TIM|S|Transcription
EG10510 EG11648 0 sigma-factor dkgBp [AIPP|W|Automated
EG10510 EG11163 0 sigma-factor tolCp4 [TIM|S|Transcription
EG10510 EG12241 0 sigma-factor gadEp [TIM|S|Transcription
EG10510 EG12240 0 sigma-factor gadEp [TIM|S|Transcription
EG10510 EG12243 0 sigma-factor gadAp;;gadXp [TIM|S|Transcription;; [TIM|S|Transcription
EG10510 EG12242 0 sigma-factor gadXp [TIM|S|Transcription
EG10510 EG11125 0 sigma-factor yciGp [HIPP|W|Human
EG10510 EG11943 0 sigma-factor acsp2 [HTTIM|S|High-throughput
EG10510 EG11942 0 sigma-factor acsp2 [HTTIM|S|High-throughput
EG10510 G7039 0 sigma-factor fliYp from
EG10510 EG11490 0 sigma-factor gadBp [TIM|S|Transcription
EG10510 EG11508 0 sigma-factor srap [TIM|S|Transcription
EG10510 cbpAp 0 sigma-factor cbpAp [TIM|S|Transcription
EG10510 EG10782 0 sigma-factor pstCp;;pstSp [TIM|S|Transcription;; [TIM|S|Transcription
EG10510 EG10783 0 sigma-factor pstBp1;;pstCp;;pstSp [TIM|S|Transcription;; [TIM|S|Transcription;; [TIM|S|Transcription
EG10510 EG10469 0 sigma-factor hyaAp [TIM|S|Transcription
EG10510 EG10468 0 sigma-factor hyaAp [TIM|S|Transcription
EG10510 EG11090 0 sigma-factor mtnp [TIM|S|Transcription
EG10510 EG10784 0 sigma-factor pstCp;;pstSp [TIM|S|Transcription;; [TIM|S|Transcription
EG10510 G7872 0 sigma-factor ytfKp [TIM|S|Transcription
EG10510 EG11310 0 sigma-factor ydbDp [AIPP|W|Automated
EG10510 EG10258 0 sigma-factor enop4;;enop7 [HTTIM|S|High-throughput;; [HTTIM|S|High-throughput
EG10510 EG11329 0 sigma-factor csiDp;;gabDp2 [TIM|S|Transcription;; [TIM|S|Transcription
EG10510 EG10543 0 sigma-factor pdhRp [TIM|S|Transcription
EG10510 EG10702 0 sigma-factor pgip [TIM|S|Transcription
EG10510 EG10703 0 sigma-factor epdp [TIM|S|Transcription
EG10510 EG10700 0 sigma-factor pfkBp1;;pfkBp2 [TIM|S|Transcription;; [TIM|S|Transcription
EG10510 EG11751 0 sigma-factor otsAp;;otsBp;;otsBp2 [TIM|S|Transcription;; [TIM|S|Transcription;; no-evidence-comment
EG10510 EG11013 0 sigma-factor topAp5 [TIM|S|Transcription
EG10510 EG11544 0 sigma-factor gadEp;;gadEp1 [TIM|S|Transcription;; [TIM|S|Transcription
EG10510 EG10593 0 sigma-factor mglBp [HIPP|W|Human
EG10510 G7738 0 sigma-factor hofMp [AIPP|W|Automated
EG10510 G7739 0 sigma-factor hofMp [AIPP|W|Automated
EG10510 EG11811 0 sigma-factor aidBp [TIM|S|Transcription
EG10510 EG10592 0 sigma-factor mglBp [HIPP|W|Human
EG10510 G7736 0 sigma-factor hofMp [AIPP|W|Automated
EG10510 G7737 0 sigma-factor hofMp [AIPP|W|Automated
EG10510 G0-10588 0 sigma-factor appCp [HIPP|W|Human
EG10510 G6490 0 sigma-factor pqiAp1;;pqiAp2 [TIM|S|Transcription;; [TIM|S|Transcription
EG10510 G6491 0 sigma-factor pqiAp1;;pqiAp2 [TIM|S|Transcription;; [TIM|S|Transcription
EG10510 G6252 0 sigma-factor ylaBp no-evidence-comment
EG10510 EG11489 0 sigma-factor csgBp [TIM|S|Transcription
EG10510 EG11257 0 sigma-factor adrAp [TIM|S|Transcription
EG10510 EG10470 0 sigma-factor hyaAp [TIM|S|Transcription
EG10510 EG10471 0 sigma-factor hyaAp [TIM|S|Transcription
EG10510 EG10472 0 sigma-factor hyaAp [TIM|S|Transcription
EG10510 EG10473 0 sigma-factor hyaAp [TIM|S|Transcription
EG10510 EG11244 0 sigma-factor yggEp1;;yggEp2 [TIM|S|Transcription;; [TIM|S|Transcription
EG10510 G6855 0 sigma-factor asrp [TIM|S|Transcription
EG10510 EG11009 0 sigma-factor tolCp4 [TIM|S|Transcription
EG10510 EG11380 0 sigma-factor appCp [HIPP|W|Human
EG10510 EG10307 0 sigma-factor ficp [HIPP|W|Human
EG10510 G6996 0 sigma-factor yoaDp no-evidence-comment
EG10510 EG10956 0 sigma-factor sohBp1 [HIPP|W|Human
EG10510 G6546 0 sigma-factor csgDp1;;csgDp2 [TIM|S|Transcription;; [TIM|S|Transcription
EG10510 G6547 0 sigma-factor csgBp [TIM|S|Transcription
EG10510 G6544 0 sigma-factor csgDp1;;csgDp2 [TIM|S|Transcription;; [TIM|S|Transcription
EG10510 G6545 0 sigma-factor csgDp1;;csgDp2 [TIM|S|Transcription;; [TIM|S|Transcription
EG10510 G6543 0 sigma-factor csgDp1;;csgDp2 [TIM|S|Transcription;; [TIM|S|Transcription
EG10510 EG10594 0 sigma-factor mglBp [HIPP|W|Human
EG10510 EG10049 0 sigma-factor appCp [HIPP|W|Human
EG10510 EG12011 0 sigma-factor osmFp [TIM|S|Transcription
EG10510 EG12012 0 sigma-factor osmFp [TIM|S|Transcription
EG10510 EG11108 0 sigma-factor ybgAp1;;ybgAp2 [TIM|S|Transcription;; [TIM|S|Transcription
EG10510 EG10979 0 sigma-factor sucAp [TIM|S|Transcription
EG10510 EG10754 0 sigma-factor poxBp [TIM|S|Transcription
EG10510 G6548 0 sigma-factor csgBp [TIM|S|Transcription
EG10510 G7394 0 sigma-factor csiDp [TIM|S|Transcription
EG10510 EG11015 0 sigma-factor tpiAp2 [HTTIM|S|High-throughput
EG10510 G7424 0 sigma-factor ftsBp [AIPP|W|Automated
EG10510 EG11612 0 sigma-factor proPp2 [TIM|S|Transcription
EG10510 EG12712 0 sigma-factor luxSp1 [TIM|S|Transcription
EG10510 EG12228 0 sigma-factor yhiMp [AIPP|W|Automated
EG10510 G6094 0 sigma-factor ldcCp author
EG10510 EG10282 0 sigma-factor epdp [TIM|S|Transcription
EG10510 EG10280 0 sigma-factor fadLp [TIM|S|Transcription
EG10510 EG11379 0 sigma-factor appCp [HIPP|W|Human
EG10510 EG10441 0 sigma-factor ihfBp [TIM|S|Transcription
EG10510 EG10440 0 sigma-factor ihfAp4 [TIM|S|Transcription
EG10510 EG10681 0 sigma-factor oxyRp [TIM|S|Transcription
EG10510 EG10680 0 sigma-factor osmCp2 [TIM|S|Transcription
EG10510 EG11374 0 sigma-factor pcnBp3;;pcnBp4 [TIM|S|Transcription;; [TIM|S|Transcription
EG10510 EG12153 0 sigma-factor narUp2 [HIPP|W|Human
EG10510 EG12399 0 sigma-factor dhaKp [AIPP|W|Automated
EG10510 EG12713 0 sigma-factor yddGp [TIM|S|Transcription
EG10510 EG12396 0 sigma-factor yegEp no-evidence-comment
EG10510 EG11400 0 sigma-factor hdeAp [TIM|S|Transcription
EG10510 EG10961 0 sigma-factor speCp [HIPP|W|Human
EG10510 EG11381 0 sigma-factor glgSp1;;glgSp2 [TIM|S|Transcription;; [TIM|S|Transcription
EG10510 EG11618 0 sigma-factor mdtAp [AIPP|W|Automated
EG10510 EG11617 0 sigma-factor mdtAp [AIPP|W|Automated
EG10510 EG12334 0 sigma-factor mtnp [TIM|S|Transcription
EG10510 EG11972 0 sigma-factor ecpDp2 [TIM|S|Transcription
EG10510 EG11973 0 sigma-factor ecpDp2 [TIM|S|Transcription
EG10510 EG12333 0 sigma-factor mtnp [TIM|S|Transcription
EG10510 EG11610 0 sigma-factor evgAp1 [TIM|S|Transcription
EG10510 EG11165 0 sigma-factor tolCp4 [TIM|S|Transcription
EG10510 EG12010 0 sigma-factor osmFp [TIM|S|Transcription
EG10510 EG12008 0 sigma-factor mlrAp [HIPP|W|Human
EG10510 G7923 0 sigma-factor iraDp2 [TIM|S|Transcription
EG10510 G6673 0 sigma-factor ydaMp no-evidence-comment
EG10510 EG12231 0 sigma-factor uspBp [TIM|S|Transcription
EG10510 EG11879 0 sigma-factor rraAp [TIM|S|Transcription
EG10510 EG10699 0 sigma-factor pfkAp1;;pfkAp2 [HTTIM|S|High-throughput;; [HIPP|W|Human
EG10510 EG10456 0 sigma-factor hmpAp [TIM|S|Transcription
EG10510 EG30099 0 sigma-factor ssrSp2 [TIM|S|Transcription
EG10510 EG12624 0 sigma-factor yiaGp [TIM|S|Transcription
EG10510 EG10690 0 sigma-factor pcnBp3;;pcnBp4 [TIM|S|Transcription;; [TIM|S|Transcription
EG10510 EG11078 0 sigma-factor nhaAp2 [TIM|S|Transcription
EG10510 EG11164 0 sigma-factor tolCp4 [TIM|S|Transcription
EG10510 EG10368 0 sigma-factor epdp [TIM|S|Transcription
EG10510 G6783 0 sigma-factor dosCp no-evidence-comment
EG10510 G6784 0 sigma-factor dosCp no-evidence-comment
EG10510 G7055 0 sigma-factor hchAp2 [TIM|S|Transcription
EG10510 G6786 0 sigma-factor gadBp [TIM|S|Transcription
EG10510 EG10361 0 sigma-factor csiDp;;gabDp2 [TIM|S|Transcription;; [TIM|S|Transcription
EG10510 EG10362 0 sigma-factor galEp1 [TIM|S|Transcription
EG10510 EG10363 0 sigma-factor galEp1 [TIM|S|Transcription
EG10510 EG10366 0 sigma-factor galEp1 [TIM|S|Transcription
EG10510 EG12387 0 sigma-factor csiDp [TIM|S|Transcription
EG10510 EG12031 0 sigma-factor yeiLp [TIM|S|Transcription
EG10510 EG11609 0 sigma-factor evgAp1 [TIM|S|Transcription
EG10510 EG10735 0 sigma-factor pstBp1;;pstCp;;pstSp [TIM|S|Transcription;; [TIM|S|Transcription;; [TIM|S|Transcription
EG10510 EG10734 0 sigma-factor pstSp [TIM|S|Transcription
EG10510 EG11073 0 sigma-factor xthAp [TIM|S|Transcription
EG10510 EG12136 0 sigma-factor mdtAp [AIPP|W|Automated
EG10510 G6886 0 sigma-factor sodCp [TIM|S|Transcription
EG10510 G6605 0 sigma-factor ycgZp [HIPP|W|Human
EG10510 G6604 0 sigma-factor ycgZp [HIPP|W|Human
EG10510 G6607 0 sigma-factor ycgZp [HIPP|W|Human
EG10510 G6606 0 sigma-factor ycgZp [HIPP|W|Human
EG10510 G6764 0 sigma-factor ansPp1;;ansPp2 [TIM|S|Transcription;; [TIM|S|Transcription
EG10510 G7837 0 sigma-factor blcp [TIM|S|Transcription
EG10510 EG10509 0 sigma-factor katEp [TIM|S|Transcription
EG10510 EG10679 0 sigma-factor osmBp1;;osmBp2 [TIM|S|Transcription;; [TIM|S|Transcription
EG10510 G6806 0 sigma-factor lsrAp [AIPP|W|Automated
EG10510 G6805 0 sigma-factor lsrAp [AIPP|W|Automated
EG10510 G6804 0 sigma-factor lsrAp [AIPP|W|Automated
EG10510 G6803 0 sigma-factor lsrAp [AIPP|W|Automated
EG10510 G6802 0 sigma-factor lsrAp [AIPP|W|Automated
EG10510 G6801 0 sigma-factor lsrAp [AIPP|W|Automated
EG10510 G6800 0 sigma-factor lsrAp [AIPP|W|Automated
EG10510 EG11017 0 sigma-factor treAp [TIM|S|Transcription
EG10510 EG10625 0 sigma-factor mutSp [TIM|S|Transcription
EG10510 EG10367 0 sigma-factor gapAp1 [TIM|S|Transcription
EG10510 EG10358 0 sigma-factor fumCp [TIM|S|Transcription
EG10510 EG11699 0 sigma-factor gpmAp;;gpmAp2 [HTTIM|S|High-throughput;; [HTTIM|S|High-throughput
EG10510 EG11698 0 sigma-factor galEp1 [TIM|S|Transcription
EG10510 EG10125 0 sigma-factor bolAp1 [TIM|S|Transcription
EG10510 EG12120 0 sigma-factor rssAp [TIM|S|Transcription
EG10510 EG12121 0 sigma-factor rssAp;;rssBp [TIM|S|Transcription;; [TIM|S|Transcription
EG10510 EG10339 0 sigma-factor ftsQp1 [TIM|S|Transcription
EG10510 G6118 0 sigma-factor dinBp [AIPP|W|Automated
EG10510 G6115 0 sigma-factor dinBp [AIPP|W|Automated
EG10510 EG11415 0 sigma-factor dpsp [TIM|S|Transcription
EG10510 G6117 0 sigma-factor dinBp [AIPP|W|Automated
EG10510 G6116 0 sigma-factor dinBp [AIPP|W|Automated
EG10510 EG10736 0 sigma-factor ybgAp1;;ybgAp2 [TIM|S|Transcription;; [TIM|S|Transcription
EG10510 EG12440 0 sigma-factor mplp1 [HIPP|W|Human
EG10510 EG10828 0 sigma-factor dnaNp1;;dnaNp2;;dnaNp4 [TIM|S|Transcription;; [TIM|S|Transcription;; [TIM|S|Transcription
EG10510 EG10980 0 sigma-factor sucAp [TIM|S|Transcription
EG10510 EG10981 0 sigma-factor sucAp [TIM|S|Transcription
EG10510 EG10982 0 sigma-factor sucAp [TIM|S|Transcription
EG10510 EG10342 0 sigma-factor ftsQp1;;ftsQp2 [TIM|S|Transcription;; [TIM|S|Transcription
EG10510 EG11325 0 sigma-factor acnAp1 [TIM|S|Transcription
EG10510 EG10347 0 sigma-factor ftsQp1 [TIM|S|Transcription
EG10510 EG50009 0 sigma-factor gadAp [TIM|S|Transcription
EG10510 EG11127 0 sigma-factor yciGp [HIPP|W|Human
EG10510 EG11126 0 sigma-factor yciGp [HIPP|W|Human
EG10510 EG11752 0 sigma-factor otsBp;;otsBp2 [TIM|S|Transcription;; no-evidence-comment
EG10510 EG10025 0 sigma-factor aceEp;;pdhRp [TIM|S|Transcription;; [TIM|S|Transcription
EG10510 EG10024 0 sigma-factor aceEp;;pdhRp [TIM|S|Transcription;; [TIM|S|Transcription
EG10510 EG11626 0 sigma-factor artPp1;;artPp2;;artPp3 [TIM|S|Transcription;; [TIM|S|Transcription;; [TIM|S|Transcription
EG10510 EG11627 0 sigma-factor artPp1;;artPp2;;artPp3 [TIM|S|Transcription;; [TIM|S|Transcription;; [TIM|S|Transcription
EG10510 EG11624 0 sigma-factor artPp1;;artPp2;;artPp3 [TIM|S|Transcription;; [TIM|S|Transcription;; [TIM|S|Transcription
EG10510 EG11625 0 sigma-factor artPp1;;artPp2;;artPp3 [TIM|S|Transcription;; [TIM|S|Transcription;; [TIM|S|Transcription
EG10510 EG12009 0 sigma-factor osmFp [TIM|S|Transcription
EG10510 G6628 0 sigma-factor dhaRp [AIPP|W|Automated
EG10510 G6627 0 sigma-factor dhaKp [AIPP|W|Automated
EG10510 G6626 0 sigma-factor dhaKp [AIPP|W|Automated
EG10510 EG10652 0 sigma-factor nhaAp2 [TIM|S|Transcription
EG10510 EG10772 0 sigma-factor proVp1 [TIM|S|Transcription
EG10510 G7113 0 sigma-factor mdtAp [AIPP|W|Automated
EG10510 EG12957 0 sigma-factor glkp;;glkp1 [HIPP|W|Human;; [HTTIM|S|High-throughput
EG10510 G7114 0 sigma-factor mdtAp [AIPP|W|Automated
EG10510 G7115 0 sigma-factor mdtAp [AIPP|W|Automated
EG10510 G6942 0 sigma-factor astCp3 [TIM|S|Transcription
EG10510 G6943 0 sigma-factor astCp3 [TIM|S|Transcription
EG10510 G6940 0 sigma-factor astCp3 [TIM|S|Transcription
EG10510 G6941 0 sigma-factor astCp3 [TIM|S|Transcription
EG10510 G6944 0 sigma-factor astCp3 [TIM|S|Transcription
EG10510 EG10044 0 sigma-factor osmEp [TIM|S|Transcription
EG10510 EG11338 0 sigma-factor msyBp [TIM|S|Transcription
EG10510 G6450 0 sigma-factor ybjPp [TIM|S|Transcription
EG10510 EG11330 0 sigma-factor csiDp;;gabDp2 [TIM|S|Transcription;; [TIM|S|Transcription
EG10510 EG10031 0 sigma-factor adhEp1;;adhEp2 [TIM|S|Transcription;; [TIM|S|Transcription
EG10510 EG11448 0 sigma-factor acsp2 [HTTIM|S|High-throughput
EG10510 EG11449 0 sigma-factor hdfRp [IHBCE|W|Inferred
EG10510 EG12292 0 sigma-factor aldBp [TIM|S|Transcription
EG10510 EG11088 0 sigma-factor pdhRp [TIM|S|Transcription
EG10510 EG10037 0 sigma-factor adap [TIM|S|Transcription
