# Supplementary material for: A flood-based information flow analysis and network minimization method for gene regulatory networks
Source: BMC Bioinformatics. 2013 Apr 24;14:137. doi: 10.1186/1471-2105-14-137 (PMC3672003; doi:10.1186/1471-2105-14-137)
Supplement: Additional file 1 — The source code, samples and a brief tutorial for NetFloods. [file 1471-2105-14-137-S1.zip › NetFloods/source/samples/transition.network]

EG10510 EG10773 0 sigma-factor proVp1 [TIM|S|Transcription
EG10510 G6639 0 sigma-factor gmrp [TIM|S|Transcription
EG10510 EG12100 0 sigma-factor talAp1;;talAp2;;tktBp [TIM|S|Transcription;; [TIM|S|Transcription;; [HIPP|W|Human
EG10510 EG11158 0 sigma-factor ssrSp2 [TIM|S|Transcription
EG10510 G7129 0 sigma-factor fbaBp [TIM|S|Transcription
EG10510 EG11391 0 sigma-factor osmYp [TIM|S|Transcription
EG10510 EG11833 0 sigma-factor yihGp [TIM|S|Transcription
EG10510 EG11938 0 sigma-factor yjcCp no-evidence-comment
EG10510 G7329 0 sigma-factor csiEp [TIM|S|Transcription
EG10510 EG11398 0 sigma-factor hdeAp [TIM|S|Transcription
EG10510 EG11399 0 sigma-factor hdeAp [TIM|S|Transcription
EG10510 G0-9562 0 sigma-factor ecnBp [TIM|S|Transcription
EG10510 G6644 0 sigma-factor puuAp [AIPP|W|Automated
EG10510 EG10804 0 sigma-factor pykFp1;;pykFp2 [HTTIM|S|High-throughput;; [HTTIM|S|High-throughput
EG10510 G7049 0 sigma-factor yedQp no-evidence-comment
EG10510 EG10803 0 sigma-factor pykAp1;;pykAp2 [HTTIM|S|High-throughput;; [HTTIM|S|High-throughput
EG10510 EG11222 0 sigma-factor alkAp [RPF|S|RNA
EG10510 EG11797 0 sigma-factor talAp1;;talAp2 [TIM|S|Transcription;; [TIM|S|Transcription
EG10510 G7017 0 sigma-factor znuAp [AIPP|W|Automated
EG10510 EG10029 0 sigma-factor adap [TIM|S|Transcription
EG10510 EG11738 0 sigma-factor rsdp1 [TIM|S|Transcription
EG10510 EG10242 0 sigma-factor dnaNp1;;dnaNp2;;dnaNp4 [TIM|S|Transcription;; [TIM|S|Transcription;; [TIM|S|Transcription
EG10510 EG10771 0 sigma-factor proVp1 [TIM|S|Transcription
EG10510 EG11531 0 sigma-factor cfap1;;cfap2 [TIM|S|Transcription;; [TIM|S|Transcription
EG10510 G0-8914 0 sigma-factor gadYp [TIM|S|Transcription
EG10510 EG10897 0 sigma-factor rpoHp1 [TIM|S|Transcription
EG10510 EG11648 0 sigma-factor dkgBp [AIPP|W|Automated
EG10510 EG11163 0 sigma-factor tolCp4 [TIM|S|Transcription
EG10510 EG12241 0 sigma-factor gadEp [TIM|S|Transcription
EG10510 EG12240 0 sigma-factor gadEp [TIM|S|Transcription
EG10510 EG12243 0 sigma-factor gadAp;;gadXp [TIM|S|Transcription;; [TIM|S|Transcription
EG10510 EG12242 0 sigma-factor gadXp [TIM|S|Transcription
EG10510 EG11125 0 sigma-factor yciGp [HIPP|W|Human
EG10510 EG11943 0 sigma-factor acsp2 [HTTIM|S|High-throughput
EG10510 EG11942 0 sigma-factor acsp2 [HTTIM|S|High-throughput
EG10510 G7039 0 sigma-factor fliYp from
EG10510 EG11490 0 sigma-factor gadBp [TIM|S|Transcription
EG10510 EG11508 0 sigma-factor srap [TIM|S|Transcription
EG10510 cbpAp 0 sigma-factor cbpAp [TIM|S|Transcription
EG10510 EG10782 0 sigma-factor pstCp;;pstSp [TIM|S|Transcription;; [TIM|S|Transcription
EG10510 EG10783 0 sigma-factor pstBp1;;pstCp;;pstSp [TIM|S|Transcription;; [TIM|S|Transcription;; [TIM|S|Transcription
EG10510 EG10469 0 sigma-factor hyaAp [TIM|S|Transcription
EG10510 EG10468 0 sigma-factor hyaAp [TIM|S|Transcription
EG10510 EG11090 0 sigma-factor mtnp [TIM|S|Transcription
EG10510 EG10784 0 sigma-factor pstCp;;pstSp [TIM|S|Transcription;; [TIM|S|Transcription
EG10510 G7872 0 sigma-factor ytfKp [TIM|S|Transcription
EG10510 EG11310 0 sigma-factor ydbDp [AIPP|W|Automated
EG10510 EG10258 0 sigma-factor enop4;;enop7 [HTTIM|S|High-throughput;; [HTTIM|S|High-throughput
EG10510 EG11329 0 sigma-factor csiDp;;gabDp2 [TIM|S|Transcription;; [TIM|S|Transcription
EG10510 EG10543 0 sigma-factor pdhRp [TIM|S|Transcription
EG10510 EG10702 0 sigma-factor pgip [TIM|S|Transcription
EG10510 EG10703 0 sigma-factor epdp [TIM|S|Transcription
EG10510 EG10700 0 sigma-factor pfkBp1;;pfkBp2 [TIM|S|Transcription;; [TIM|S|Transcription
EG10510 EG11751 0 sigma-factor otsAp;;otsBp;;otsBp2 [TIM|S|Transcription;; [TIM|S|Transcription;; no-evidence-comment
EG10510 EG11013 0 sigma-factor topAp5 [TIM|S|Transcription
EG10510 EG11544 0 sigma-factor gadEp;;gadEp1 [TIM|S|Transcription;; [TIM|S|Transcription
EG10510 EG10593 0 sigma-factor mglBp [HIPP|W|Human
EG10510 G7738 0 sigma-factor hofMp [AIPP|W|Automated
EG10510 G7739 0 sigma-factor hofMp [AIPP|W|Automated
EG10510 EG11811 0 sigma-factor aidBp [TIM|S|Transcription
EG10510 EG10592 0 sigma-factor mglBp [HIPP|W|Human
EG10510 G7736 0 sigma-factor hofMp [AIPP|W|Automated
EG10510 G7737 0 sigma-factor hofMp [AIPP|W|Automated
EG10510 G0-10588 0 sigma-factor appCp [HIPP|W|Human
EG10510 G6490 0 sigma-factor pqiAp1;;pqiAp2 [TIM|S|Transcription;; [TIM|S|Transcription
EG10510 G6491 0 sigma-factor pqiAp1;;pqiAp2 [TIM|S|Transcription;; [TIM|S|Transcription
EG10510 G6252 0 sigma-factor ylaBp no-evidence-comment
EG10510 EG11489 0 sigma-factor csgBp [TIM|S|Transcription
EG10510 EG11257 0 sigma-factor adrAp [TIM|S|Transcription
EG10510 EG10470 0 sigma-factor hyaAp [TIM|S|Transcription
EG10510 EG10471 0 sigma-factor hyaAp [TIM|S|Transcription
EG10510 EG10472 0 sigma-factor hyaAp [TIM|S|Transcription
EG10510 EG10473 0 sigma-factor hyaAp [TIM|S|Transcription
EG10510 EG11244 0 sigma-factor yggEp1;;yggEp2 [TIM|S|Transcription;; [TIM|S|Transcription
EG10510 G6855 0 sigma-factor asrp [TIM|S|Transcription
EG10510 EG11009 0 sigma-factor tolCp4 [TIM|S|Transcription
EG10510 EG11380 0 sigma-factor appCp [HIPP|W|Human
EG10510 EG10307 0 sigma-factor ficp [HIPP|W|Human
EG10510 G6996 0 sigma-factor yoaDp no-evidence-comment
EG10510 EG10956 0 sigma-factor sohBp1 [HIPP|W|Human
EG10510 G6546 0 sigma-factor csgDp1;;csgDp2 [TIM|S|Transcription;; [TIM|S|Transcription
EG10510 G6547 0 sigma-factor csgBp [TIM|S|Transcription
EG10510 G6544 0 sigma-factor csgDp1;;csgDp2 [TIM|S|Transcription;; [TIM|S|Transcription
EG10510 G6545 0 sigma-factor csgDp1;;csgDp2 [TIM|S|Transcription;; [TIM|S|Transcription
EG10510 G6543 0 sigma-factor csgDp1;;csgDp2 [TIM|S|Transcription;; [TIM|S|Transcription
EG10510 EG10594 0 sigma-factor mglBp [HIPP|W|Human
EG10510 EG10049 0 sigma-factor appCp [HIPP|W|Human
EG10510 EG12011 0 sigma-factor osmFp [TIM|S|Transcription
EG10510 EG12012 0 sigma-factor osmFp [TIM|S|Transcription
EG10510 EG11108 0 sigma-factor ybgAp1;;ybgAp2 [TIM|S|Transcription;; [TIM|S|Transcription
EG10510 EG10979 0 sigma-factor sucAp [TIM|S|Transcription
EG10510 EG10754 0 sigma-factor poxBp [TIM|S|Transcription
EG10510 G6548 0 sigma-factor csgBp [TIM|S|Transcription
EG10510 G7394 0 sigma-factor csiDp [TIM|S|Transcription
EG10510 EG11015 0 sigma-factor tpiAp2 [HTTIM|S|High-throughput
EG10510 G7424 0 sigma-factor ftsBp [AIPP|W|Automated
EG10510 EG11612 0 sigma-factor proPp2 [TIM|S|Transcription
EG10510 EG12712 0 sigma-factor luxSp1 [TIM|S|Transcription
EG10510 EG12228 0 sigma-factor yhiMp [AIPP|W|Automated
EG10510 G6094 0 sigma-factor ldcCp author
EG10510 EG10282 0 sigma-factor epdp [TIM|S|Transcription
EG10510 EG10280 0 sigma-factor fadLp [TIM|S|Transcription
EG10510 EG11379 0 sigma-factor appCp [HIPP|W|Human
EG10510 EG10441 0 sigma-factor ihfBp [TIM|S|Transcription
EG10510 EG10440 0 sigma-factor ihfAp4 [TIM|S|Transcription
EG10510 EG10681 0 sigma-factor oxyRp [TIM|S|Transcription
EG10510 EG10680 0 sigma-factor osmCp2 [TIM|S|Transcription
EG10510 EG11374 0 sigma-factor pcnBp3;;pcnBp4 [TIM|S|Transcription;; [TIM|S|Transcription
EG10510 EG12153 0 sigma-factor narUp2 [HIPP|W|Human
EG10510 EG12399 0 sigma-factor dhaKp [AIPP|W|Automated
EG10510 EG12713 0 sigma-factor yddGp [TIM|S|Transcription
EG10510 EG12396 0 sigma-factor yegEp no-evidence-comment
EG10510 EG11400 0 sigma-factor hdeAp [TIM|S|Transcription
EG10510 EG10961 0 sigma-factor speCp [HIPP|W|Human
EG10510 EG11381 0 sigma-factor glgSp1;;glgSp2 [TIM|S|Transcription;; [TIM|S|Transcription
EG10510 EG11618 0 sigma-factor mdtAp [AIPP|W|Automated
EG10510 EG11617 0 sigma-factor mdtAp [AIPP|W|Automated
EG10510 EG12334 0 sigma-factor mtnp [TIM|S|Transcription
EG10510 EG11972 0 sigma-factor ecpDp2 [TIM|S|Transcription
EG10510 EG11973 0 sigma-factor ecpDp2 [TIM|S|Transcription
EG10510 EG12333 0 sigma-factor mtnp [TIM|S|Transcription
EG10510 EG11610 0 sigma-factor evgAp1 [TIM|S|Transcription
EG10510 EG11165 0 sigma-factor tolCp4 [TIM|S|Transcription
EG10510 EG12010 0 sigma-factor osmFp [TIM|S|Transcription
EG10510 EG12008 0 sigma-factor mlrAp [HIPP|W|Human
EG10510 G7923 0 sigma-factor iraDp2 [TIM|S|Transcription
EG10510 G6673 0 sigma-factor ydaMp no-evidence-comment
EG10510 EG12231 0 sigma-factor uspBp [TIM|S|Transcription
EG10510 EG11879 0 sigma-factor rraAp [TIM|S|Transcription
EG10510 EG10699 0 sigma-factor pfkAp1;;pfkAp2 [HTTIM|S|High-throughput;; [HIPP|W|Human
EG10510 EG10456 0 sigma-factor hmpAp [TIM|S|Transcription
EG10510 EG30099 0 sigma-factor ssrSp2 [TIM|S|Transcription
EG10510 EG12624 0 sigma-factor yiaGp [TIM|S|Transcription
EG10510 EG10690 0 sigma-factor pcnBp3;;pcnBp4 [TIM|S|Transcription;; [TIM|S|Transcription
EG10510 EG11078 0 sigma-factor nhaAp2 [TIM|S|Transcription
EG10510 EG11164 0 sigma-factor tolCp4 [TIM|S|Transcription
EG10510 EG10368 0 sigma-factor epdp [TIM|S|Transcription
EG10510 G6783 0 sigma-factor dosCp no-evidence-comment
EG10510 G6784 0 sigma-factor dosCp no-evidence-comment
EG10510 G7055 0 sigma-factor hchAp2 [TIM|S|Transcription
EG10510 G6786 0 sigma-factor gadBp [TIM|S|Transcription
EG10510 EG10361 0 sigma-factor csiDp;;gabDp2 [TIM|S|Transcription;; [TIM|S|Transcription
EG10510 EG10362 0 sigma-factor galEp1 [TIM|S|Transcription
EG10510 EG10363 0 sigma-factor galEp1 [TIM|S|Transcription
EG10510 EG10366 0 sigma-factor galEp1 [TIM|S|Transcription
EG10510 EG12387 0 sigma-factor csiDp [TIM|S|Transcription
EG10510 EG12031 0 sigma-factor yeiLp [TIM|S|Transcription
EG10510 EG11609 0 sigma-factor evgAp1 [TIM|S|Transcription
EG10510 EG10735 0 sigma-factor pstBp1;;pstCp;;pstSp [TIM|S|Transcription;; [TIM|S|Transcription;; [TIM|S|Transcription
EG10510 EG10734 0 sigma-factor pstSp [TIM|S|Transcription
EG10510 EG11073 0 sigma-factor xthAp [TIM|S|Transcription
EG10510 EG12136 0 sigma-factor mdtAp [AIPP|W|Automated
EG10510 G6886 0 sigma-factor sodCp [TIM|S|Transcription
EG10510 G6605 0 sigma-factor ycgZp [HIPP|W|Human
EG10510 G6604 0 sigma-factor ycgZp [HIPP|W|Human
EG10510 G6607 0 sigma-factor ycgZp [HIPP|W|Human
EG10510 G6606 0 sigma-factor ycgZp [HIPP|W|Human
EG10510 G6764 0 sigma-factor ansPp1;;ansPp2 [TIM|S|Transcription;; [TIM|S|Transcription
EG10510 G7837 0 sigma-factor blcp [TIM|S|Transcription
EG10510 EG10509 0 sigma-factor katEp [TIM|S|Transcription
EG10510 EG10679 0 sigma-factor osmBp1;;osmBp2 [TIM|S|Transcription;; [TIM|S|Transcription
EG10510 G6806 0 sigma-factor lsrAp [AIPP|W|Automated
EG10510 G6805 0 sigma-factor lsrAp [AIPP|W|Automated
EG10510 G6804 0 sigma-factor lsrAp [AIPP|W|Automated
EG10510 G6803 0 sigma-factor lsrAp [AIPP|W|Automated
EG10510 G6802 0 sigma-factor lsrAp [AIPP|W|Automated
EG10510 G6801 0 sigma-factor lsrAp [AIPP|W|Automated
EG10510 G6800 0 sigma-factor lsrAp [AIPP|W|Automated
EG10510 EG11017 0 sigma-factor treAp [TIM|S|Transcription
EG10510 EG10625 0 sigma-factor mutSp [TIM|S|Transcription
EG10510 EG10367 0 sigma-factor gapAp1 [TIM|S|Transcription
EG10510 EG10358 0 sigma-factor fumCp [TIM|S|Transcription
EG10510 EG11699 0 sigma-factor gpmAp;;gpmAp2 [HTTIM|S|High-throughput;; [HTTIM|S|High-throughput
EG10510 EG11698 0 sigma-factor galEp1 [TIM|S|Transcription
EG10510 EG10125 0 sigma-factor bolAp1 [TIM|S|Transcription
EG10510 EG12120 0 sigma-factor rssAp [TIM|S|Transcription
EG10510 EG12121 0 sigma-factor rssAp;;rssBp [TIM|S|Transcription;; [TIM|S|Transcription
EG10510 EG10339 0 sigma-factor ftsQp1 [TIM|S|Transcription
EG10510 G6118 0 sigma-factor dinBp [AIPP|W|Automated
EG10510 G6115 0 sigma-factor dinBp [AIPP|W|Automated
EG10510 EG11415 0 sigma-factor dpsp [TIM|S|Transcription
EG10510 G6117 0 sigma-factor dinBp [AIPP|W|Automated
EG10510 G6116 0 sigma-factor dinBp [AIPP|W|Automated
EG10510 EG10736 0 sigma-factor ybgAp1;;ybgAp2 [TIM|S|Transcription;; [TIM|S|Transcription
EG10510 EG12440 0 sigma-factor mplp1 [HIPP|W|Human
EG10510 EG10828 0 sigma-factor dnaNp1;;dnaNp2;;dnaNp4 [TIM|S|Transcription;; [TIM|S|Transcription;; [TIM|S|Transcription
EG10510 EG10980 0 sigma-factor sucAp [TIM|S|Transcription
EG10510 EG10981 0 sigma-factor sucAp [TIM|S|Transcription
EG10510 EG10982 0 sigma-factor sucAp [TIM|S|Transcription
EG10510 EG10342 0 sigma-factor ftsQp1;;ftsQp2 [TIM|S|Transcription;; [TIM|S|Transcription
EG10510 EG11325 0 sigma-factor acnAp1 [TIM|S|Transcription
EG10510 EG10347 0 sigma-factor ftsQp1 [TIM|S|Transcription
EG10510 EG50009 0 sigma-factor gadAp [TIM|S|Transcription
EG10510 EG11127 0 sigma-factor yciGp [HIPP|W|Human
EG10510 EG11126 0 sigma-factor yciGp [HIPP|W|Human
EG10510 EG11752 0 sigma-factor otsBp;;otsBp2 [TIM|S|Transcription;; no-evidence-comment
EG10510 EG10025 0 sigma-factor aceEp;;pdhRp [TIM|S|Transcription;; [TIM|S|Transcription
EG10510 EG10024 0 sigma-factor aceEp;;pdhRp [TIM|S|Transcription;; [TIM|S|Transcription
EG10510 EG11626 0 sigma-factor artPp1;;artPp2;;artPp3 [TIM|S|Transcription;; [TIM|S|Transcription;; [TIM|S|Transcription
EG10510 EG11627 0 sigma-factor artPp1;;artPp2;;artPp3 [TIM|S|Transcription;; [TIM|S|Transcription;; [TIM|S|Transcription
EG10510 EG11624 0 sigma-factor artPp1;;artPp2;;artPp3 [TIM|S|Transcription;; [TIM|S|Transcription;; [TIM|S|Transcription
EG10510 EG11625 0 sigma-factor artPp1;;artPp2;;artPp3 [TIM|S|Transcription;; [TIM|S|Transcription;; [TIM|S|Transcription
EG10510 EG12009 0 sigma-factor osmFp [TIM|S|Transcription
EG10510 G6628 0 sigma-factor dhaRp [AIPP|W|Automated
EG10510 G6627 0 sigma-factor dhaKp [AIPP|W|Automated
EG10510 G6626 0 sigma-factor dhaKp [AIPP|W|Automated
EG10510 EG10652 0 sigma-factor nhaAp2 [TIM|S|Transcription
EG10510 EG10772 0 sigma-factor proVp1 [TIM|S|Transcription
EG10510 G7113 0 sigma-factor mdtAp [AIPP|W|Automated
EG10510 EG12957 0 sigma-factor glkp;;glkp1 [HIPP|W|Human;; [HTTIM|S|High-throughput
EG10510 G7114 0 sigma-factor mdtAp [AIPP|W|Automated
EG10510 G7115 0 sigma-factor mdtAp [AIPP|W|Automated
EG10510 G6942 0 sigma-factor astCp3 [TIM|S|Transcription
EG10510 G6943 0 sigma-factor astCp3 [TIM|S|Transcription
EG10510 G6940 0 sigma-factor astCp3 [TIM|S|Transcription
EG10510 G6941 0 sigma-factor astCp3 [TIM|S|Transcription
EG10510 G6944 0 sigma-factor astCp3 [TIM|S|Transcription
EG10510 EG10044 0 sigma-factor osmEp [TIM|S|Transcription
EG10510 EG11338 0 sigma-factor msyBp [TIM|S|Transcription
EG10510 G6450 0 sigma-factor ybjPp [TIM|S|Transcription
EG10510 EG11330 0 sigma-factor csiDp;;gabDp2 [TIM|S|Transcription;; [TIM|S|Transcription
EG10510 EG10031 0 sigma-factor adhEp1;;adhEp2 [TIM|S|Transcription;; [TIM|S|Transcription
EG10510 EG11448 0 sigma-factor acsp2 [HTTIM|S|High-throughput
EG10510 EG11449 0 sigma-factor hdfRp [IHBCE|W|Inferred
EG10510 EG12292 0 sigma-factor aldBp [TIM|S|Transcription
EG10510 EG11088 0 sigma-factor pdhRp [TIM|S|Transcription
EG10510 EG10037 0 sigma-factor adap [TIM|S|Transcription
EG10896 EG10745 0 sigma-factor pntAp [HIPP|W|Human
EG10896 EG10744 0 sigma-factor pntAp [HIPP|W|Human
EG10896 EG10747 0 sigma-factor polBp [AIPP|W|Automated
EG10896 EG10743 0 sigma-factor metYp1;;metYp2;;pnpp [TIM|S|Transcription;; [TIM|S|Transcription;; [TIM|S|Transcription
EG10896 EG10742 0 sigma-factor pncBp [TIM|S|Transcription
EG10896 EG10984 0 sigma-factor sulAp [TIM|S|Transcription
EG10896 EG10982 0 sigma-factor sdhCp [TIM|S|Transcription
EG10896 EG10981 0 sigma-factor sdhCp [TIM|S|Transcription
EG10896 EG10980 0 sigma-factor sdhCp [TIM|S|Transcription
EG10896 G7425 0 sigma-factor casp [TIM|S|Transcription
EG10896 G7427 0 sigma-factor casp [TIM|S|Transcription
EG10896 G7426 0 sigma-factor casp [TIM|S|Transcription
EG10896 G7429 0 sigma-factor casp [TIM|S|Transcription
EG10896 G7428 0 sigma-factor casp [TIM|S|Transcription
EG10896 EG11836 0 sigma-factor hemNp [TIM|S|Transcription
EG10896 EG11831 0 sigma-factor rdoAp [TIM|S|Transcription
EG10896 G6318 0 sigma-factor cusRp [TIM|S|Transcription
EG10896 G6319 0 sigma-factor cusRp [TIM|S|Transcription
EG10896 EG10402 0 sigma-factor gltAp1 [TIM|S|Transcription
EG10896 EG10403 0 sigma-factor gltBp [TIM|S|Transcription
EG10896 EG10401 0 sigma-factor glpTQp [HIPP|W|Human
EG10896 EG10407 0 sigma-factor gltXp1;;gltXp2;;gltXp3 [TIM|S|Transcription;; [TIM|S|Transcription;; [TIM|S|Transcription
EG10896 EG10404 0 sigma-factor gltBp [TIM|S|Transcription
EG10896 EG10408 0 sigma-factor glyAp [TIM|S|Transcription
EG10896 EG10409 0 sigma-factor glyQp [HIPP|W|Human
EG10896 EG11168 0 sigma-factor ttdAp [HIPP|W|Human
EG10896 EG11169 0 sigma-factor ttdAp [HIPP|W|Human
EG10896 EG10578 0 sigma-factor melAp [TIM|S|Transcription
EG10896 EG10576 0 sigma-factor mdhp1 [TIM|S|Transcription
EG10896 EG10577 0 sigma-factor melAp [TIM|S|Transcription
EG10896 EG10571 0 sigma-factor relAp1;;relAp2 [TIM|S|Transcription;; [TIM|S|Transcription
EG10896 EG10666 0 sigma-factor nrdRp [HIPP|W|Human
EG10896 EG11290 0 sigma-factor folEp [ICA|W|Inferred
EG10896 EG11291 0 sigma-factor yggGp [TIM|S|Transcription
EG10896 EG11295 0 sigma-factor rfep [AIPP|W|Automated
EG10896 EG11297 0 sigma-factor dsbAp;;rdoAp [TIM|S|Transcription;; [TIM|S|Transcription
EG10896 G7991 0 sigma-factor glyWp [HIPP|W|Human
EG10896 G7990 0 sigma-factor fruBp [AIPP|W|Automated
EG10896 G0-10617 0 sigma-factor sgrSp [TIM|S|Transcription
EG10896 G6464 0 sigma-factor ftsKp1;;ftsKp2;;ftsKp3 [TIM|S|Transcription;; [TIM|S|Transcription;; [AIPP|W|Automated
EG10896 G0-10610 0 sigma-factor symRp [TAS|W|Traceable
EG10896 EG30048 0 sigma-factor leuQp no-evidence-comment
EG10896 EG12281 0 sigma-factor yiaKp [TIM|S|Transcription
EG10896 EG11583 0 sigma-factor gclp [AIPP|W|Automated
EG10896 EG10669 0 sigma-factor ompAp1 [TIM|S|Transcription
EG10896 EG10194 0 sigma-factor cysDp [TIM|S|Transcription
EG10896 EG10195 0 sigma-factor cysPp [TIM|S|Transcription
EG10896 EG10197 0 sigma-factor cysPp [TIM|S|Transcription
EG10896 EG10190 0 sigma-factor cysJp [TIM|S|Transcription
EG10896 EG10191 0 sigma-factor cysJp [TIM|S|Transcription
EG10896 EG10192 0 sigma-factor cysKp1 [TIM|S|Transcription
EG10896 EG10193 0 sigma-factor cysPp [TIM|S|Transcription
EG10896 EG30025 0 sigma-factor aspVp [HIPP|W|Human
EG10896 EG30022 0 sigma-factor asnVp [HIPP|W|Human
EG10896 EG30020 0 sigma-factor asnTp [HIPP|W|Human
EG10896 EG30021 0 sigma-factor asnUp [HIPP|W|Human
EG10896 EG10356 0 sigma-factor fumAp [TIM|S|Transcription
EG10896 EG10357 0 sigma-factor fumBp [ICA|W|Inferred
EG10896 EG10355 0 sigma-factor fucPp [NTAS|W|Non-traceable
EG10896 EG10352 0 sigma-factor fucPp [NTAS|W|Non-traceable
EG10896 EG10353 0 sigma-factor fucPp [NTAS|W|Non-traceable
EG10896 EG10350 0 sigma-factor fucPp [NTAS|W|Non-traceable
EG10896 EG10351 0 sigma-factor fucAp [AIPP|W|Automated
EG10896 EG10359 0 sigma-factor furpa;;furpb [TIM|S|Transcription;; [TIM|S|Transcription
EG10896 EG11835 0 sigma-factor yihIp [TIM|S|Transcription
EG10896 G0-10471 0 sigma-factor yifLp [TIM|S|Transcription
EG10896 G0-10474 0 sigma-factor yjjZp [ICWHO|W|Inferred
EG10896 EG30112 0 sigma-factor valVp [TIM|S|Transcription
EG10896 EG30113 0 sigma-factor valUp [HIPP|W|Human
EG10896 EG30110 0 sigma-factor valUp [HIPP|W|Human
EG10896 EG30111 0 sigma-factor valVp [TIM|S|Transcription
EG10896 EG30114 0 sigma-factor valUp [HIPP|W|Human
EG10896 EG11754 0 sigma-factor sgrSp [TIM|S|Transcription
EG10896 EG11757 0 sigma-factor yjeFp1;;yjeFp2;;yjeFp3 [TIM|S|Transcription;; [TIM|S|Transcription;; [TIM|S|Transcription
EG10896 EG11758 0 sigma-factor yjeFp1;;yjeFp2;;yjeFp3 [TIM|S|Transcription;; [TIM|S|Transcription;; [TIM|S|Transcription
EG10896 EG12053 0 sigma-factor ccmAp;;napFp1;;napFp2 initiation;; [TIM|S|Transcription;; [TIM|S|Transcription
EG10896 EG12052 0 sigma-factor ccmAp;;napFp1;;napFp2 initiation;; [TIM|S|Transcription;; [TIM|S|Transcription
EG10896 EG12057 0 sigma-factor ccmAp;;napFp1;;napFp2 initiation;; [TIM|S|Transcription;; [TIM|S|Transcription
EG10896 EG12055 0 sigma-factor ccmAp;;napFp1;;napFp2 initiation;; [TIM|S|Transcription;; [TIM|S|Transcription
EG10896 EG12054 0 sigma-factor ccmAp;;napFp1;;napFp2 initiation;; [TIM|S|Transcription;; [TIM|S|Transcription
EG10896 EG12059 0 sigma-factor ccmAp;;napFp1;;napFp2 initiation;; [TIM|S|Transcription;; [TIM|S|Transcription
EG10896 EG12058 0 sigma-factor ccmAp;;napFp1;;napFp2 initiation;; [TIM|S|Transcription;; [TIM|S|Transcription
EG10896 EG10972 0 sigma-factor srlAp [TIM|S|Transcription
EG10896 EG10973 0 sigma-factor srlAp [TIM|S|Transcription
EG10896 EG10970 0 sigma-factor srlAp [TIM|S|Transcription
EG10896 EG10971 0 sigma-factor srlAp [TIM|S|Transcription
EG10896 EG10976 0 sigma-factor ssbp1;;ssbp2;;ssbp3 [TIM|S|Transcription;; [TIM|S|Transcription;; [TIM|S|Transcription
EG10896 EG10974 0 sigma-factor srlAp [TIM|S|Transcription
EG10896 EG11321 0 sigma-factor nrdRp [HIPP|W|Human
EG10896 G436 0 sigma-factor nanAp [TIM|S|Transcription
EG10896 EG10979 0 sigma-factor sdhCp [TIM|S|Transcription
EG10896 G7218 0 sigma-factor intSp [TIM|S|Transcription
EG10896 G7212 0 sigma-factor fadIp [AIPP|W|Automated
EG10896 EG12131 0 sigma-factor hscBp [TIM|S|Transcription
EG10896 EG12132 0 sigma-factor iscRp [TIM|S|Transcription
EG10896 G7211 0 sigma-factor sixAp [TIM|S|Transcription
EG10896 G0-10671 0 sigma-factor mgrRp [TIM|S|Transcription
EG10896 EG11621 0 sigma-factor metNp [HIPP|W|Human
EG10896 EG11620 0 sigma-factor rnbp1;;rnbp2 [TIM|S|Transcription;; [TIM|S|Transcription
EG10896 EG11623 0 sigma-factor sdaCp [AIPP|W|Automated
EG10896 EG11625 0 sigma-factor artPp [TIM|S|Transcription
EG10896 EG11624 0 sigma-factor artPp [TIM|S|Transcription
EG10896 EG11627 0 sigma-factor artPp [TIM|S|Transcription
EG10896 EG11626 0 sigma-factor artPp [TIM|S|Transcription
EG10896 EG11628 0 sigma-factor artJp [TIM|S|Transcription
EG10896 EG30040 0 sigma-factor glyVp no-evidence-comment
EG10896 EG11329 0 sigma-factor gabDp1 [TIM|S|Transcription
EG10896 G6855 0 sigma-factor asrp [TIM|S|Transcription
EG10896 G6852 0 sigma-factor dgsAp1;;dgsAp2 [TIM|S|Transcription;; [TIM|S|Transcription
EG10896 G6851 0 sigma-factor dgsAp2 [TIM|S|Transcription
EG10896 EG10759 0 sigma-factor ppsp [TIM|S|Transcription
EG10896 EG10757 0 sigma-factor ppiAp1;;ppiAp2;;ppiAp3;;ppiAp4 [TIM|S|Transcription;; [HIPP|W|Human;; [HIPP|W|Human;; [HIPP|W|Human
EG10896 EG10754 0 sigma-factor poxBp [TIM|S|Transcription
EG10896 EG10998 0 sigma-factor thrLp [TIM|S|Transcription
EG10896 EG10999 0 sigma-factor thrLp [TIM|S|Transcription
EG10896 G6889 0 sigma-factor nemRp [TIM|S|Transcription
EG10896 EG10993 0 sigma-factor kblp no-evidence-comment
EG10896 EG11808 0 sigma-factor yebGp [HIPP|W|Human
EG10896 G7430 0 sigma-factor casp [TIM|S|Transcription
EG10896 EG11801 0 sigma-factor hybOp1 [TIM|S|Transcription
EG10896 EG11800 0 sigma-factor hybOp1 [TIM|S|Transcription
EG10896 EG11803 0 sigma-factor hybOp1 [TIM|S|Transcription
EG10896 EG11802 0 sigma-factor hybOp1 [TIM|S|Transcription
EG10896 EG11805 0 sigma-factor hybOp1 [TIM|S|Transcription
EG10896 EG11804 0 sigma-factor hybOp1 [TIM|S|Transcription
EG10896 EG11806 0 sigma-factor yebEp [TIM|S|Transcription
EG10896 G7546 0 sigma-factor glcCp [TIM|S|Transcription
EG10896 cbpAp 0 sigma-factor cbpAp [TIM|S|Transcription
EG10896 EG12267 0 sigma-factor eptBp [TIM|S|Transcription
EG10896 EG11113 0 sigma-factor yccAp [TIM|S|Transcription
EG10896 EG11111 0 sigma-factor cspDp [TIM|S|Transcription
EG10896 EG10508 0 sigma-factor xseBp [HIPP|W|Human
EG10896 EG10503 0 sigma-factor ilvYp [TIM|S|Transcription
EG10896 EG10502 0 sigma-factor ivbLp [TIM|S|Transcription
EG10896 EG10501 0 sigma-factor ilvLp1;;ilvLp2 [TIM|S|Transcription;; [TIM|S|Transcription
EG10896 EG10500 0 sigma-factor ilvIHp1 [TIM|S|Transcription
EG10896 EG10506 0 sigma-factor infCp2 [TIM|S|Transcription
EG10896 EG10505 0 sigma-factor metYp1;;metYp2;;rimPp [TIM|S|Transcription;; [TIM|S|Transcription;; [TIM|S|Transcription
EG10896 EG10504 0 sigma-factor infAp1;;infAp2 [TIM|S|Transcription;; [TIM|S|Transcription
EG10896 G7264 0 sigma-factor murQp1;;murQp2 [TIM|S|Transcription;; [TIM|S|Transcription
EG10896 G6167 0 sigma-factor ykgMp [AIPP|W|Automated
EG10896 EG11027 0 sigma-factor trpLp [TIM|S|Transcription
EG10896 EG11026 0 sigma-factor trpCp;;trpLp [TIM|S|Transcription;; [TIM|S|Transcription
EG10896 EG11025 0 sigma-factor trpCp;;trpLp [TIM|S|Transcription;; [TIM|S|Transcription
EG10896 EG11024 0 sigma-factor trpCp;;trpLp [TIM|S|Transcription;; [TIM|S|Transcription
EG10896 EG11023 0 sigma-factor rpsPp [TIM|S|Transcription
EG10896 G6109 0 sigma-factor dinJp [AIPP|W|Automated
EG10896 EG11029 0 sigma-factor trpRp [TIM|S|Transcription
EG10896 EG11028 0 sigma-factor trpLp [TIM|S|Transcription
EG10896 EG10217 0 sigma-factor accDp [TIM|S|Transcription
EG10896 EG10215 0 sigma-factor yrbNp [TIM|S|Transcription
EG10896 EG10214 0 sigma-factor mraZp [TIM|S|Transcription
EG10896 EG10219 0 sigma-factor deoCp1;;deoCp2 [TIM|S|Transcription;; [TIM|S|Transcription
EG10896 G7856 0 sigma-factor ulaAp [TIM|S|Transcription
EG10896 G7858 0 sigma-factor ulaAp [TIM|S|Transcription
EG10896 G7859 0 sigma-factor ulaAp [TIM|S|Transcription
EG10896 G0-10600 0 sigma-factor ryfDp [TIM|S|Transcription
EG10896 EG11331 0 sigma-factor ribAp1;;ribAp2 [TIM|S|Transcription;; [TIM|S|Transcription
EG10896 G0-10602 0 sigma-factor sibEp [TIM|S|Transcription
EG10896 EG11337 0 sigma-factor lysPp [TIM|S|Transcription
EG10896 EG30053 0 sigma-factor leuXp no-evidence-comment
EG10896 EG30052 0 sigma-factor metTp no-evidence-comment
EG10896 EG11339 0 sigma-factor rfaQp1 [TIM|S|Transcription
EG10896 EG30050 0 sigma-factor leuUp;;secGp1;;secGp2 no-evidence-comment;; [TIM|S|Transcription;; [TIM|S|Transcription
EG10896 EG30057 0 sigma-factor lysTp no-evidence-comment
EG10896 EG30056 0 sigma-factor valUp [HIPP|W|Human
EG10896 EG30055 0 sigma-factor lysTp no-evidence-comment
EG10896 EG30054 0 sigma-factor glyWp [HIPP|W|Human
EG10896 EG10323 0 sigma-factor fliLp1 [TIM|S|Transcription
EG10896 EG10322 0 sigma-factor fliLp1 [TIM|S|Transcription
EG10896 EG10320 0 sigma-factor flhDp [TIM|S|Transcription
EG10896 EG10326 0 sigma-factor folAp [HIPP|W|Human
EG10896 EG10325 0 sigma-factor fnrp [HIPP|W|Human
EG10896 EG10324 0 sigma-factor fliLp1 [TIM|S|Transcription
EG10896 EG11251 0 sigma-factor ychQp [TIM|S|Transcription
EG10896 G0-10463 0 sigma-factor dapEp;;yffBp [HIPP|W|Human;; from
EG10896 EG10037 0 sigma-factor adap;;alkBp [TIM|S|Transcription;; [HIPP|W|Human
EG10896 EG10035 0 sigma-factor aldAp [TIM|S|Transcription
EG10896 EG30058 0 sigma-factor metTp no-evidence-comment
EG10896 EG10031 0 sigma-factor adhEp1 [TIM|S|Transcription
EG10896 EG11746 0 sigma-factor panBp [HIPP|W|Human
EG10896 EG12040 0 sigma-factor yejAp [AIPP|W|Automated
EG10896 EG12041 0 sigma-factor yejAp [AIPP|W|Automated
EG10896 EG12107 0 sigma-factor ppdDp [AIPP|W|Automated
EG10896 EG12106 0 sigma-factor ppdDp [AIPP|W|Automated
EG10896 EG12101 0 sigma-factor feoAp [AIPP|W|Automated
EG10896 EG12102 0 sigma-factor feoAp [AIPP|W|Automated
EG10896 EG11634 0 sigma-factor nohAp [AIPP|W|Automated
EG10896 EG10699 0 sigma-factor pfkAp1;;pfkAp2 [HTTIM|S|High-throughput;; [HIPP|W|Human
EG10896 EG10693 0 sigma-factor rncp [TIM|S|Transcription
EG10896 EG10690 0 sigma-factor pcnBp1;;pcnBp2;;pcnBp3 [TIM|S|Transcription;; [TIM|S|Transcription;; [TIM|S|Transcription
EG10896 EG10695 0 sigma-factor pepDp3 [TIM|S|Transcription
EG10896 EG10694 0 sigma-factor pepAp1;;pepAp2;;pepAp3 [TIM|S|Transcription;; [TIM|S|Transcription;; [TIM|S|Transcription
EG10896 G6848 0 sigma-factor ynfEp [AIPP|W|Automated
EG10896 EG12210 0 sigma-factor rfaDp1 [TIM|S|Transcription
EG10896 EG12215 0 sigma-factor zntAp [TIM|S|Transcription
EG10896 G6845 0 sigma-factor ynfEp [AIPP|W|Automated
EG10896 G6846 0 sigma-factor ynfEp [AIPP|W|Automated
EG10896 G6847 0 sigma-factor ynfEp [AIPP|W|Automated
EG10896 G7213 0 sigma-factor fadIp [AIPP|W|Automated
EG10896 EG20248 0 sigma-factor uxuAp [TIM|S|Transcription
EG10896 EG20080 0 sigma-factor glcDp [TIM|S|Transcription
EG10896 EG11817 0 sigma-factor surEp2 [TIM|S|Transcription
EG10896 G6936 0 sigma-factor cedAp [HIPP|W|Human
EG10896 G6937 0 sigma-factor chop [AIPP|W|Automated
EG10896 EG11810 0 sigma-factor gcvTp [TIM|S|Transcription
EG10896 EG11811 0 sigma-factor aidBp [TIM|S|Transcription
EG10896 G6939 0 sigma-factor spyp [TIM|S|Transcription
EG10896 G7711 0 sigma-factor gspCp2;;gspCp3 [TIM|S|Transcription;; [TIM|S|Transcription
EG10896 G7710 0 sigma-factor gspCp2;;gspCp3 [TIM|S|Transcription;; [TIM|S|Transcription
EG10896 EG11109 0 sigma-factor mngRp [HIPP|W|Human
EG10896 EG11814 0 sigma-factor torCp [TIM|S|Transcription
EG10896 EG11104 0 sigma-factor entSp1;;entSp2 [TIM|S|Transcription;; [TIM|S|Transcription
EG10896 EG11105 0 sigma-factor entCp [TIM|S|Transcription
EG10896 EG10518 0 sigma-factor kdsAp;;ychQp [TIM|S|Transcription;; [TIM|S|Transcription
EG10896 EG10519 0 sigma-factor ycaRp [TIM|S|Transcription
EG10896 EG10510 0 sigma-factor nlpDp1;;nlpDp2;;rpoSp [TIM|S|Transcription;; [TIM|S|Transcription;; [TIM|S|Transcription
EG10896 EG10511 0 sigma-factor katGp [TIM|S|Transcription
EG10896 EG10512 0 sigma-factor kblp no-evidence-comment
EG10896 EG10513 0 sigma-factor kdpFp [HIPP|W|Human
EG10896 EG10514 0 sigma-factor kdpFp [HIPP|W|Human
EG10896 EG10515 0 sigma-factor kdpFp [HIPP|W|Human
EG10896 G6660 0 sigma-factor tpxp [TIM|S|Transcription
EG10896 G6286 0 sigma-factor allDp [AIPP|W|Automated
EG10896 G6284 0 sigma-factor allDp [AIPP|W|Automated
EG10896 G6285 0 sigma-factor allDp [AIPP|W|Automated
EG10896 G6282 0 sigma-factor gclp [AIPP|W|Automated
EG10896 G6283 0 sigma-factor gclp [AIPP|W|Automated
EG10896 G6280 0 sigma-factor gclp [AIPP|W|Automated
EG10896 G6281 0 sigma-factor gclp [AIPP|W|Automated
EG10896 EG11034 0 sigma-factor tsrp1 [HIPP|W|Human
EG10896 EG11035 0 sigma-factor tsxp1;;tsxp2 [TIM|S|Transcription;; [TIM|S|Transcription
EG10896 EG11037 0 sigma-factor thrUp [HIPP|W|Human
EG10896 EG11030 0 sigma-factor aroKp1;;aroKp2;;damXp;;damp1;;damp2;;trpSp [TIM|S|Transcription;; [TIM|S|Transcription;; [TIM|S|Transcription;; [TIM|S|Transcription;; [TIM|S|Transcription;; [TIM|S|Transcription
EG10896 EG11031 0 sigma-factor trxAp1;;trxAp2 [TIM|S|Transcription;; [TIM|S|Transcription
EG10896 G6110 0 sigma-factor dinJp [AIPP|W|Automated
EG10896 EG11033 0 sigma-factor rpsBp [TIM|S|Transcription
EG10896 EG11039 0 sigma-factor aroFp [TIM|S|Transcription
EG10896 G6118 0 sigma-factor dinBp;;yafNp [AIPP|W|Automated;; [TIM|S|Transcription
EG10896 EG10204 0 sigma-factor aroKp1;;aroKp2;;damXp;;damp1;;damp2 [TIM|S|Transcription;; [TIM|S|Transcription;; [TIM|S|Transcription;; [TIM|S|Transcription;; [TIM|S|Transcription
EG10896 EG10205 0 sigma-factor dapAp [TIM|S|Transcription
EG10896 EG10206 0 sigma-factor dapBp1;;dapBp2 [TIM|S|Transcription;; [TIM|S|Transcription
EG10896 EG10207 0 sigma-factor dapDp [TIM|S|Transcription
EG10896 EG10200 0 sigma-factor cytRp [TIM|S|Transcription
EG10896 EG10203 0 sigma-factor dacCp [AIPP|W|Automated
EG10896 EG10208 0 sigma-factor dapEp;;yffBp [HIPP|W|Human;; from
EG10896 EG10209 0 sigma-factor yifLp [TIM|S|Transcription
EG10896 EG12697 0 sigma-factor fldBp [TIM|S|Transcription
EG10896 EG12691 0 sigma-factor yciSp [TIM|S|Transcription
EG10896 G7880 0 sigma-factor yjgIp [AIPP|W|Automated
EG10896 G7885 0 sigma-factor rraBp1 [TIM|S|Transcription
EG10896 EG12458 0 sigma-factor alsRp1;;alsRp2 [TIM|S|Transcription;; [TIM|S|Transcription
EG10896 EG11320 0 sigma-factor nrdRp [HIPP|W|Human
EG10896 EG30049 0 sigma-factor argXp [HIPP|W|Human
EG10896 EG11322 0 sigma-factor nrdRp [HIPP|W|Human
EG10896 G0-10677 0 sigma-factor fnrSp [TIM|S|Transcription
EG10896 EG11325 0 sigma-factor acnAp1;;acnAp2 [TIM|S|Transcription;; [TIM|S|Transcription
EG10896 EG11326 0 sigma-factor codBp [TIM|S|Transcription
EG10896 EG11327 0 sigma-factor codBp [TIM|S|Transcription
EG10896 EG11328 0 sigma-factor hscBp [TIM|S|Transcription
EG10896 EG30041 0 sigma-factor glyVp no-evidence-comment
EG10896 EG30042 0 sigma-factor argXp [HIPP|W|Human
EG10896 EG30043 0 sigma-factor rrsAp1;;rrsAp2 [HIPP|W|Human;; no-evidence-comment
EG10896 EG30044 0 sigma-factor rrsDp1;;rrsDp2 [TIM|S|Transcription;; [TIM|S|Transcription
EG10896 EG30045 0 sigma-factor rrsHp1;;rrsHp2 [HIPP|W|Human;; no-evidence-comment
EG10896 EG30046 0 sigma-factor ileXp [HIPP|W|Human
EG10896 EG30047 0 sigma-factor leuQp no-evidence-comment
EG10896 EG10330 0 sigma-factor frdAp [TIM|S|Transcription
EG10896 EG10331 0 sigma-factor frdAp [TIM|S|Transcription
EG10896 EG10332 0 sigma-factor frdAp [TIM|S|Transcription
EG10896 EG10333 0 sigma-factor frdAp [TIM|S|Transcription
EG10896 EG10336 0 sigma-factor fruBp [AIPP|W|Automated
EG10896 EG10337 0 sigma-factor fruBp [AIPP|W|Automated
EG10896 EG10339 0 sigma-factor ftsQp1;;mraZp [TIM|S|Transcription;; [TIM|S|Transcription
EG10896 G7080 0 sigma-factor flup [TIM|S|Transcription
EG10896 EG11258 0 sigma-factor focAp1;;focAp2;;focAp3 [TIM|S|Transcription;; [TIM|S|Transcription;; [TIM|S|Transcription
EG10896 EG11256 0 sigma-factor iraPp1 [TIM|S|Transcription
EG10896 EG11250 0 sigma-factor chpSp1;;chpSp2 [HIPP|W|Human;; [HIPP|W|Human
EG10896 G0-10495 0 sigma-factor efeU_1p [TIM|S|Transcription
EG10896 EG11252 0 sigma-factor smtAp [HIPP|W|Human
EG10896 EG10029 0 sigma-factor adap [TIM|S|Transcription
EG10896 EG10024 0 sigma-factor aceEp;;pdhRp [TIM|S|Transcription;; [TIM|S|Transcription
EG10896 EG10025 0 sigma-factor aceEp;;pdhRp [TIM|S|Transcription;; [TIM|S|Transcription
EG10896 EG10026 0 sigma-factor aceBp [TIM|S|Transcription
EG10896 EG10020 0 sigma-factor cpxRp [HIPP|W|Human
EG10896 EG10022 0 sigma-factor aceBp [TIM|S|Transcription
EG10896 EG10023 0 sigma-factor aceBp [TIM|S|Transcription
EG10896 G7238 0 sigma-factor yfdXp [TIM|S|Transcription
EG10896 EG13139 0 sigma-factor tynAp [AIPP|W|Automated
EG10896 EG12070 0 sigma-factor yojIp [HIPP|W|Human
EG10896 EG12111 0 sigma-factor nlpDp1;;nlpDp2 [TIM|S|Transcription;; [TIM|S|Transcription
EG10896 EG12116 0 sigma-factor acrRp [AIPP|W|Automated
EG10896 EG12117 0 sigma-factor ompXp1 [TIM|S|Transcription
EG10896 G7237 0 sigma-factor frcp [TIM|S|Transcription
EG10896 EG11643 0 sigma-factor ydeHp [TIM|S|Transcription
EG10896 EG11647 0 sigma-factor accAp [TIM|S|Transcription
EG10896 EG11645 0 sigma-factor ydeJp [AIPP|W|Automated
EG10896 EG11489 0 sigma-factor csgBp [TIM|S|Transcription
EG10896 EG11486 0 sigma-factor rfep [AIPP|W|Automated
EG10896 EG10688 0 sigma-factor pckp [HIPP|W|Human
EG10896 EG10689 0 sigma-factor surEp2 [TIM|S|Transcription
EG10896 EG30028 0 sigma-factor metTp no-evidence-comment
EG10896 EG10680 0 sigma-factor osmCp1 [TIM|S|Transcription
EG10896 EG10681 0 sigma-factor oxyRp [TIM|S|Transcription
EG10896 EG10682 0 sigma-factor pabAp1 [TIM|S|Transcription
EG10896 EG10685 0 sigma-factor yhdTp [TIM|S|Transcription
EG10896 EG12204 0 sigma-factor yobFp1 [TIM|S|Transcription
EG10896 EG12202 0 sigma-factor treRp1;;treRp2;;treRp3;;treRp4 [TIM|S|Transcription;; [TIM|S|Transcription;; [TIM|S|Transcription;; [TIM|S|Transcription
EG10896 EG30029 0 sigma-factor metTp no-evidence-comment
EG10896 EG11799 0 sigma-factor hybOp1 [TIM|S|Transcription
EG10896 EG11798 0 sigma-factor ppdDp [AIPP|W|Automated
EG10896 EG11795 0 sigma-factor gcvAp [TIM|S|Transcription
EG10896 EG11346 0 sigma-factor fliEp1 [HIPP|W|Human
EG10896 EG11347 0 sigma-factor fliFp1 [HIPP|W|Human
EG10896 EG20098 0 sigma-factor hptp [TIM|S|Transcription
EG10896 EG11345 0 sigma-factor hflDp [TIM|S|Transcription
EG10896 G0-10201 0 sigma-factor istR-2p [TIM|S|Transcription
EG10896 EG11340 0 sigma-factor rfaQp1 [TIM|S|Transcription
EG10896 EG12842 0 sigma-factor ybjCp [TIM|S|Transcription
EG10896 EG11341 0 sigma-factor rfaQp1 [TIM|S|Transcription
EG10896 EG12844 0 sigma-factor yefMp [TIM|S|Transcription
EG10896 EG12845 0 sigma-factor casp [TIM|S|Transcription
EG10896 G6941 0 sigma-factor astCp1 [HIPP|W|Human
EG10896 G6940 0 sigma-factor astCp1 [HIPP|W|Human
EG10896 G6943 0 sigma-factor astCp1 [HIPP|W|Human
EG10896 G6942 0 sigma-factor astCp1 [HIPP|W|Human
EG10896 EG11867 0 sigma-factor rhaBp [TIM|S|Transcription
EG10896 G6944 0 sigma-factor astCp1 [HIPP|W|Human
EG10896 EG11868 0 sigma-factor rhaBp [TIM|S|Transcription
EG10896 EG10198 0 sigma-factor cysPp [TIM|S|Transcription
EG10896 G7704 0 sigma-factor gspCp2;;gspCp3 [TIM|S|Transcription;; [TIM|S|Transcription
EG10896 G7705 0 sigma-factor gspCp2;;gspCp3 [TIM|S|Transcription;; [TIM|S|Transcription
EG10896 G7706 0 sigma-factor gspCp2;;gspCp3 [TIM|S|Transcription;; [TIM|S|Transcription
EG10896 G7707 0 sigma-factor gspCp2;;gspCp3 [TIM|S|Transcription;; [TIM|S|Transcription
EG10896 G7701 0 sigma-factor gspAp1;;gspAp2 [TIM|S|Transcription;; [TIM|S|Transcription
EG10896 G7702 0 sigma-factor gspCp2;;gspCp3 [TIM|S|Transcription;; [TIM|S|Transcription
EG10896 G7703 0 sigma-factor gspCp2;;gspCp3 [TIM|S|Transcription;; [TIM|S|Transcription
EG10896 G7708 0 sigma-factor gspCp2;;gspCp3 [TIM|S|Transcription;; [TIM|S|Transcription
EG10896 G7709 0 sigma-factor gspCp2;;gspCp3 [TIM|S|Transcription;; [TIM|S|Transcription
EG10896 EG11137 0 sigma-factor nudBp;;yebCp [HIPP|W|Human;; [HIPP|W|Human
EG10896 EG11136 0 sigma-factor yebBp1 [HIPP|W|Human
EG10896 EG11131 0 sigma-factor relBp [TIM|S|Transcription
EG10896 EG11130 0 sigma-factor relBp [TIM|S|Transcription
EG10896 EG11138 0 sigma-factor nudBp [HIPP|W|Human
EG10896 EG10525 0 sigma-factor mhpRp [TIM|S|Transcription
EG10896 EG10524 0 sigma-factor lacZp1 [TIM|S|Transcription
EG10896 EG10527 0 sigma-factor lacZp1 [TIM|S|Transcription
EG10896 EG10526 0 sigma-factor lacZp1 [TIM|S|Transcription
EG10896 EG10520 0 sigma-factor waaAp1;;waaAp2 [TIM|S|Transcription;; [TIM|S|Transcription
EG10896 EG10528 0 sigma-factor malKp no-evidence-comment
EG10896 EG11363 0 sigma-factor yjeFp1;;yjeFp2;;yjeFp3 [TIM|S|Transcription;; [TIM|S|Transcription;; [TIM|S|Transcription
EG10896 EG11000 0 sigma-factor thrLp [TIM|S|Transcription
EG10896 EG11003 0 sigma-factor tigp [AIPP|W|Automated
EG10896 EG11005 0 sigma-factor tnaCp [TIM|S|Transcription
EG10896 EG11006 0 sigma-factor tnaCp [TIM|S|Transcription
EG10896 EG10230 0 sigma-factor sfsAp [HIPP|W|Human
EG10896 EG10233 0 sigma-factor dmsAp1 [TIM|S|Transcription
EG10896 EG10232 0 sigma-factor dmsAp1 [TIM|S|Transcription
EG10896 EG10234 0 sigma-factor dmsAp1 [TIM|S|Transcription
EG10896 EG10239 0 sigma-factor rpsUp1;;rpsUp2;;rpsUp3 [TIM|S|Transcription;; [TIM|S|Transcription;; [HIPP|W|Human
EG10896 EG11064 0 sigma-factor uvrDp1 [TIM|S|Transcription
EG10896 EG12440 0 sigma-factor mplp1;;mplp2 [HIPP|W|Human;; [HIPP|W|Human
EG10896 G6548 0 sigma-factor csgBp [TIM|S|Transcription
EG10896 G6545 0 sigma-factor csgDp1;;csgDp2 [TIM|S|Transcription;; [TIM|S|Transcription
EG10896 EG11314 0 sigma-factor hflDp [TIM|S|Transcription
EG10896 G6547 0 sigma-factor csgBp [TIM|S|Transcription
EG10896 EG11316 0 sigma-factor malSp [TIM|S|Transcription
EG10896 EG11311 0 sigma-factor dusBp [TIM|S|Transcription
EG10896 EG11313 0 sigma-factor rhaTp [TIM|S|Transcription
EG10896 EG30075 0 sigma-factor rrsGp1;;rrsGp2 [HIPP|W|Human;; no-evidence-comment
EG10896 EG30074 0 sigma-factor rrsEp;;rrsEp2 [HIPP|W|Human;; no-evidence-comment
EG10896 EG30077 0 sigma-factor rrsAp1;;rrsAp2 [HIPP|W|Human;; no-evidence-comment
EG10896 EG30076 0 sigma-factor rrsHp1;;rrsHp2 [HIPP|W|Human;; no-evidence-comment
EG10896 EG30071 0 sigma-factor rrsBp1;;rrsBp2 [TIM|S|Transcription;; [TIM|S|Transcription
EG10896 EG30070 0 sigma-factor rrsAp1;;rrsAp2 [HIPP|W|Human;; no-evidence-comment
EG10896 EG30073 0 sigma-factor rrsDp1;;rrsDp2 [TIM|S|Transcription;; [TIM|S|Transcription
EG10896 EG30072 0 sigma-factor rrsCp1;;rrsCp2 [HIPP|W|Human;; no-evidence-comment
EG10896 EG10305 0 sigma-factor fhuAp [AIPP|W|Automated
EG10896 EG10304 0 sigma-factor fhuAp [AIPP|W|Automated
EG10896 EG30079 0 sigma-factor rrsCp1;;rrsCp2 [HIPP|W|Human;; no-evidence-comment
EG10896 EG30078 0 sigma-factor rrsBp1;;rrsBp2 [TIM|S|Transcription;; [TIM|S|Transcription
EG10896 EG10303 0 sigma-factor fhuAp [AIPP|W|Automated
EG10896 EG10302 0 sigma-factor fhuAp [AIPP|W|Automated
EG10896 EG30099 0 sigma-factor ssrSp1;;ssrSp2 [TIM|S|Transcription;; [TIM|S|Transcription
EG10896 EG30097 0 sigma-factor serXp [HIPP|W|Human
EG10896 EG30096 0 sigma-factor serWp [HIPP|W|Human
EG10896 EG30095 0 sigma-factor serVp [HIPP|W|Human
EG10896 EG30094 0 sigma-factor serUp [HIPP|W|Human
EG10896 EG30093 0 sigma-factor serTp [HIPP|W|Human
EG10896 EG30091 0 sigma-factor rrsDp1;;rrsDp2 [TIM|S|Transcription;; [TIM|S|Transcription
EG10896 EG30090 0 sigma-factor rrsHp1;;rrsHp2 [HIPP|W|Human;; no-evidence-comment
EG10896 EG11268 0 sigma-factor defp [TIM|S|Transcription
EG10896 EG11261 0 sigma-factor ybjCp [TIM|S|Transcription
EG10896 EG11263 0 sigma-factor gspAp1;;gspAp2 [TIM|S|Transcription;; [TIM|S|Transcription
EG10896 EG11265 0 sigma-factor cmkp [TIM|S|Transcription
EG10896 EG11266 0 sigma-factor yibDp1 [AIPP|W|Automated
EG10896 EG10012 0 sigma-factor cydDp [TIM|S|Transcription
EG10896 EG10014 0 sigma-factor acrDp [AIPP|W|Automated
EG10896 EG10016 0 sigma-factor garPp [IC|W|Inferred
EG10896 EG12068 0 sigma-factor napFp1;;napFp2 [TIM|S|Transcription;; [TIM|S|Transcription
EG10896 G7948 0 sigma-factor yjjQp [TIM|S|Transcription
EG10896 EG12062 0 sigma-factor napFp1;;napFp2 [TIM|S|Transcription;; [TIM|S|Transcription
EG10896 EG12060 0 sigma-factor napFp1;;napFp2 [TIM|S|Transcription;; [TIM|S|Transcription
EG10896 EG12061 0 sigma-factor napFp1;;napFp2 [TIM|S|Transcription;; [TIM|S|Transcription
EG10896 EG12067 0 sigma-factor napFp1;;napFp2 [TIM|S|Transcription;; [TIM|S|Transcription
EG10896 EG12064 0 sigma-factor napFp1;;napFp2 [TIM|S|Transcription;; [TIM|S|Transcription
EG10896 G7107 0 sigma-factor wzap [TIM|S|Transcription
EG10896 G7104 0 sigma-factor wzap [TIM|S|Transcription
EG10896 G7105 0 sigma-factor wzap [TIM|S|Transcription
EG10896 EG12661 0 sigma-factor gltIp1 [HIPP|W|Human
EG10896 EG12662 0 sigma-factor gltIp1 [HIPP|W|Human
EG10896 EG12663 0 sigma-factor gltIp1 [HIPP|W|Human
EG10896 EG12628 0 sigma-factor dppAp [TIM|S|Transcription
EG10896 EG11147 0 sigma-factor yffBp from
EG10896 EG11530 0 sigma-factor fadDp [TIM|S|Transcription
EG10896 G6790 0 sigma-factor safAp [TIM|S|Transcription
EG10896 EG11654 0 sigma-factor fliFp1 [HIPP|W|Human
EG10896 EG11656 0 sigma-factor fliFp1 [HIPP|W|Human
EG10896 EG11490 0 sigma-factor gadBp [TIM|S|Transcription
EG10896 EG11491 0 sigma-factor lexAp [TIM|S|Transcription
EG10896 EG11497 0 sigma-factor yhdTp [TIM|S|Transcription
EG10896 G6799 0 sigma-factor lsrRp [AIPP|W|Automated
EG10896 EG10836 0 sigma-factor relBp [TIM|S|Transcription
EG10896 EG10835 0 sigma-factor relAp1;;relAp2 [TIM|S|Transcription;; [TIM|S|Transcription
EG10896 EG12278 0 sigma-factor yiaJp [TIM|S|Transcription
EG10896 EG10832 0 sigma-factor rncp [TIM|S|Transcription
EG10896 EG10831 0 sigma-factor recNp [HIPP|W|Human
EG10896 EG10830 0 sigma-factor xerDp [HIPP|W|Human
EG10896 G7554 0 sigma-factor hybOp1 [TIM|S|Transcription
EG10896 EG10838 0 sigma-factor rfaDp1 [TIM|S|Transcription
EG10896 EG11781 0 sigma-factor nrfAp [TIM|S|Transcription
EG10896 G0-9121 0 sigma-factor yefMp [TIM|S|Transcription
EG10896 G0-8901 0 sigma-factor micCp [TIM|S|Transcription
EG10896 EG10783 0 sigma-factor pstBp;;pstBp1;;pstCp;;pstSp [HIPP|W|Human;; [TIM|S|Transcription;; [TIM|S|Transcription;; [TIM|S|Transcription
EG10896 EG10782 0 sigma-factor pstCp;;pstSp [TIM|S|Transcription;; [TIM|S|Transcription
EG10896 EG10785 0 sigma-factor pthp [TIM|S|Transcription
EG10896 EG10784 0 sigma-factor pstCp;;pstSp [TIM|S|Transcription;; [TIM|S|Transcription
EG10896 EG10634 0 sigma-factor nagBp [TIM|S|Transcription
EG10896 EG10789 0 sigma-factor ptsHp2;;ptsHp4 [TIM|S|Transcription;; [TIM|S|Transcription
EG10896 EG10788 0 sigma-factor ptsHp2;;ptsHp4 [TIM|S|Transcription;; [TIM|S|Transcription
EG10896 EG12301 0 sigma-factor rutRp2 [HIPP|W|Human
EG10896 EG11871 0 sigma-factor aroKp1;;aroKp2;;damXp;;damp1;;damp2 [TIM|S|Transcription;; [TIM|S|Transcription;; [TIM|S|Transcription;; [TIM|S|Transcription;; [TIM|S|Transcription
EG10896 EG11879 0 sigma-factor menAp [TIM|S|Transcription
EG10896 M010 0 sigma-factor mhpAp [TIM|S|Transcription
EG10896 M011 0 sigma-factor mhpAp [TIM|S|Transcription
EG10896 M012 0 sigma-factor mhpAp [TIM|S|Transcription
EG10896 M013 0 sigma-factor mhpAp [TIM|S|Transcription
EG10896 M014 0 sigma-factor mhpAp [TIM|S|Transcription
EG10896 EG10658 0 sigma-factor dapAp [TIM|S|Transcription
EG10896 EG10655 0 sigma-factor nirBp [TIM|S|Transcription
EG10896 EG10654 0 sigma-factor nirBp [TIM|S|Transcription
EG10896 EG10653 0 sigma-factor nirBp [TIM|S|Transcription
EG10896 EG10652 0 sigma-factor nhaAp1 [TIM|S|Transcription
EG10896 EG10651 0 sigma-factor nfop [TIM|S|Transcription
EG10896 EG11122 0 sigma-factor yciCp [HIPP|W|Human
EG10896 EG11123 0 sigma-factor yciCp [HIPP|W|Human
EG10896 EG11125 0 sigma-factor yciEp [HIPP|W|Human
EG10896 EG11128 0 sigma-factor pyrFp;;yciSp [TIM|S|Transcription;; [TIM|S|Transcription
EG10896 EG50002 0 sigma-factor rplUp [HIPP|W|Human
EG10896 EG10533 0 sigma-factor lexAp [TIM|S|Transcription
EG10896 EG10531 0 sigma-factor leuOp [TIM|S|Transcription
EG10896 EG10536 0 sigma-factor livKp1 [TIM|S|Transcription
EG10896 EG10537 0 sigma-factor livKp1 [TIM|S|Transcription
EG10896 EG50005 0 sigma-factor nfsBp [HIPP|W|Human
EG10896 EG10538 0 sigma-factor livKp1 [TIM|S|Transcription
EG10896 EG10539 0 sigma-factor livJp [TIM|S|Transcription
EG10896 G7609 0 sigma-factor yqjAp1 [TIM|S|Transcription
EG10896 G6600 0 sigma-factor iraMp2 [TIM|S|Transcription
EG10896 EG11866 0 sigma-factor rhaBp [TIM|S|Transcription
EG10896 EG11016 0 sigma-factor tyrTp [TIM|S|Transcription
EG10896 EG11015 0 sigma-factor tpiAp2 [HTTIM|S|High-throughput
EG10896 EG11012 0 sigma-factor tonBp [TIM|S|Transcription
EG10896 EG11013 0 sigma-factor topAp4;;topAp5 [TIM|S|Transcription;; [TIM|S|Transcription
EG10896 EG10227 0 sigma-factor dicBp [TASES|W|Traceable
EG10896 EG10222 0 sigma-factor deoCp1;;deoCp2 [TIM|S|Transcription;; [TIM|S|Transcription
EG10896 EG10220 0 sigma-factor deoCp1;;deoCp2 [TIM|S|Transcription;; [TIM|S|Transcription
EG10896 EG10221 0 sigma-factor deoCp1;;deoCp2 [TIM|S|Transcription;; [TIM|S|Transcription
EG10896 G6820 0 sigma-factor nohAp [AIPP|W|Automated
EG10896 EG11943 0 sigma-factor acsp1;;acsp2 [AIPP|W|Automated;; [HTTIM|S|High-throughput
EG10896 G6558 0 sigma-factor dinIp [IHBCE|W|Inferred
EG10896 EG11303 0 sigma-factor dicBp [TASES|W|Traceable
EG10896 G6554 0 sigma-factor yceJp [IDA|W|Inferred
EG10896 EG11304 0 sigma-factor dicBp [TASES|W|Traceable
EG10896 EG30062 0 sigma-factor metZp [TIM|S|Transcription
EG10896 EG30063 0 sigma-factor micFp [TIM|S|Transcription
EG10896 EG30060 0 sigma-factor metZp [TIM|S|Transcription
EG10896 EG10319 0 sigma-factor flhDp [TIM|S|Transcription
EG10896 EG30066 0 sigma-factor proKp no-evidence-comment
EG10896 EG30067 0 sigma-factor proLp no-evidence-comment
EG10896 EG30064 0 sigma-factor pheUp no-evidence-comment
EG10896 EG30065 0 sigma-factor pheVp no-evidence-comment
EG10896 EG10312 0 sigma-factor fimEp [TIM|S|Transcription
EG10896 EG10313 0 sigma-factor fimAp [TIM|S|Transcription
EG10896 EG30068 0 sigma-factor argXp [HIPP|W|Human
EG10896 EG10311 0 sigma-factor fimAp [TIM|S|Transcription
EG10896 EG10317 0 sigma-factor dusBp [TIM|S|Transcription
EG10896 EG10314 0 sigma-factor fimAp [TIM|S|Transcription
EG10896 EG10315 0 sigma-factor fimAp [TIM|S|Transcription
EG10896 EG30088 0 sigma-factor rrsEp;;rrsEp2 [HIPP|W|Human;; no-evidence-comment
EG10896 EG30089 0 sigma-factor rrsGp1;;rrsGp2 [HIPP|W|Human;; no-evidence-comment
EG10896 EG30084 0 sigma-factor rrsAp1;;rrsAp2 [HIPP|W|Human;; no-evidence-comment
EG10896 EG30085 0 sigma-factor rrsBp1;;rrsBp2 [TIM|S|Transcription;; [TIM|S|Transcription
EG10896 EG30086 0 sigma-factor rrsCp1;;rrsCp2 [HIPP|W|Human;; no-evidence-comment
EG10896 EG30087 0 sigma-factor rrsDp1;;rrsDp2 [TIM|S|Transcription;; [TIM|S|Transcription
EG10896 EG30080 0 sigma-factor rrsDp1;;rrsDp2 [TIM|S|Transcription;; [TIM|S|Transcription
EG10896 EG30081 0 sigma-factor rrsEp;;rrsEp2 [HIPP|W|Human;; no-evidence-comment
EG10896 EG30082 0 sigma-factor rrsGp1;;rrsGp2 [HIPP|W|Human;; no-evidence-comment
EG10896 EG30083 0 sigma-factor rrsHp1;;rrsHp2 [HIPP|W|Human;; no-evidence-comment
EG10896 EG11276 0 sigma-factor tnaCp [TIM|S|Transcription
EG10896 EG11277 0 sigma-factor thrLp [TIM|S|Transcription
EG10896 EG11274 0 sigma-factor trpLp [TIM|S|Transcription
EG10896 EG11275 0 sigma-factor ivbLp [TIM|S|Transcription
EG10896 EG11270 0 sigma-factor ilvLp1;;ilvLp2 [TIM|S|Transcription;; [TIM|S|Transcription
EG10896 EG11271 0 sigma-factor pheLp [TIM|S|Transcription
EG10896 EG10007 0 sigma-factor hisJp [TIM|S|Transcription
EG10896 EG10002 0 sigma-factor modAp [TIM|S|Transcription
EG10896 EG12096 0 sigma-factor chpSp1;;chpSp2 [HIPP|W|Human;; [HIPP|W|Human
EG10896 EG12095 0 sigma-factor secGp1;;secGp2 [TIM|S|Transcription;; [TIM|S|Transcription
EG10896 EG12094 0 sigma-factor sgrRp [AIPP|W|Automated
EG10896 EG12093 0 sigma-factor nuoAp2 [TIM|S|Transcription
EG10896 EG12092 0 sigma-factor nuoAp2 [TIM|S|Transcription
EG10896 EG12091 0 sigma-factor nuoAp2 [TIM|S|Transcription
EG10896 EG12090 0 sigma-factor nuoAp2 [TIM|S|Transcription
EG10896 G0-10642 0 sigma-factor yjeVp [TIM|S|Transcription
EG10896 EG12099 0 sigma-factor efpp [HIPP|W|Human
EG10896 EG12658 0 sigma-factor qseBp1;;qseBp2 [TIM|S|Transcription;; [TIM|S|Transcription
EG10896 G85 0 sigma-factor xapAp [TIM|S|Transcription
EG10896 G81 0 sigma-factor uxaCp [AIPP|W|Automated
EG10896 EG31117 0 sigma-factor metZp [TIM|S|Transcription
EG10896 EG31116 0 sigma-factor oxySp [HIPP|W|Human
EG10896 EG11463 0 sigma-factor corAp [HIPP|W|Human
EG10896 G7665 0 sigma-factor yrbGp [TIM|S|Transcription
EG10896 G7664 0 sigma-factor yrbGp [TIM|S|Transcription
EG10896 EG30039 0 sigma-factor glyWp [HIPP|W|Human
EG10896 G7662 0 sigma-factor yrbGp [TIM|S|Transcription
EG10896 EG12130 0 sigma-factor hscBp [TIM|S|Transcription
EG10896 EG10820 0 sigma-factor rcsAp [TIM|S|Transcription
EG10896 EG10821 0 sigma-factor rcsBp1;;rcsBp2;;rcsDp [TIM|S|Transcription;; [TIM|S|Transcription;; [TIM|S|Transcription
EG10896 EG10823 0 sigma-factor recAp [TIM|S|Transcription
EG10896 G7542 0 sigma-factor glcDp [TIM|S|Transcription
EG10896 G7543 0 sigma-factor glcDp [TIM|S|Transcription
EG10896 EG10828 0 sigma-factor dnaNp1;;dnaNp2;;dnaNp3;;dnaNp4 [TIM|S|Transcription;; [TIM|S|Transcription;; [TIM|S|Transcription;; [TIM|S|Transcription
EG10896 EG10829 0 sigma-factor rpoZp [TAS|W|Traceable
EG10896 G7544 0 sigma-factor glcDp [TIM|S|Transcription
EG10896 G7545 0 sigma-factor glcDp [TIM|S|Transcription
EG10896 G6892 0 sigma-factor ydhOp [AIPP|W|Automated
EG10896 G6891 0 sigma-factor gloAp [HIPP|W|Human
EG10896 G6890 0 sigma-factor nemRp [TIM|S|Transcription
EG10896 G0-8885 0 sigma-factor sibBp [TIM|S|Transcription
EG10896 G0-8884 0 sigma-factor sibAp [TIM|S|Transcription
EG10896 EG10798 0 sigma-factor purMp [TIM|S|Transcription
EG10896 EG10799 0 sigma-factor purMp [TIM|S|Transcription
EG10896 EG10796 0 sigma-factor purEp [TIM|S|Transcription
EG10896 EG10797 0 sigma-factor purLp [TIM|S|Transcription
EG10896 EG10794 0 sigma-factor cvpAp1 [TIM|S|Transcription
EG10896 EG10795 0 sigma-factor purHp [TIM|S|Transcription
EG10896 EG10792 0 sigma-factor purHp [TIM|S|Transcription
EG10896 EG10793 0 sigma-factor purEp [TIM|S|Transcription
EG10896 EG10790 0 sigma-factor purAp [TIM|S|Transcription
EG10896 EG10791 0 sigma-factor purCp [TIM|S|Transcription
EG10896 EG12316 0 sigma-factor acnBp [TIM|S|Transcription
EG10896 EG12311 0 sigma-factor hscBp [TIM|S|Transcription
EG10896 EG20249 0 sigma-factor uxuRp [AIPP|W|Automated
EG10896 G6967 0 sigma-factor yeaEp [AIPP|W|Automated
EG10896 EG12319 0 sigma-factor canp [IDA|W|Inferred
EG10896 EG11682 0 sigma-factor rpoNp [HIPP|W|Human
EG10896 EG11681 0 sigma-factor rpoNp [HIPP|W|Human
EG10896 EG11680 0 sigma-factor yrbGp [TIM|S|Transcription
EG10896 EG12883 0 sigma-factor pitBp [HIPP|W|Human
EG10896 G6721 0 sigma-factor paaXp [TIM|S|Transcription
EG10896 G6720 0 sigma-factor paaXp [TIM|S|Transcription
EG10896 EG10648 0 sigma-factor narZp [AIPP|W|Automated
EG10896 EG10649 0 sigma-factor ndhp [TIM|S|Transcription
EG10896 M004 0 sigma-factor aroKp1;;aroKp2;;damXp;;damp1;;damp2 [TIM|S|Transcription;; [TIM|S|Transcription;; [TIM|S|Transcription;; [TIM|S|Transcription;; [TIM|S|Transcription
EG10896 EG10644 0 sigma-factor narZp [AIPP|W|Automated
EG10896 EG10645 0 sigma-factor narZp [AIPP|W|Automated
EG10896 EG10646 0 sigma-factor narXp [HIPP|W|Human
EG10896 EG10647 0 sigma-factor narZp [AIPP|W|Automated
EG10896 EG10640 0 sigma-factor narGp [TIM|S|Transcription
EG10896 EG10641 0 sigma-factor narGp [TIM|S|Transcription
EG10896 EG10642 0 sigma-factor narKp1;;narKp2 [TIM|S|Transcription;; [TIM|S|Transcription
EG10896 EG10643 0 sigma-factor narXp [HIPP|W|Human
EG10896 G6702 0 sigma-factor hslJp [TIM|S|Transcription
EG10896 G6709 0 sigma-factor paaAp [TIM|S|Transcription
EG10896 G0-8867 0 sigma-factor gcvBp [TIM|S|Transcription
EG10896 G6637 0 sigma-factor yciSp [TIM|S|Transcription
EG10896 G6633 0 sigma-factor clsp [TIM|S|Transcription
EG10896 G6630 0 sigma-factor ychQp [TIM|S|Transcription
EG10896 G7610 0 sigma-factor yqjAp1 [TIM|S|Transcription
EG10896 G7947 0 sigma-factor yjjQp [TIM|S|Transcription
EG10896 EG11069 0 sigma-factor yifLp [TIM|S|Transcription
EG10896 G7940 0 sigma-factor symEp [TAS|W|Traceable
EG10896 EG11063 0 sigma-factor uvrCp3;;uvrYp2 [TIM|S|Transcription;; [TIM|S|Transcription
EG10896 EG11062 0 sigma-factor uvrBp1;;uvrBp2;;uvrBp3 [TIM|S|Transcription;; [TIM|S|Transcription;; [TIM|S|Transcription
EG10896 EG11061 0 sigma-factor uvrAp [TIM|S|Transcription
EG10896 G6414 0 sigma-factor fiup [HIPP|W|Human
EG10896 EG11067 0 sigma-factor valSp1;;valSp2 [TIM|S|Transcription;; [TIM|S|Transcription
EG10896 EG11066 0 sigma-factor uxuAp [TIM|S|Transcription
EG10896 EG11065 0 sigma-factor uxaBp;;uxaBp2 [TIM|S|Transcription;; [AIPP|W|Automated
EG10896 G7949 0 sigma-factor fhuFp;;fhuFp2 [TIM|S|Transcription;; [HIPP|W|Human
EG10896 EG10259 0 sigma-factor entCp [TIM|S|Transcription
EG10896 EG10258 0 sigma-factor enop4;;enop7 [HTTIM|S|High-throughput;; [HTTIM|S|High-throughput
EG10896 EG10253 0 sigma-factor ebgAp [AIPP|W|Automated
EG10896 EG10252 0 sigma-factor ebgAp [AIPP|W|Automated
EG10896 EG10251 0 sigma-factor dutp [HIPP|W|Human
EG10896 EG10250 0 sigma-factor dsdXp [TIM|S|Transcription
EG10896 EG10257 0 sigma-factor eddp1 [TIM|S|Transcription
EG10896 EG10256 0 sigma-factor eddp1 [TIM|S|Transcription
EG10896 EG10499 0 sigma-factor ilvIHp1 [TIM|S|Transcription
EG10896 EG10498 0 sigma-factor ilvLp1;;ilvLp2 [TIM|S|Transcription;; [TIM|S|Transcription
EG10896 EG10495 0 sigma-factor ilvCp [TIM|S|Transcription
EG10896 EG10494 0 sigma-factor ivbLp [TIM|S|Transcription
EG10896 EG10497 0 sigma-factor ilvLp1;;ilvLp2 [TIM|S|Transcription;; [TIM|S|Transcription
EG10896 EG10496 0 sigma-factor ilvLp1;;ilvLp2 [TIM|S|Transcription;; [TIM|S|Transcription
EG10896 EG10493 0 sigma-factor ilvLp1;;ilvLp2 [TIM|S|Transcription;; [TIM|S|Transcription
EG10896 EG10492 0 sigma-factor ileSp1;;ribFp [TIM|S|Transcription;; [TIM|S|Transcription
EG10896 G6562 0 sigma-factor flgAp [HIPP|W|Human
EG10896 G0-10641 0 sigma-factor ilvLp1;;ilvLp2 [TIM|S|Transcription;; [TIM|S|Transcription
EG10896 EG10371 0 sigma-factor gcvTp [TIM|S|Transcription
EG10896 EG11202 0 sigma-factor yifLp [TIM|S|Transcription
EG10896 EG11201 0 sigma-factor yifLp [TIM|S|Transcription
EG10896 EG11207 0 sigma-factor yjaBp [AIPP|W|Automated
EG10896 EG11204 0 sigma-factor btuBp [TIM|S|Transcription
EG10896 EG11209 0 sigma-factor psiEp [TIM|S|Transcription
EG10896 EG10073 0 sigma-factor serCp [TIM|S|Transcription
EG10896 EG10070 0 sigma-factor argRp1 [TIM|S|Transcription
EG10896 EG10074 0 sigma-factor aroKp1;;aroKp2 [TIM|S|Transcription;; [TIM|S|Transcription
EG10896 EG10079 0 sigma-factor aroGp [TIM|S|Transcription
EG10896 EG10078 0 sigma-factor aroFp [TIM|S|Transcription
EG10896 EG12084 0 sigma-factor nuoAp2 [TIM|S|Transcription
EG10896 EG12086 0 sigma-factor nuoAp2 [TIM|S|Transcription
EG10896 EG12087 0 sigma-factor nuoAp2 [TIM|S|Transcription
EG10896 EG12080 0 sigma-factor recAp [TIM|S|Transcription
EG10896 EG12082 0 sigma-factor nuoAp2 [TIM|S|Transcription
EG10896 EG12083 0 sigma-factor nuoAp2 [TIM|S|Transcription
EG10896 EG12088 0 sigma-factor nuoAp2 [TIM|S|Transcription
EG10896 EG12089 0 sigma-factor nuoAp2 [TIM|S|Transcription
EG10896 EG11517 0 sigma-factor glpFp [TIM|S|Transcription
EG10896 EG11514 0 sigma-factor gltBp [TIM|S|Transcription
EG10896 EG10109 0 sigma-factor betIp [TIM|S|Transcription
EG10896 EG10108 0 sigma-factor bcp [TIM|S|Transcription
EG10896 EG10106 0 sigma-factor atpIp [TIM|S|Transcription
EG10896 EG10105 0 sigma-factor atpIp [TIM|S|Transcription
EG10896 EG10104 0 sigma-factor atpIp [TIM|S|Transcription
EG10896 EG10103 0 sigma-factor atpIp [TIM|S|Transcription
EG10896 EG10102 0 sigma-factor atpIp [TIM|S|Transcription
EG10896 EG10101 0 sigma-factor atpIp [TIM|S|Transcription
EG10896 EG10100 0 sigma-factor atpIp [TIM|S|Transcription
EG10896 G0-9381 0 sigma-factor sgrRp [AIPP|W|Automated
EG10896 G0-9383 0 sigma-factor gltIp1 [HIPP|W|Human
EG10896 G0-9382 0 sigma-factor micMp [TIM|S|Transcription
EG10896 G0-9384 0 sigma-factor fadDp [TIM|S|Transcription
EG10896 EG11675 0 sigma-factor panBp [HIPP|W|Human
EG10896 G7575 0 sigma-factor qseBp1;;qseBp2 [TIM|S|Transcription;; [TIM|S|Transcription
EG10896 EG10815 0 sigma-factor rbsDp [TIM|S|Transcription
EG10896 EG10814 0 sigma-factor rbsDp [TIM|S|Transcription
EG10896 G7571 0 sigma-factor mqsRp;;mqsRp2 [TIM|S|Transcription;; [TIM|S|Transcription
EG10896 EG10816 0 sigma-factor rbsDp [TIM|S|Transcription
EG10896 EG10819 0 sigma-factor rbsDp [TIM|S|Transcription
EG10896 EG10818 0 sigma-factor rbsDp [TIM|S|Transcription
EG10896 G0-8892 0 sigma-factor yneMp [TIM|S|Transcription
EG10896 G0-8895 0 sigma-factor rpsBp [TIM|S|Transcription
EG10896 EG13238 0 sigma-factor cobUp1;;cobUp2 [HIPP|W|Human;; [TIM|S|Transcription
EG10896 EG20044 0 sigma-factor dctAp [TIM|S|Transcription
EG10896 EG11698 0 sigma-factor galEp1;;galEp2 [TIM|S|Transcription;; [HIPP|W|Human
EG10896 EG11699 0 sigma-factor gpmAp;;gpmAp2 [HTTIM|S|High-throughput;; [HTTIM|S|High-throughput
EG10896 EG11692 0 sigma-factor adep [TIM|S|Transcription
EG10896 EG10679 0 sigma-factor osmBp2 [TIM|S|Transcription
EG10896 G7758 0 sigma-factor yhhYp [AIPP|W|Automated
EG10896 EG10671 0 sigma-factor ompFp [TIM|S|Transcription
EG10896 EG10670 0 sigma-factor ompCp1 [TIM|S|Transcription
EG10896 EG10672 0 sigma-factor ompRp1;;ompRp2;;ompRp3;;ompRp4 [TIM|S|Transcription;; [TIM|S|Transcription;; [TIM|S|Transcription;; [TIM|S|Transcription
EG10896 G7593 0 sigma-factor yqjHp [IHBCE|W|Inferred
EG10896 G0-8878 0 sigma-factor cyaRp [TIM|S|Transcription
EG10896 G0-8872 0 sigma-factor ryhBp [TIM|S|Transcription
EG10896 G0-8873 0 sigma-factor glmZp [TIM|S|Transcription
EG10896 G7629 0 sigma-factor sohAp [HIPP|W|Human
EG10896 EG11078 0 sigma-factor nhaAp1 [TIM|S|Transcription
EG10896 EG11079 0 sigma-factor ribFp [TIM|S|Transcription
EG10896 EG11070 0 sigma-factor xerDp [HIPP|W|Human
EG10896 EG11071 0 sigma-factor xerDp [HIPP|W|Human
EG10896 EG11072 0 sigma-factor xseAp [HIPP|W|Human
EG10896 EG10248 0 sigma-factor dppAp [TIM|S|Transcription
EG10896 EG10249 0 sigma-factor dsdAp;;dsdXp [TIM|S|Transcription;; [TIM|S|Transcription
EG10896 EG10242 0 sigma-factor dnaNp1;;dnaNp2;;dnaNp3;;dnaNp4 [TIM|S|Transcription;; [TIM|S|Transcription;; [TIM|S|Transcription;; [TIM|S|Transcription
EG10896 EG10247 0 sigma-factor rncp [TIM|S|Transcription
EG10896 EG10489 0 sigma-factor icdAp1;;icdAp2 [TIM|S|Transcription;; [TIM|S|Transcription
EG10896 G6718 0 sigma-factor paaAp [TIM|S|Transcription
EG10896 G6719 0 sigma-factor paaAp [TIM|S|Transcription
EG10896 G6714 0 sigma-factor paaAp [TIM|S|Transcription
EG10896 G6715 0 sigma-factor paaAp [TIM|S|Transcription
EG10896 G6716 0 sigma-factor paaAp [TIM|S|Transcription
EG10896 G6717 0 sigma-factor paaAp [TIM|S|Transcription
EG10896 G6710 0 sigma-factor paaAp [TIM|S|Transcription
EG10896 G6711 0 sigma-factor paaAp [TIM|S|Transcription
EG10896 G6712 0 sigma-factor paaAp [TIM|S|Transcription
EG10896 G6713 0 sigma-factor paaAp [TIM|S|Transcription
EG10896 EG12419 0 sigma-factor gatYp [TIM|S|Transcription
EG10896 EG12417 0 sigma-factor gatYp [TIM|S|Transcription
EG10896 EG12416 0 sigma-factor gatYp [TIM|S|Transcription
EG10896 EG12415 0 sigma-factor gatYp [TIM|S|Transcription
EG10896 EG12414 0 sigma-factor gatYp [TIM|S|Transcription
EG10896 G6571 0 sigma-factor ycfSp [TIM|S|Transcription
EG10896 G0-10588 0 sigma-factor appCp [HIPP|W|Human
EG10896 G6088 0 sigma-factor caiFp [TIM|S|Transcription
EG10896 EG12525 0 sigma-factor mgtAp1;;mgtAp2 [TIM|S|Transcription;; [TIM|S|Transcription
EG10896 EG11217 0 sigma-factor creAp [HIPP|W|Human
EG10896 EG11218 0 sigma-factor creAp [HIPP|W|Human
EG10896 EG10060 0 sigma-factor araJp [TIM|S|Transcription
EG10896 EG10061 0 sigma-factor arcAp1;;arcAp2;;arcAp3;;arcAp4;;arcAp5;;arcAp6;;arcAp7 [TIM|S|Transcription;; [TIM|S|Transcription;; [TIM|S|Transcription;; [TIM|S|Transcription;; [TIM|S|Transcription;; [TIM|S|Transcription;; [TIM|S|Transcription
EG10896 EG10063 0 sigma-factor argAp [AIPP|W|Automated
EG10896 EG10064 0 sigma-factor argCp [TIM|S|Transcription
EG10896 EG10065 0 sigma-factor argCp [TIM|S|Transcription
EG10896 EG10066 0 sigma-factor argDp no-evidence-comment
EG10896 EG10067 0 sigma-factor argFp [TIM|S|Transcription
EG10896 EG10068 0 sigma-factor argGp [AIPP|W|Automated
EG10896 EG10069 0 sigma-factor argIp [TIM|S|Transcription
EG10896 G6544 0 sigma-factor csgDp1;;csgDp2 [TIM|S|Transcription;; [TIM|S|Transcription
EG10896 EG12631 0 sigma-factor gntKp;;gntRp1 [TIM|S|Transcription;; [AIPP|W|Automated
EG10896 EG12630 0 sigma-factor gntRp1;;gntRp2 [AIPP|W|Automated;; [TIM|S|Transcription
EG10896 EG11504 0 sigma-factor metNp [HIPP|W|Human
EG10896 EG11506 0 sigma-factor rlmEp1 [TIM|S|Transcription
EG10896 EG11507 0 sigma-factor rlmEp1 [TIM|S|Transcription
EG10896 EG11501 0 sigma-factor adiAp [TIM|S|Transcription
EG10896 EG10118 0 sigma-factor bioBp [HIPP|W|Human
EG10896 EG10119 0 sigma-factor bioBp [HIPP|W|Human
EG10896 EG10117 0 sigma-factor bioAp [HIPP|W|Human
EG10896 EG10110 0 sigma-factor betIp [TIM|S|Transcription
EG10896 EG10111 0 sigma-factor betIp [TIM|S|Transcription
EG10896 EG10112 0 sigma-factor betTp [TIM|S|Transcription
EG10896 EG10309 0 sigma-factor fimBp1 [TIM|S|Transcription
EG10896 EG10308 0 sigma-factor fimAp [TIM|S|Transcription
EG10896 EG11440 0 sigma-factor defp [TIM|S|Transcription
EG10896 EG11442 0 sigma-factor gcvTp [TIM|S|Transcription
EG10896 EG11448 0 sigma-factor acsp1;;acsp2 [AIPP|W|Automated;; [HTTIM|S|High-throughput
EG10896 EG10809 0 sigma-factor pyrFp;;yciSp [TIM|S|Transcription;; [TIM|S|Transcription
EG10896 EG10806 0 sigma-factor pyrCp [TIM|S|Transcription
EG10896 EG10807 0 sigma-factor pyrDp [TIM|S|Transcription
EG10896 EG10804 0 sigma-factor pykFp;;pykFp1;;pykFp2 [HIPP|W|Human;; [HTTIM|S|High-throughput;; [HTTIM|S|High-throughput
EG10896 EG10802 0 sigma-factor putPp1 [TIM|S|Transcription
EG10896 EG10803 0 sigma-factor pykAp1;;pykAp2 [HTTIM|S|High-throughput;; [HTTIM|S|High-throughput
EG10896 EG10800 0 sigma-factor purRp [TIM|S|Transcription
EG10896 EG10801 0 sigma-factor putAp [TIM|S|Transcription
EG10896 EG12243 0 sigma-factor gadAp [TIM|S|Transcription
EG10896 EG12240 0 sigma-factor gadEp4 [TIM|S|Transcription
EG10896 EG12241 0 sigma-factor gadEp4 [TIM|S|Transcription
EG10896 G7564 0 sigma-factor yqhDp [TIM|S|Transcription
EG10896 G7565 0 sigma-factor yqhDp [TIM|S|Transcription
EG10896 EG12244 0 sigma-factor yhjAp [TIM|S|Transcription
EG10896 EG11992 0 sigma-factor molR_1p [AIPP|W|Automated
EG10896 G7366 0 sigma-factor rnlBp2 [TIM|S|Transcription
EG10896 G7365 0 sigma-factor rnlAp2 [TIM|S|Transcription
EG10896 G0-8601 0 sigma-factor glcDp [TIM|S|Transcription
EG10896 EG12334 0 sigma-factor mtnp [TIM|S|Transcription
EG10896 EG12333 0 sigma-factor mtnp [TIM|S|Transcription
EG10896 G6983 0 sigma-factor yeaRp [TIM|S|Transcription
EG10896 G6982 0 sigma-factor yeaRp [TIM|S|Transcription
EG10896 G7572 0 sigma-factor mqsRp;;mqsRp2 [TIM|S|Transcription;; [TIM|S|Transcription
EG10896 EG10817 0 sigma-factor rbsDp [TIM|S|Transcription
EG10896 G7748 0 sigma-factor gntXp [AIPP|W|Automated
EG10896 EG10664 0 sigma-factor nupGp [TIM|S|Transcription
EG10896 EG10665 0 sigma-factor metYp1;;metYp2;;rimPp [TIM|S|Transcription;; [TIM|S|Transcription;; [TIM|S|Transcription
EG10896 EG10663 0 sigma-factor nadEp [TIM|S|Transcription
EG10896 EG10660 0 sigma-factor nrdAp [TIM|S|Transcription
EG10896 EG10661 0 sigma-factor nrdAp [TIM|S|Transcription
EG10896 G7747 0 sigma-factor gntXp [AIPP|W|Automated
EG10896 G7634 0 sigma-factor agaSp [TIM|S|Transcription
EG10896 G7635 0 sigma-factor agaSp [TIM|S|Transcription
EG10896 G7636 0 sigma-factor agaSp [TIM|S|Transcription
EG10896 G7630 0 sigma-factor agaRp [TIM|S|Transcription
EG10896 G7631 0 sigma-factor kbaZp [TIM|S|Transcription
EG10896 G7632 0 sigma-factor kbaZp [TIM|S|Transcription
EG10896 G7633 0 sigma-factor kbaZp [TIM|S|Transcription
EG10896 EG11045 0 sigma-factor udpP [TIM|S|Transcription
EG10896 EG11044 0 sigma-factor cvpAp1 [TIM|S|Transcription
EG10896 EG11047 0 sigma-factor ugpBp1;;ugpBp2 [TIM|S|Transcription;; [TIM|S|Transcription
EG10896 EG11046 0 sigma-factor ugpBp1;;ugpBp2 [TIM|S|Transcription;; [TIM|S|Transcription
EG10896 EG11041 0 sigma-factor tyrPp1 [TIM|S|Transcription
EG10896 EG11040 0 sigma-factor tyrBp [TIM|S|Transcription
EG10896 EG11042 0 sigma-factor tyrRp [TIM|S|Transcription
EG10896 EG11049 0 sigma-factor ugpBp1;;ugpBp2 [TIM|S|Transcription;; [TIM|S|Transcription
EG10896 EG11048 0 sigma-factor ugpBp1;;ugpBp2 [TIM|S|Transcription;; [TIM|S|Transcription
EG10896 EG10275 0 sigma-factor accBp [TIM|S|Transcription
EG10896 EG10276 0 sigma-factor accBp [TIM|S|Transcription
EG10896 EG10271 0 sigma-factor exbBp [HIPP|W|Human
EG10896 EG10270 0 sigma-factor rncp [TIM|S|Transcription
EG10896 EG10273 0 sigma-factor fabAp [HIPP|W|Human
EG10896 EG10272 0 sigma-factor exbBp [HIPP|W|Human
EG10896 EG10279 0 sigma-factor fadBp [TIM|S|Transcription
EG10896 EG10278 0 sigma-factor fadBp [TIM|S|Transcription
EG10896 EG10473 0 sigma-factor hyaAp [TIM|S|Transcription
EG10896 EG10472 0 sigma-factor hyaAp [TIM|S|Transcription
EG10896 EG10471 0 sigma-factor hyaAp [TIM|S|Transcription
EG10896 EG10470 0 sigma-factor hyaAp [TIM|S|Transcription
EG10896 kdsCp 0 sigma-factor kdsCp [AIPP|W|Automated
EG10896 EG12405 0 sigma-factor ychOp [AIPP|W|Automated
EG10896 G0-10597 0 sigma-factor shoBp initiation
EG10896 G0-10592 0 sigma-factor rydCp [TIM|S|Transcription
EG10896 G0-10598 0 sigma-factor ohsCp [TIM|S|Transcription
EG10896 EG11191 0 sigma-factor dutp [HIPP|W|Human
EG10896 EG11190 0 sigma-factor waaAp1 [TIM|S|Transcription
EG10896 EG11199 0 sigma-factor asnCp [TIM|S|Transcription
EG10896 EG11198 0 sigma-factor glmUp1;;glmUp2 [TIM|S|Transcription;; [TIM|S|Transcription
EG10896 EG10583 0 sigma-factor metCp [AIPP|W|Automated
EG10896 EG10582 0 sigma-factor metBp [TIM|S|Transcription
EG10896 EG10581 0 sigma-factor metAp2 [TIM|S|Transcription
EG10896 EG10587 0 sigma-factor metHp [HIPP|W|Human
EG10896 EG10585 0 sigma-factor metFp [TIM|S|Transcription
EG10896 EG10589 0 sigma-factor metKp [TIM|S|Transcription
EG10896 EG10588 0 sigma-factor metJp2;;metJp3 [TIM|S|Transcription;; [TIM|S|Transcription
EG10896 G0-10689 0 sigma-factor mgtAp1;;mgtAp2 [TIM|S|Transcription;; [TIM|S|Transcription
EG10896 EG11229 0 sigma-factor fdnGp [TIM|S|Transcription
EG10896 EG11228 0 sigma-factor fdnGp [TIM|S|Transcription
EG10896 EG11225 0 sigma-factor aspAp [TIM|S|Transcription
EG10896 EG11224 0 sigma-factor fliLp1 [TIM|S|Transcription
EG10896 EG11227 0 sigma-factor fdnGp [TIM|S|Transcription
EG10896 EG11226 0 sigma-factor leuLp [TIM|S|Transcription
EG10896 EG11221 0 sigma-factor zwfp [TIM|S|Transcription
EG10896 EG11223 0 sigma-factor argCp [TIM|S|Transcription
EG10896 EG11222 0 sigma-factor alkAp [RPF|S|RNA
EG10896 EG10059 0 sigma-factor araFp [TIM|S|Transcription
EG10896 EG10058 0 sigma-factor araFp [TIM|S|Transcription
EG10896 G0-10202 0 sigma-factor istR-1p [TIM|S|Transcription
EG10896 EG10055 0 sigma-factor araBp [TIM|S|Transcription
EG10896 EG10054 0 sigma-factor araCp [TIM|S|Transcription
EG10896 EG10057 0 sigma-factor araFp [TIM|S|Transcription
EG10896 EG10056 0 sigma-factor araEp [TIM|S|Transcription
EG10896 EG10051 0 sigma-factor aptp [TIM|S|Transcription
EG10896 EG10050 0 sigma-factor appYp [AIPP|W|Automated
EG10896 EG10053 0 sigma-factor araBp [TIM|S|Transcription
EG10896 EG10052 0 sigma-factor araBp [TIM|S|Transcription
EG10896 EG10299 0 sigma-factor fesp [TIM|S|Transcription
EG10896 EG10298 0 sigma-factor fepDp1;;fepDp2 [TIM|S|Transcription;; [TIM|S|Transcription
EG10896 EG10297 0 sigma-factor fesp [TIM|S|Transcription
EG10896 EG10296 0 sigma-factor fepDp1;;fepDp2 [TIM|S|Transcription;; [TIM|S|Transcription
EG10896 EG10295 0 sigma-factor fepDp1;;fepDp2 [TIM|S|Transcription;; [TIM|S|Transcription
EG10896 EG10294 0 sigma-factor fepBp [TIM|S|Transcription
EG10896 EG10293 0 sigma-factor fepAp [TIM|S|Transcription
EG10896 EG10292 0 sigma-factor fecIp [TIM|S|Transcription
EG10896 EG10291 0 sigma-factor fecIp [TIM|S|Transcription
EG10896 G7103 0 sigma-factor wzap [TIM|S|Transcription
EG10896 G7106 0 sigma-factor wzap [TIM|S|Transcription
EG10896 EG12625 0 sigma-factor dppAp [TIM|S|Transcription
EG10896 EG12626 0 sigma-factor dppAp [TIM|S|Transcription
EG10896 EG12627 0 sigma-factor dppAp [TIM|S|Transcription
EG10896 EG11531 0 sigma-factor cfap1 [TIM|S|Transcription
EG10896 EG12629 0 sigma-factor gntKp;;gntRp1 [TIM|S|Transcription;; [AIPP|W|Automated
EG10896 EG11533 0 sigma-factor ychHp [HTTIM|S|High-throughput
EG10896 EG11532 0 sigma-factor menBp [AIPP|W|Automated
EG10896 EG10121 0 sigma-factor bioBp [HIPP|W|Human
EG10896 EG10120 0 sigma-factor bioBp [HIPP|W|Human
EG10896 EG10125 0 sigma-factor bolAp1;;bolAp2 [TIM|S|Transcription;; [TIM|S|Transcription
EG10896 EG10126 0 sigma-factor btuBp [TIM|S|Transcription
EG10896 EG11458 0 sigma-factor rfep [AIPP|W|Automated
EG10896 EG11456 0 sigma-factor rfep [AIPP|W|Automated
EG10896 EG11457 0 sigma-factor rfep [AIPP|W|Automated
EG10896 EG11454 0 sigma-factor rfep [AIPP|W|Automated
EG10896 EG11455 0 sigma-factor rfep [AIPP|W|Automated
EG10896 EG11452 0 sigma-factor rfep [AIPP|W|Automated
EG10896 EG11453 0 sigma-factor rfep [AIPP|W|Automated
EG10896 EG11451 0 sigma-factor rfep [AIPP|W|Automated
EG10896 G7039 0 sigma-factor fliAp1 [TIM|S|Transcription
EG10896 G7033 0 sigma-factor ftnBp2 [TIM|S|Transcription
EG10896 EG10878 0 sigma-factor rpsMp2 [TIM|S|Transcription
EG10896 EG10877 0 sigma-factor rpsJp [RPF|S|RNA
EG10896 EG10874 0 sigma-factor rplMp [AIPP|W|Automated
EG10896 G7827 0 sigma-factor dcuSp [TIM|S|Transcription
EG10896 EG10903 0 sigma-factor rpsMp2 [TIM|S|Transcription
EG10896 EG10902 0 sigma-factor rpsJp [RPF|S|RNA
EG10896 EG10901 0 sigma-factor rpsBp [TIM|S|Transcription
EG10896 EG10900 0 sigma-factor cmkp [TIM|S|Transcription
EG10896 EG12341 0 sigma-factor rpoEp2 [TIM|S|Transcription
EG10896 EG10909 0 sigma-factor rpsJp [RPF|S|RNA
EG10896 EG12344 0 sigma-factor pspFp1;;pspFp2;;pspFp3 [TIM|S|Transcription;; [TIM|S|Transcription;; [TIM|S|Transcription
EG10896 G6997 0 sigma-factor yoaEp [TIM|S|Transcription
EG10896 EG12189 0 sigma-factor amiAp;;hemFp [TIM|S|Transcription;; [TIM|S|Transcription
EG10896 EG12181 0 sigma-factor grxD [AIPP|W|Automated
EG10896 G0-10651 0 sigma-factor yrbNp [TIM|S|Transcription
EG10896 EG10610 0 sigma-factor mreBp1;;mreBp3 [TIM|S|Transcription;; [TIM|S|Transcription
EG10896 EG10617 0 sigma-factor mtrp2 [TIM|S|Transcription
EG10896 EG10616 0 sigma-factor mtlAp [HIPP|W|Human
EG10896 EG10615 0 sigma-factor mtlAp [HIPP|W|Human
EG10896 EG10619 0 sigma-factor mraZp [TIM|S|Transcription
EG10896 EG10618 0 sigma-factor smtAp [HIPP|W|Human
EG10896 G7145 0 sigma-factor yeiTp [HTTIM|S|High-throughput
EG10896 EG10729 0 sigma-factor phoEp [TIM|S|Transcription
EG10896 EG10728 0 sigma-factor phoBp [HIPP|W|Human
EG10896 EG10727 0 sigma-factor phoAp [HIPP|W|Human
EG10896 EG10725 0 sigma-factor phnCp [TIM|S|Transcription
EG10896 EG10724 0 sigma-factor phnCp [TIM|S|Transcription
EG10896 EG10723 0 sigma-factor phnCp [TIM|S|Transcription
EG10896 EG10722 0 sigma-factor phnCp [TIM|S|Transcription
EG10896 EG10721 0 sigma-factor phnCp [TIM|S|Transcription
EG10896 EG10720 0 sigma-factor phnCp [TIM|S|Transcription
EG10896 EG11050 0 sigma-factor ugpBp1;;ugpBp2 [TIM|S|Transcription;; [TIM|S|Transcription
EG10896 EG11056 0 sigma-factor umuDp [TIM|S|Transcription
EG10896 EG11057 0 sigma-factor umuDp [TIM|S|Transcription
EG10896 EG11054 0 sigma-factor uhpTp [TIM|S|Transcription
EG10896 EG10262 0 sigma-factor fepAp [TIM|S|Transcription
EG10896 EG10263 0 sigma-factor entCp [TIM|S|Transcription
EG10896 EG10260 0 sigma-factor entCp [TIM|S|Transcription
EG10896 EG10261 0 sigma-factor entCp [TIM|S|Transcription
EG10896 EG10264 0 sigma-factor fesp [TIM|S|Transcription
EG10896 EG10265 0 sigma-factor lpxCp1;;mraZp [HIPP|W|Human;; [TIM|S|Transcription
EG10896 EG10269 0 sigma-factor ompRp1;;ompRp2;;ompRp3;;ompRp4 [TIM|S|Transcription;; [TIM|S|Transcription;; [TIM|S|Transcription;; [TIM|S|Transcription
EG10896 EG10467 0 sigma-factor hupBp2;;hupBp3 [TIM|S|Transcription;; [TIM|S|Transcription
EG10896 EG10468 0 sigma-factor hyaAp [TIM|S|Transcription
EG10896 EG10469 0 sigma-factor hyaAp [TIM|S|Transcription
EG10896 EG12437 0 sigma-factor menBp [AIPP|W|Automated
EG10896 G7826 0 sigma-factor dcuRp;;dcuSp [TIM|S|Transcription;; [TIM|S|Transcription
EG10896 G7821 0 sigma-factor alsRp1;;alsRp2 [TIM|S|Transcription;; [TIM|S|Transcription
EG10896 G7822 0 sigma-factor phnCp [TIM|S|Transcription
EG10896 EG11182 0 sigma-factor yhfAp [TIM|S|Transcription
EG10896 EG11183 0 sigma-factor aroKp1;;aroKp2;;damXp [TIM|S|Transcription;; [TIM|S|Transcription;; [TIM|S|Transcription
EG10896 EG11189 0 sigma-factor rfaDp1 [TIM|S|Transcription
EG10896 EG10590 0 sigma-factor metBp [TIM|S|Transcription
EG10896 EG10592 0 sigma-factor mglAp;;mglBp [AIPP|W|Automated;; [HIPP|W|Human
EG10896 EG10593 0 sigma-factor mglBp [HIPP|W|Human
EG10896 EG10594 0 sigma-factor mglAp;;mglBp [AIPP|W|Automated;; [HIPP|W|Human
EG10896 EG10595 0 sigma-factor miaAp1;;mutLp1;;yjeFp1;;yjeFp2;;yjeFp3 [TIM|S|Transcription;; [TIM|S|Transcription;; [TIM|S|Transcription;; [TIM|S|Transcription;; [TIM|S|Transcription
EG10896 EG10599 0 sigma-factor groSp [HIPP|W|Human
EG10896 EG11140 0 sigma-factor uvrYp2 [TIM|S|Transcription
EG10896 EG11230 0 sigma-factor melRp [TIM|S|Transcription
EG10896 EG11231 0 sigma-factor infCp2 [TIM|S|Transcription
EG10896 EG11236 0 sigma-factor yahAp1;;yahAp2 [IDA|W|Inferred;; [IDA|W|Inferred
EG10896 EG11237 0 sigma-factor chiAp [TIM|S|Transcription
EG10896 G6201 0 sigma-factor mhpRp [TIM|S|Transcription
EG10896 EG10049 0 sigma-factor appCp [HIPP|W|Human
EG10896 EG10040 0 sigma-factor ampCp [IMP|W|Inferred
EG10896 G6195 0 sigma-factor prpRp [HIPP|W|Human
EG10896 EG10046 0 sigma-factor ansBp2 [TIM|S|Transcription
EG10896 EG10044 0 sigma-factor osmEp [TIM|S|Transcription
EG10896 EG10281 0 sigma-factor fadRp [TIM|S|Transcription
EG10896 EG10282 0 sigma-factor epdp;;pgkp1;;pgkp3 [TIM|S|Transcription;; [TIM|S|Transcription;; [HTTIM|S|High-throughput
EG10896 G7138 0 sigma-factor rcnAp [TIM|S|Transcription
EG10896 G7137 0 sigma-factor rcnRp [TIM|S|Transcription
EG10896 EG10137 0 sigma-factor cddp [TIM|S|Transcription
EG10896 EG10134 0 sigma-factor carAp1;;carAp2 [TIM|S|Transcription;; [TIM|S|Transcription
EG10896 EG10135 0 sigma-factor carAp1;;carAp2 [TIM|S|Transcription;; [TIM|S|Transcription
EG10896 EG10132 0 sigma-factor cadBp [TIM|S|Transcription
EG10896 EG10133 0 sigma-factor cadCp [TIM|S|Transcription
EG10896 EG10131 0 sigma-factor cadBp [TIM|S|Transcription
EG10896 G6905 0 sigma-factor sufAp [TIM|S|Transcription
EG10896 EG11423 0 sigma-factor rfaQp1 [TIM|S|Transcription
EG10896 EG11422 0 sigma-factor inaAp [TIM|S|Transcription
EG10896 EG11421 0 sigma-factor cynRp [TIM|S|Transcription
EG10896 EG11426 0 sigma-factor rfaQp1;;rfaYp [TIM|S|Transcription;; [TIM|S|Transcription
EG10896 EG11425 0 sigma-factor rfaQp1;;rfaYp [TIM|S|Transcription;; [TIM|S|Transcription
EG10896 EG11424 0 sigma-factor rfaDp1 [TIM|S|Transcription
EG10896 EG12769 0 sigma-factor agaSp [TIM|S|Transcription
EG10896 EG12768 0 sigma-factor agaSp [TIM|S|Transcription
EG10896 EG12760 0 sigma-factor garPp [IC|W|Inferred
EG10896 G7000 0 sigma-factor yobFp1 [TIM|S|Transcription
EG10896 EG12766 0 sigma-factor kbaZp [TIM|S|Transcription
EG10896 EG10865 0 sigma-factor rpsJp [RPF|S|RNA
EG10896 EG10866 0 sigma-factor rpsJp [RPF|S|RNA
EG10896 EG10867 0 sigma-factor rpsJp [RPF|S|RNA
EG10896 G7348 0 sigma-factor rpoEp2 [TIM|S|Transcription
EG10896 G7345 0 sigma-factor glrKp [TIM|S|Transcription
EG10896 G7347 0 sigma-factor rpoEp2 [TIM|S|Transcription
EG10896 EG11737 0 sigma-factor metNp [HIPP|W|Human
EG10896 EG11734 0 sigma-factor phoHp1 [TIM|S|Transcription
EG10896 EG11738 0 sigma-factor rsdp2 [TIM|S|Transcription
EG10896 EG11332 0 sigma-factor uppp [TIM|S|Transcription
EG10896 EG30059 0 sigma-factor metTp no-evidence-comment
EG10896 EG10914 0 sigma-factor metYp1;;metYp2 [TIM|S|Transcription;; [TIM|S|Transcription
EG10896 EG10915 0 sigma-factor rpsPp [TIM|S|Transcription
EG10896 EG10916 0 sigma-factor rpsJp [RPF|S|RNA
EG10896 EG11330 0 sigma-factor gabDp1 [TIM|S|Transcription
EG10896 EG10910 0 sigma-factor rpsMp2 [TIM|S|Transcription
EG10896 EG10912 0 sigma-factor rpsMp2 [TIM|S|Transcription
EG10896 EG10918 0 sigma-factor rpsJp [RPF|S|RNA
EG10896 EG11880 0 sigma-factor menAp [TIM|S|Transcription
EG10896 EG11885 0 sigma-factor mdoGp1;;mdoGp2 [TIM|S|Transcription;; [TIM|S|Transcription
EG10896 EG11887 0 sigma-factor trxCp [TIM|S|Transcription
EG10896 EG11886 0 sigma-factor mdoGp1;;mdoGp2 [TIM|S|Transcription;; [TIM|S|Transcription
EG10896 EG11889 0 sigma-factor slpp [TIM|S|Transcription
EG10896 EG12195 0 sigma-factor torCp [TIM|S|Transcription
EG10896 G0-10609 0 sigma-factor ryjBp [TIM|S|Transcription
EG10896 EG30051 0 sigma-factor leuQp no-evidence-comment
EG10896 G0-8913 0 sigma-factor sibDp [TIM|S|Transcription
EG10896 G0-8910 0 sigma-factor glmYp2 [TIM|S|Transcription
EG10896 EG10600 0 sigma-factor groSp [HIPP|W|Human
EG10896 EG10603 0 sigma-factor mprAp [TIM|S|Transcription
EG10896 EG10604 0 sigma-factor mraZp [TIM|S|Transcription
EG10896 EG10608 0 sigma-factor mreBp1;;mreBp3 [TIM|S|Transcription;; [TIM|S|Transcription
EG10896 EG10609 0 sigma-factor mreBp1;;mreBp3 [TIM|S|Transcription;; [TIM|S|Transcription
EG10896 EG12286 0 sigma-factor yiaKp [TIM|S|Transcription
EG10896 EG12287 0 sigma-factor yiaKp [TIM|S|Transcription
EG10896 EG12284 0 sigma-factor yiaKp [TIM|S|Transcription
EG10896 EG12285 0 sigma-factor yiaKp [TIM|S|Transcription
EG10896 EG12282 0 sigma-factor yiaKp [TIM|S|Transcription
EG10896 EG12283 0 sigma-factor yiaKp [TIM|S|Transcription
EG10896 EG11959 0 sigma-factor alsRp1;;alsRp2 [TIM|S|Transcription;; [TIM|S|Transcription
EG10896 EG11958 0 sigma-factor alsRp1;;alsRp2 [TIM|S|Transcription;; [TIM|S|Transcription
EG10896 EG11957 0 sigma-factor alsRp1;;alsRp2 [TIM|S|Transcription;; [TIM|S|Transcription
EG10896 G6837 0 sigma-factor dicBp [TASES|W|Traceable
EG10896 G6836 0 sigma-factor dicBp [TASES|W|Traceable
EG10896 EG11950 0 sigma-factor nrfAp [TIM|S|Transcription
EG10896 EG10738 0 sigma-factor pldAp [HIPP|W|Human
EG10896 EG10734 0 sigma-factor pstSp [TIM|S|Transcription
EG10896 EG10735 0 sigma-factor phoUp;;pstBp;;pstBp1;;pstCp;;pstSp [TIM|S|Transcription;; [HIPP|W|Human;; [TIM|S|Transcription;; [TIM|S|Transcription;; [TIM|S|Transcription
EG10896 EG10730 0 sigma-factor creAp [HIPP|W|Human
EG10896 EG12279 0 sigma-factor yiaKp [TIM|S|Transcription
EG10896 EG10733 0 sigma-factor phoBp [HIPP|W|Human
EG10896 EG10451 0 sigma-factor hisBp [TIM|S|Transcription
EG10896 EG10450 0 sigma-factor hisBp [TIM|S|Transcription
EG10896 EG10453 0 sigma-factor hisSp [TIM|S|Transcription
EG10896 EG10452 0 sigma-factor hisJp [TIM|S|Transcription
EG10896 EG10457 0 sigma-factor hnsp [TIM|S|Transcription
EG10896 G6749 0 sigma-factor hicAp [TIM|S|Transcription
EG10896 EG12427 0 sigma-factor modAp [TIM|S|Transcription
EG10896 EG12424 0 sigma-factor hemAp1 [TIM|S|Transcription
EG10896 G6525 0 sigma-factor efeU_1p [TIM|S|Transcription
EG10896 EG12429 0 sigma-factor tomBp1 [TIM|S|Transcription
EG10896 EG12615 0 sigma-factor torRp [TIM|S|Transcription
EG10896 G6237 0 sigma-factor xseBp [HIPP|W|Human
EG10896 G6236 0 sigma-factor xseBp [HIPP|W|Human
EG10896 G6234 0 sigma-factor nrdRp [HIPP|W|Human
EG10896 EG11089 0 sigma-factor yacCp [TIM|S|Transcription
EG10896 EG11088 0 sigma-factor pdhRp [TIM|S|Transcription
EG10896 EG11081 0 sigma-factor ileSp1;;lspAp;;ribFp [TIM|S|Transcription;; [TIM|S|Transcription;; [TIM|S|Transcription
EG10896 EG11080 0 sigma-factor ileSp1;;lspAp;;ribFp [TIM|S|Transcription;; [TIM|S|Transcription;; [TIM|S|Transcription
EG10896 EG11083 0 sigma-factor hepAp;;hepAp2 [TIM|S|Transcription;; [TIM|S|Transcription
EG10896 EG11085 0 sigma-factor mraZp [TIM|S|Transcription
EG10896 EG11084 0 sigma-factor mraZp [TIM|S|Transcription
EG10896 EG11086 0 sigma-factor mraZp [TIM|S|Transcription
EG10896 G7128 0 sigma-factor gatYp [TIM|S|Transcription
EG10896 EG12608 0 sigma-factor caiTp [TIM|S|Transcription
EG10896 EG12609 0 sigma-factor hepAp [TIM|S|Transcription
EG10896 G7120 0 sigma-factor yegRp [TIM|S|Transcription
EG10896 G7122 0 sigma-factor yegRp [TIM|S|Transcription
EG10896 EG11551 0 sigma-factor hypFp1;;hypFp2;;hypFp3 from;; [IDA|W|Inferred;; [IDA|W|Inferred
EG10896 EG11557 0 sigma-factor caiTp [TIM|S|Transcription
EG10896 EG11249 0 sigma-factor relAp1;;relAp2 [TIM|S|Transcription;; [TIM|S|Transcription
EG10896 EG11554 0 sigma-factor stpAp1 [TIM|S|Transcription
EG10896 EG11559 0 sigma-factor caiTp [TIM|S|Transcription
EG10896 EG11558 0 sigma-factor caiTp [TIM|S|Transcription
EG10896 EG10145 0 sigma-factor creAp [HIPP|W|Human
EG10896 EG11439 0 sigma-factor mprAp [TIM|S|Transcription
EG10896 EG11434 0 sigma-factor marRp [HIPP|W|Human
EG10896 EG11435 0 sigma-factor marRp [HIPP|W|Human
EG10896 EG12770 0 sigma-factor agaSp [TIM|S|Transcription
EG10896 G7018 0 sigma-factor znuCp [TIM|S|Transcription
EG10896 EG10857 0 sigma-factor rncp [TIM|S|Transcription
EG10896 EG10852 0 sigma-factor rimKp;;ybjCp [TIM|S|Transcription;; [TIM|S|Transcription
EG10896 EG10859 0 sigma-factor rnep1;;rnep2;;rnep3 [TIM|S|Transcription;; [TIM|S|Transcription;; [TIM|S|Transcription
EG10896 EG10858 0 sigma-factor rndp [TIM|S|Transcription
EG10896 EG10921 0 sigma-factor ftnAp [HIPP|W|Human
EG10896 EG10920 0 sigma-factor rpsUp1;;rpsUp2;;rpsUp3 [TIM|S|Transcription;; [TIM|S|Transcription;; [HIPP|W|Human
EG10896 EG12367 0 sigma-factor cusCp [TIM|S|Transcription
EG10896 EG10925 0 sigma-factor nudBp;;ruvCp;;yebCp [HIPP|W|Human;; [HIPP|W|Human;; [HIPP|W|Human
EG10896 EG12360 0 sigma-factor nrdAp [TIM|S|Transcription
EG10896 EG10927 0 sigma-factor sbcDp [HIPP|W|Human
EG10896 EG11897 0 sigma-factor rpoEp2 [TIM|S|Transcription
EG10896 EG12368 0 sigma-factor znuCp [TIM|S|Transcription
EG10896 EG11890 0 sigma-factor slpp [TIM|S|Transcription
EG10896 EG12167 0 sigma-factor smtAp [HIPP|W|Human
EG10896 EG12165 0 sigma-factor smtAp [HIPP|W|Human
EG10896 G7242 0 sigma-factor alaCp [AIPP|W|Automated
EG10896 EG12169 0 sigma-factor ccmAp;;napFp1;;napFp2 initiation;; [TIM|S|Transcription;; [TIM|S|Transcription
EG10896 EG10639 0 sigma-factor narGp [TIM|S|Transcription
EG10896 EG10638 0 sigma-factor narGp [TIM|S|Transcription
EG10896 EG10635 0 sigma-factor nagEp [TIM|S|Transcription
EG10896 EG13161 0 sigma-factor dsdCp [AIPP|W|Automated
EG10896 EG10637 0 sigma-factor nanAp [TIM|S|Transcription
EG10896 EG10636 0 sigma-factor nagBp;;nagCp1;;nagCp2 [TIM|S|Transcription;; [TIM|S|Transcription;; [TIM|S|Transcription
EG10896 EG10631 0 sigma-factor nadBp [AIPP|W|Automated
EG10896 EG10633 0 sigma-factor nagBp [TIM|S|Transcription
EG10896 EG10632 0 sigma-factor nagBp [TIM|S|Transcription
EG10896 EG11948 0 sigma-factor nrfAp [TIM|S|Transcription
EG10896 EG11949 0 sigma-factor nrfAp [TIM|S|Transcription
EG10896 EG11945 0 sigma-factor nrfAp [TIM|S|Transcription
EG10896 EG11946 0 sigma-factor nrfAp [TIM|S|Transcription
EG10896 EG11947 0 sigma-factor nrfAp [TIM|S|Transcription
EG10896 EG11942 0 sigma-factor acsp1;;acsp2 [AIPP|W|Automated;; [HTTIM|S|High-throughput
EG10896 G6821 0 sigma-factor nohAp [AIPP|W|Automated
EG10896 EG10708 0 sigma-factor phePp [TIM|S|Transcription
EG10896 EG10701 0 sigma-factor focAp1;;focAp2;;focAp3 [TIM|S|Transcription;; [TIM|S|Transcription;; [TIM|S|Transcription
EG10896 EG10703 0 sigma-factor epdp;;pgkp1;;pgkp3 [TIM|S|Transcription;; [TIM|S|Transcription;; [HTTIM|S|High-throughput
EG10896 EG10702 0 sigma-factor pgip [TIM|S|Transcription
EG10896 G7663 0 sigma-factor yrbGp [TIM|S|Transcription
EG10896 EG10704 0 sigma-factor nrdRp [HIPP|W|Human
EG10896 EG10707 0 sigma-factor pheLp [TIM|S|Transcription
EG10896 EG11283 0 sigma-factor phnCp [TIM|S|Transcription
EG10896 EG12385 0 sigma-factor rcsDp [TIM|S|Transcription
EG10896 EG12380 0 sigma-factor gntTp1 [TIM|S|Transcription
EG10896 G6359 0 sigma-factor gltIp1 [HIPP|W|Human
EG10896 yjbEp 0 sigma-factor yjbEp [AIPP|W|Automated
EG10896 EG10448 0 sigma-factor hisBp [TIM|S|Transcription
EG10896 EG10444 0 sigma-factor hisBp [TIM|S|Transcription
EG10896 EG10445 0 sigma-factor hisBp [TIM|S|Transcription
EG10896 EG10442 0 sigma-factor hipBp [TIM|S|Transcription
EG10896 EG10443 0 sigma-factor hipBp [TIM|S|Transcription
EG10896 G7800 0 sigma-factor rfep [AIPP|W|Automated
EG10896 G7804 0 sigma-factor ysgAp [AIPP|W|Automated
EG10896 G6532 0 sigma-factor ycdTp [TIM|S|Transcription
EG10896 G0-10634 0 sigma-factor shoBp initiation
EG10896 EG12563 0 sigma-factor gntPp [TIM|S|Transcription
EG10896 EG11094 0 sigma-factor sbcDp [HIPP|W|Human
EG10896 EG11093 0 sigma-factor aroLp [TIM|S|Transcription
EG10896 EG11090 0 sigma-factor mtnp [TIM|S|Transcription
EG10896 EG11091 0 sigma-factor frsAp [HIPP|W|Human
EG10896 EG11098 0 sigma-factor xseBp [HIPP|W|Human
EG10896 G0-10437 0 sigma-factor fesp [TIM|S|Transcription
EG10896 G0-10434 0 sigma-factor ykgMp [AIPP|W|Automated
EG10896 G0-10439 0 sigma-factor kdpFp [HIPP|W|Human
EG10896 EG11544 0 sigma-factor gadEp2;;gadEp3;;gadEp4 [TIM|S|Transcription;; [TIM|S|Transcription;; [TIM|S|Transcription
EG10896 EG10152 0 sigma-factor modAp [TIM|S|Transcription
EG10896 EG10153 0 sigma-factor moeAp [TIM|S|Transcription
EG10896 EG10154 0 sigma-factor moeAp [TIM|S|Transcription
EG10896 EG10155 0 sigma-factor cirAp1;;cirAp2 [TIM|S|Transcription;; [TIM|S|Transcription
EG10896 EG10156 0 sigma-factor clpAp1 [TIM|S|Transcription
EG10896 EG10157 0 sigma-factor clpBp [TIM|S|Transcription
EG10896 EG10158 0 sigma-factor clpPp1 [TIM|S|Transcription
EG10896 EG10159 0 sigma-factor clpPp1 [TIM|S|Transcription
EG10896 EG10717 0 sigma-factor phnCp [TIM|S|Transcription
EG10896 EG11405 0 sigma-factor cydDp [TIM|S|Transcription
EG10896 EG11404 0 sigma-factor pthp;;ychFp [TIM|S|Transcription;; [TIM|S|Transcription
EG10896 EG11407 0 sigma-factor dadAp1;;dadAp2;;dadAp3 [TIM|S|Transcription;; [TIM|S|Transcription;; [TIM|S|Transcription
EG10896 EG11401 0 sigma-factor phoAp [HIPP|W|Human
EG10896 EG11400 0 sigma-factor hdeAp [TIM|S|Transcription
EG10896 EG11402 0 sigma-factor treBp [TIM|S|Transcription
EG10896 EG11408 0 sigma-factor dadAp1;;dadAp2;;dadAp3 [TIM|S|Transcription;; [TIM|S|Transcription;; [TIM|S|Transcription
EG10896 G7061 0 sigma-factor zinTp [TIM|S|Transcription
EG10896 EG10842 0 sigma-factor rhaSp [TIM|S|Transcription
EG10896 EG10843 0 sigma-factor rhaSp [TIM|S|Transcription
EG10896 EG10840 0 sigma-factor rfep [AIPP|W|Automated
EG10896 EG10841 0 sigma-factor fliDp [HIPP|W|Human
EG10896 G0-9042 0 sigma-factor rdlDp [TIM|S|Transcription
EG10896 G7329 0 sigma-factor csiEp [TIM|S|Transcription
EG10896 EG10718 0 sigma-factor phnCp [TIM|S|Transcription
EG10896 G7677 0 sigma-factor nanAp [TIM|S|Transcription
EG10896 G7326 0 sigma-factor iscRp [TIM|S|Transcription
EG10896 G7324 0 sigma-factor iscRp [TIM|S|Transcription
EG10896 G7325 0 sigma-factor iscRp [TIM|S|Transcription
EG10896 EG12013 0 sigma-factor bglXp [HIPP|W|Human
EG10896 G360 0 sigma-factor flgBp [HIPP|W|Human
EG10896 G361 0 sigma-factor flgBp [HIPP|W|Human
EG10896 G362 0 sigma-factor flgBp [HIPP|W|Human
EG10896 G363 0 sigma-factor flgBp [HIPP|W|Human
EG10896 G364 0 sigma-factor flgBp [HIPP|W|Human
EG10896 G365 0 sigma-factor flgBp [HIPP|W|Human
EG10896 G366 0 sigma-factor flgBp [HIPP|W|Human
EG10896 G369 0 sigma-factor flgAp [HIPP|W|Human
EG10896 EG10934 0 sigma-factor sdhCp;;sdhDp2 [TIM|S|Transcription;; [TIM|S|Transcription
EG10896 EG10932 0 sigma-factor sdhCp;;sdhDp2 [TIM|S|Transcription;; [TIM|S|Transcription
EG10896 EG10933 0 sigma-factor sdhCp [TIM|S|Transcription
EG10896 EG10931 0 sigma-factor sdhCp;;sdhDp2 [TIM|S|Transcription;; [TIM|S|Transcription
EG10896 G7254 0 sigma-factor mntHp [HIPP|W|Human
EG10896 EG12177 0 sigma-factor cutAp [TIM|S|Transcription
EG10896 EG12173 0 sigma-factor gspCp2;;gspCp3 [TIM|S|Transcription;; [TIM|S|Transcription
EG10896 G6447 0 sigma-factor rimKp;;ybjCp [TIM|S|Transcription;; [TIM|S|Transcription
EG10896 EG12179 0 sigma-factor cspEp1;;cspEp2 [AIPP|W|Automated;; [TIM|S|Transcription
EG10896 EG10628 0 sigma-factor fprp [HIPP|W|Human
EG10896 EG10622 0 sigma-factor mraZp [TIM|S|Transcription
EG10896 EG10623 0 sigma-factor mraZp [TIM|S|Transcription
EG10896 EG10620 0 sigma-factor mraZp [TIM|S|Transcription
EG10896 EG10621 0 sigma-factor mraZp [TIM|S|Transcription
EG10896 EG13159 0 sigma-factor xapAp [TIM|S|Transcription
EG10896 EG11971 0 sigma-factor nupCp [TIM|S|Transcription
EG10896 EG11973 0 sigma-factor ecpDp1;;ecpDp3 [TIM|S|Transcription;; [TIM|S|Transcription
EG10896 EG11972 0 sigma-factor ecpDp1;;ecpDp3 [TIM|S|Transcription;; [TIM|S|Transcription
EG10896 EG11975 0 sigma-factor fliLp1 [TIM|S|Transcription
EG10896 EG11974 0 sigma-factor fimAp [TIM|S|Transcription
EG10896 EG11977 0 sigma-factor fliLp1 [TIM|S|Transcription
EG10896 EG11976 0 sigma-factor fliLp1 [TIM|S|Transcription
EG10896 EG12957 0 sigma-factor glkp;;glkp1 [HIPP|W|Human;; [HTTIM|S|High-throughput
EG10896 EG10716 0 sigma-factor phnCp [TIM|S|Transcription
EG10896 G7679 0 sigma-factor dcuDp [HIPP|W|Human
EG10896 EG10714 0 sigma-factor phnCp [TIM|S|Transcription
EG10896 EG10715 0 sigma-factor phnCp [TIM|S|Transcription
EG10896 EG10713 0 sigma-factor phnCp [TIM|S|Transcription
EG10896 G7675 0 sigma-factor nanAp [TIM|S|Transcription
EG10896 G7676 0 sigma-factor nanAp [TIM|S|Transcription
EG10896 EG10719 0 sigma-factor phnCp [TIM|S|Transcription
EG10896 EG50001 0 sigma-factor rplUp [HIPP|W|Human
EG10896 EG12393 0 sigma-factor ttdAp [HIPP|W|Human
EG10896 G6321 0 sigma-factor cusCp [TIM|S|Transcription
EG10896 G6320 0 sigma-factor cusCp [TIM|S|Transcription
EG10896 G6322 0 sigma-factor cusCp [TIM|S|Transcription
EG10896 EG10439 0 sigma-factor tomBp1 [TIM|S|Transcription
EG10896 EG10438 0 sigma-factor hfqp2;;hfqp3;;miaAp1;;mutLp1;;yjeFp1;;yjeFp2;;yjeFp3 [TIM|S|Transcription;; [TIM|S|Transcription;; [TIM|S|Transcription;; [TIM|S|Transcription;; [TIM|S|Transcription;; [TIM|S|Transcription;; [TIM|S|Transcription
EG10896 EG10189 0 sigma-factor cysJp [TIM|S|Transcription
EG10896 EG10431 0 sigma-factor hemHp [TIM|S|Transcription
EG10896 EG10188 0 sigma-factor cysGp1;;nirBp [TIM|S|Transcription;; [TIM|S|Transcription
EG10896 EG10437 0 sigma-factor hfqp2;;hfqp3;;miaAp1;;mutLp1;;yjeFp1;;yjeFp2;;yjeFp3 [TIM|S|Transcription;; [TIM|S|Transcription;; [TIM|S|Transcription;; [TIM|S|Transcription;; [TIM|S|Transcription;; [TIM|S|Transcription;; [TIM|S|Transcription
EG10896 EG10436 0 sigma-factor hfqp2;;hfqp3;;miaAp1;;mutLp1;;yjeFp1;;yjeFp2;;yjeFp3 [TIM|S|Transcription;; [TIM|S|Transcription;; [TIM|S|Transcription;; [TIM|S|Transcription;; [TIM|S|Transcription;; [TIM|S|Transcription;; [TIM|S|Transcription
EG10896 EG10435 0 sigma-factor hfqp2;;hfqp3;;miaAp1;;mutLp1;;yjeFp1;;yjeFp2;;yjeFp3 [TIM|S|Transcription;; [TIM|S|Transcription;; [TIM|S|Transcription;; [TIM|S|Transcription;; [TIM|S|Transcription;; [TIM|S|Transcription;; [TIM|S|Transcription
EG10896 EG30031 0 sigma-factor metTp no-evidence-comment
EG10896 EG50009 0 sigma-factor gadAp [TIM|S|Transcription
EG10896 EG30030 0 sigma-factor metTp no-evidence-comment
EG10896 G812 0 sigma-factor nrdDp [TIM|S|Transcription
EG10896 EG30034 0 sigma-factor rrsEp;;rrsEp2 [HIPP|W|Human;; no-evidence-comment
EG10896 EG11391 0 sigma-factor osmYp [TIM|S|Transcription
EG10896 EG11390 0 sigma-factor uspAp1 [TIM|S|Transcription
EG10896 EG11399 0 sigma-factor hdeAp [TIM|S|Transcription
EG10896 EG11398 0 sigma-factor hdeAp [TIM|S|Transcription
EG10896 EG10385 0 sigma-factor glnAp1;;glnLp [TIM|S|Transcription;; [TIM|S|Transcription
EG10896 EG10384 0 sigma-factor glnBp1;;glnBp2 [TIM|S|Transcription;; [TIM|S|Transcription
EG10896 EG10387 0 sigma-factor glnAp1;;glnLp [TIM|S|Transcription;; [TIM|S|Transcription
EG10896 EG10381 0 sigma-factor glgBp [TIM|S|Transcription
EG10896 EG10380 0 sigma-factor glgAp;;glgBp;;glgCp1 [TIM|S|Transcription;; [TIM|S|Transcription;; [TIM|S|Transcription
EG10896 EG10383 0 sigma-factor glnAp1 [TIM|S|Transcription
EG10896 EG10382 0 sigma-factor glmUp1;;glmUp2 [TIM|S|Transcription;; [TIM|S|Transcription
EG10896 EG10389 0 sigma-factor glnQp [AIPP|W|Automated
EG10896 G6786 0 sigma-factor gadBp [TIM|S|Transcription
EG10896 EG11159 0 sigma-factor argOp [TIM|S|Transcription
EG10896 EG11158 0 sigma-factor ssrSp1;;ssrSp2 [TIM|S|Transcription;; [TIM|S|Transcription
EG10896 EG10547 0 sigma-factor lrpp [TIM|S|Transcription
EG10896 EG12358 0 sigma-factor ssuEp [TIM|S|Transcription
EG10896 EG10543 0 sigma-factor lpdAp;;pdhRp [TIM|S|Transcription;; [TIM|S|Transcription
EG10896 EG10542 0 sigma-factor lonp [HIPP|W|Human
EG10896 EG10541 0 sigma-factor livKp1 [TIM|S|Transcription
EG10896 EG10540 0 sigma-factor livKp1 [TIM|S|Transcription
EG10896 EG10549 0 sigma-factor lysAp [AIPP|W|Automated
EG10896 EG10548 0 sigma-factor ileSp1;;lspAp;;ribFp [TIM|S|Transcription;; [TIM|S|Transcription;; [TIM|S|Transcription
EG10896 G7923 0 sigma-factor iraDp1;;iraDp2 [TIM|S|Transcription;; [TIM|S|Transcription
EG10896 EG10091 0 sigma-factor asnAp [TIM|S|Transcription
EG10896 EG10093 0 sigma-factor asnCp [TIM|S|Transcription
EG10896 EG10095 0 sigma-factor aspAp [TIM|S|Transcription
EG10896 EG10099 0 sigma-factor atpIp [TIM|S|Transcription
EG10896 EG10098 0 sigma-factor atpIp [TIM|S|Transcription
EG10896 G7816 0 sigma-factor cpxPp [TIM|S|Transcription
EG10896 G6849 0 sigma-factor ynfEp [AIPP|W|Automated
EG10896 EG11575 0 sigma-factor leuLp [TIM|S|Transcription
EG10896 EG11574 0 sigma-factor sgrRp [AIPP|W|Automated
EG10896 EG11577 0 sigma-factor leuLp [TIM|S|Transcription
EG10896 EG11576 0 sigma-factor leuLp [TIM|S|Transcription
EG10896 EG11573 0 sigma-factor sgrRp [AIPP|W|Automated
EG10896 EG11572 0 sigma-factor sgrRp [AIPP|W|Automated
EG10896 EG10169 0 sigma-factor cvpAp1 [TIM|S|Transcription
EG10896 EG11379 0 sigma-factor appCp [HIPP|W|Human
EG10896 EG11378 0 sigma-factor sufAp [TIM|S|Transcription
EG10896 EG10165 0 sigma-factor ptsHp2;;ptsHp4 [TIM|S|Transcription;; [TIM|S|Transcription
EG10896 EG10164 0 sigma-factor crpp1 [TIM|S|Transcription
EG10896 EG10167 0 sigma-factor cstAp2;;cstAp3 [TIM|S|Transcription;; [TIM|S|Transcription
EG10896 EG11374 0 sigma-factor pcnBp1;;pcnBp2;;pcnBp3 [TIM|S|Transcription;; [TIM|S|Transcription;; [TIM|S|Transcription
EG10896 EG11373 0 sigma-factor mltFp [AIPP|W|Automated
EG10896 EG10160 0 sigma-factor cpdBp [TIM|S|Transcription
EG10896 EG10163 0 sigma-factor cpxRp [HIPP|W|Human
EG10896 EG11370 0 sigma-factor ubiCp [HIPP|W|Human
EG10896 EG30017 0 sigma-factor argXp [HIPP|W|Human
EG10896 EG30016 0 sigma-factor argWp [HIPP|W|Human
EG10896 EG30015 0 sigma-factor serVp [HIPP|W|Human
EG10896 EG30014 0 sigma-factor argUp [HIPP|W|Human
EG10896 EG30013 0 sigma-factor serVp [HIPP|W|Human
EG10896 EG30012 0 sigma-factor alaWp [HIPP|W|Human
EG10896 EG30011 0 sigma-factor alaWp [HIPP|W|Human
EG10896 EG10368 0 sigma-factor epdp [TIM|S|Transcription
EG10896 EG10367 0 sigma-factor gapAp1;;gapAp3;;gapAp4 [TIM|S|Transcription;; [TIM|S|Transcription;; [TIM|S|Transcription
EG10896 EG10366 0 sigma-factor galEp1;;galEp2 [TIM|S|Transcription;; [HIPP|W|Human
EG10896 EG10365 0 sigma-factor galSp [TIM|S|Transcription
EG10896 EG10364 0 sigma-factor galRp [TIM|S|Transcription
EG10896 EG10363 0 sigma-factor galEp1;;galEp2 [TIM|S|Transcription;; [HIPP|W|Human
EG10896 EG10362 0 sigma-factor galEp1;;galEp2 [TIM|S|Transcription;; [HIPP|W|Human
EG10896 EG30019 0 sigma-factor serVp [HIPP|W|Human
EG10896 EG30018 0 sigma-factor serVp [HIPP|W|Human
EG10896 EG11417 0 sigma-factor nrdDp [TIM|S|Transcription
EG10896 EG11415 0 sigma-factor dpsp [TIM|S|Transcription
EG10896 G7071 0 sigma-factor cblp [TIM|S|Transcription
EG10896 EG11704 0 sigma-factor acrAp [TIM|S|Transcription
EG10896 EG11703 0 sigma-factor acrAp [TIM|S|Transcription
EG10896 EG12008 0 sigma-factor mlrAp [HIPP|W|Human
EG10896 G6789 0 sigma-factor safAp [TIM|S|Transcription
EG10896 G377 0 sigma-factor fliFp1 [HIPP|W|Human
EG10896 EG11153 0 sigma-factor rpsPp [TIM|S|Transcription
EG10896 G379 0 sigma-factor fliFp1 [HIPP|W|Human
EG10896 G378 0 sigma-factor fliFp1 [HIPP|W|Human
EG10896 EG10949 0 sigma-factor sfsAp [HIPP|W|Human
EG10896 EG10946 0 sigma-factor serCp [TIM|S|Transcription
EG10896 EG10944 0 sigma-factor serAp1;;serAp2 [TIM|S|Transcription;; [TIM|S|Transcription
EG10896 G7263 0 sigma-factor murQp1;;murQp2 [TIM|S|Transcription;; [TIM|S|Transcription
EG10896 G7262 0 sigma-factor murRp [TIM|S|Transcription
EG10896 EG12143 0 sigma-factor napFp1;;napFp2 [TIM|S|Transcription;; [TIM|S|Transcription
EG10896 EG12142 0 sigma-factor sdaCp [AIPP|W|Automated
EG10896 EG12147 0 sigma-factor rpoNp [HIPP|W|Human
EG10896 EG12146 0 sigma-factor rpoNp [HIPP|W|Human
EG10896 EG12148 0 sigma-factor galPp [TIM|S|Transcription
EG10896 EG10899 0 sigma-factor rpoZp [TAS|W|Traceable
EG10896 EG10898 0 sigma-factor rpoNp [HIPP|W|Human
EG10896 EG10893 0 sigma-factor rpsMp2 [TIM|S|Transcription
EG10896 EG10897 0 sigma-factor rpoHp1;;rpoHp2;;rpoHp4;;rpoHp5 [TIM|S|Transcription;; [TIM|S|Transcription;; [TIM|S|Transcription;; [TIM|S|Transcription
EG10896 EG10896 0 sigma-factor rpoDp1;;rpoDp2;;rpsUp1;;rpsUp2;;rpsUp3 [TIM|S|Transcription;; [TIM|S|Transcription;; [TIM|S|Transcription;; [TIM|S|Transcription;; [HIPP|W|Human
EG10896 EG11965 0 sigma-factor mtlAp [HIPP|W|Human
EG10896 EG11962 0 sigma-factor lldPp [TIM|S|Transcription
EG10896 EG11963 0 sigma-factor lldPp [TIM|S|Transcription
EG10896 EG11961 0 sigma-factor lldPp [TIM|S|Transcription
EG10896 EG10761 0 sigma-factor hemAp1 [TIM|S|Transcription
EG10896 G8221 0 sigma-factor ilvLp1;;ilvLp2 [TIM|S|Transcription;; [TIM|S|Transcription
EG10896 G6331 0 sigma-factor ybdNp [AIPP|W|Automated
EG10896 EG10420 0 sigma-factor guaBp [TIM|S|Transcription
EG10896 EG10421 0 sigma-factor guaBp [TIM|S|Transcription
EG10896 EG10423 0 sigma-factor gyrAp [TIM|S|Transcription
EG10896 EG10424 0 sigma-factor gyrBp [TIM|S|Transcription
EG10896 EG10427 0 sigma-factor hemAp1 [TIM|S|Transcription
EG10896 EG11380 0 sigma-factor appCp [HIPP|W|Human
EG10896 EG11387 0 sigma-factor amyAp [HIPP|W|Human
EG10896 EG11384 0 sigma-factor ahpCp;;ahpCp2 [TIM|S|Transcription;; [TIM|S|Transcription
EG10896 EG11385 0 sigma-factor ahpCp;;ahpCp2 [TIM|S|Transcription;; [TIM|S|Transcription
EG10896 EG11388 0 sigma-factor fliDp [HIPP|W|Human
EG10896 EG11389 0 sigma-factor fliDp [HIPP|W|Human
EG10896 EG10392 0 sigma-factor glpABCp [HIPP|W|Human
EG10896 EG10393 0 sigma-factor glpABCp [HIPP|W|Human
EG10896 EG10390 0 sigma-factor glnSp2 [IDA|W|Inferred
EG10896 EG10391 0 sigma-factor glpABCp [HIPP|W|Human
EG10896 EG10396 0 sigma-factor glpFp [TIM|S|Transcription
EG10896 G6791 0 sigma-factor ydePp [TIM|S|Transcription
EG10896 EG10394 0 sigma-factor glpDp [TIM|S|Transcription
EG10896 EG11143 0 sigma-factor ubiGp [HIPP|W|Human
EG10896 EG10398 0 sigma-factor glpFp [TIM|S|Transcription
EG10896 EG10399 0 sigma-factor glpTQp [HIPP|W|Human
EG10896 G6798 0 sigma-factor lsrRp [AIPP|W|Automated
EG10896 EG11149 0 sigma-factor gcvRp [TIM|S|Transcription
EG10896 EG10554 0 sigma-factor malEp [TIM|S|Transcription
EG10896 EG10555 0 sigma-factor malEp [TIM|S|Transcription
EG10896 EG10556 0 sigma-factor malEp [TIM|S|Transcription
EG10896 EG10557 0 sigma-factor malIp [TIM|S|Transcription
EG10896 EG10550 0 sigma-factor lysCp1;;lysCp2 [TIM|S|Transcription;; [TIM|S|Transcription
EG10896 EG10551 0 sigma-factor lysRp [AIPP|W|Automated
EG10896 EG10553 0 sigma-factor lysUp1 [TIM|S|Transcription
EG10896 EG10558 0 sigma-factor malKp no-evidence-comment
EG10896 EG10559 0 sigma-factor malKp no-evidence-comment
EG10896 EG11815 0 sigma-factor torCp [TIM|S|Transcription
EG10896 EG12280 0 sigma-factor yiaKp [TIM|S|Transcription
EG10896 G6205 0 sigma-factor mhpAp [TIM|S|Transcription
EG10896 G6933 0 sigma-factor ydjMp [AIPP|W|Automated
EG10896 G6242 0 sigma-factor ppiDp2 [TIM|S|Transcription
EG10896 G6247 0 sigma-factor ybaOp [AIPP|W|Automated
EG10896 EG10086 0 sigma-factor ascFp [TIM|S|Transcription
EG10896 EG10087 0 sigma-factor ascGp [AIPP|W|Automated
EG10896 EG10084 0 sigma-factor aroPp1;;aroPp2 [TIM|S|Transcription;; [TIM|S|Transcription
EG10896 EG10085 0 sigma-factor ascFp [TIM|S|Transcription
EG10896 EG10082 0 sigma-factor aroLp [TIM|S|Transcription
EG10896 EG10083 0 sigma-factor aroLp [TIM|S|Transcription
EG10896 EG10080 0 sigma-factor aroHp1;;aroHp2 [TIM|S|Transcription;; [TIM|S|Transcription
EG10896 EG10081 0 sigma-factor aroKp1;;aroKp2 [TIM|S|Transcription;; [TIM|S|Transcription
EG10896 G7860 0 sigma-factor ulaAp [TIM|S|Transcription
EG10896 EG11569 0 sigma-factor impp1;;impp2 [TIM|S|Transcription;; [TIM|S|Transcription
EG10896 EG11562 0 sigma-factor fixAp [TIM|S|Transcription
EG10896 EG11563 0 sigma-factor fixAp [TIM|S|Transcription
EG10896 EG11560 0 sigma-factor caiTp [TIM|S|Transcription
EG10896 EG11561 0 sigma-factor caiTp [TIM|S|Transcription
EG10896 G0-10451 0 sigma-factor hicAp [TIM|S|Transcription
EG10896 EG11564 0 sigma-factor fixAp [TIM|S|Transcription
EG10896 EG11565 0 sigma-factor fixAp [TIM|S|Transcription
EG10896 EG10178 0 sigma-factor cyoAp [TIM|S|Transcription
EG10896 EG10179 0 sigma-factor cyoAp [TIM|S|Transcription
EG10896 EG11368 0 sigma-factor menBp [AIPP|W|Automated
EG10896 EG11369 0 sigma-factor ubiCp [HIPP|W|Human
EG10896 EG12495 0 sigma-factor ulaAp [TIM|S|Transcription
EG10896 EG12494 0 sigma-factor ulaAp [TIM|S|Transcription
EG10896 EG10173 0 sigma-factor cydAp1;;cydAp2;;cydAp3;;cydAp4;;cydAp5 [TIM|S|Transcription;; [TIM|S|Transcription;; [TIM|S|Transcription;; [TIM|S|Transcription;; [TIM|S|Transcription
EG10896 EG10170 0 sigma-factor cyaAp;;cyaAp2 [TIM|S|Transcription;; [TIM|S|Transcription
EG10896 EG10176 0 sigma-factor cynTp [TIM|S|Transcription
EG10896 EG10177 0 sigma-factor cynTp [TIM|S|Transcription
EG10896 EG10174 0 sigma-factor cydAp1;;cydAp2;;cydAp3;;cydAp4;;cydAp5 [TIM|S|Transcription;; [TIM|S|Transcription;; [TIM|S|Transcription;; [TIM|S|Transcription;; [TIM|S|Transcription
EG10896 EG10175 0 sigma-factor cynTp [TIM|S|Transcription
EG10896 EG10378 0 sigma-factor glgBp [TIM|S|Transcription
EG10896 EG10379 0 sigma-factor glgBp;;glgCp1 [TIM|S|Transcription;; [TIM|S|Transcription
EG10896 EG10375 0 sigma-factor asnCp [TIM|S|Transcription
EG10896 EG10377 0 sigma-factor glgAp;;glgBp;;glgCp1 [TIM|S|Transcription;; [TIM|S|Transcription;; [TIM|S|Transcription
EG10896 EG30008 0 sigma-factor rrsAp1;;rrsAp2 [HIPP|W|Human;; no-evidence-comment
EG10896 EG30009 0 sigma-factor rrsDp1;;rrsDp2 [TIM|S|Transcription;; [TIM|S|Transcription
EG10896 EG10372 0 sigma-factor gdhAp1 [TIM|S|Transcription
EG10896 EG30061 0 sigma-factor metYp1;;metYp2 [TIM|S|Transcription;; [TIM|S|Transcription
EG10896 G7047 0 sigma-factor dsrAp [TIM|S|Transcription
EG10896 G0-10653 0 sigma-factor azuCp [TIM|S|Transcription
EG10896 EG10310 0 sigma-factor fimAp [TIM|S|Transcription
EG10896 EG30069 0 sigma-factor garPp [IC|W|Inferred
EG10896 G0-10654 0 sigma-factor ykgRp [TIM|S|Transcription
EG10896 EG11773 0 sigma-factor nuoAp2 [TIM|S|Transcription
EG10896 EG11774 0 sigma-factor nuoAp2 [TIM|S|Transcription
EG10896 EG12038 0 sigma-factor yejAp [AIPP|W|Automated
EG10896 EG12030 0 sigma-factor rihBp [TIM|S|Transcription
EG10896 EG12037 0 sigma-factor yejAp [AIPP|W|Automated
EG10896 EG10908 0 sigma-factor rplMp [AIPP|W|Automated
EG10896 EG10958 0 sigma-factor soxSp [TIM|S|Transcription
EG10896 EG10959 0 sigma-factor speAp [HIPP|W|Human
EG10896 EG10953 0 sigma-factor sodAp [TIM|S|Transcription
EG10896 EG10954 0 sigma-factor sodBp [TIM|S|Transcription
EG10896 EG10955 0 sigma-factor sohAp [HIPP|W|Human
EG10896 EG10956 0 sigma-factor sohBp1;;sohBp2 [HIPP|W|Human;; [HIPP|W|Human
EG10896 EG10957 0 sigma-factor soxRp [TIM|S|Transcription
EG10896 EG11146 0 sigma-factor xapRp1;;xapRp2 [TIM|S|Transcription;; [TIM|S|Transcription
EG10896 EG12152 0 sigma-factor idnkp [TIM|S|Transcription
EG10896 EG12153 0 sigma-factor narUp1 [HIPP|W|Human
EG10896 EG12150 0 sigma-factor cobUp1;;cobUp2 [HIPP|W|Human;; [TIM|S|Transcription
EG10896 EG12151 0 sigma-factor cobUp1;;cobUp2 [HIPP|W|Human;; [TIM|S|Transcription
EG10896 EG11609 0 sigma-factor evgAp2 [TIM|S|Transcription
EG10896 EG11608 0 sigma-factor clsp [TIM|S|Transcription
EG10896 EG10887 0 sigma-factor rpsJp [RPF|S|RNA
EG10896 EG10882 0 sigma-factor rpsJp [RPF|S|RNA
EG10896 EG10883 0 sigma-factor rpsJp [RPF|S|RNA
EG10896 EG10880 0 sigma-factor rpsPp [TIM|S|Transcription
EG10896 EG10881 0 sigma-factor infCp2 [TIM|S|Transcription
EG10896 G6877 0 sigma-factor tppBp [TIM|S|Transcription
EG10896 EG12933 0 sigma-factor feoAp [AIPP|W|Automated
EG10896 EG10770 0 sigma-factor proSp [TIM|S|Transcription
EG10896 EG10771 0 sigma-factor proVp1;;proVp2;;proVp3 [TIM|S|Transcription;; [TIM|S|Transcription;; [TIM|S|Transcription
EG10896 EG10772 0 sigma-factor proVp1;;proVp2;;proVp3 [TIM|S|Transcription;; [TIM|S|Transcription;; [TIM|S|Transcription
EG10896 EG10773 0 sigma-factor proVp1;;proVp2;;proVp3 [TIM|S|Transcription;; [TIM|S|Transcription;; [TIM|S|Transcription
EG10896 EG10774 0 sigma-factor prsp [TIM|S|Transcription
EG10896 G7693 0 sigma-factor yhdTp [TIM|S|Transcription
EG10896 G6909 0 sigma-factor sufAp [TIM|S|Transcription
EG10896 G6908 0 sigma-factor sufAp [TIM|S|Transcription
EG10896 EG12802 0 sigma-factor yrbGp [TIM|S|Transcription
EG10896 G8210 0 sigma-factor srlAp [TIM|S|Transcription
EG10896 EG11827 0 sigma-factor rpiBp [TIM|S|Transcription
EG10896 G6907 0 sigma-factor sufAp [TIM|S|Transcription
EG10896 G6906 0 sigma-factor sufAp [TIM|S|Transcription
EG10896 EG11823 0 sigma-factor amiAp [TIM|S|Transcription
EG10896 EG11820 0 sigma-factor yceJp [IDA|W|Inferred
EG10896 EG10415 0 sigma-factor greAp1 [TIM|S|Transcription
EG10896 EG10414 0 sigma-factor gptp [HIPP|W|Human
EG10896 EG10411 0 sigma-factor gndp [TIM|S|Transcription
EG10896 EG10410 0 sigma-factor glyQp [HIPP|W|Human
EG10896 EG10412 0 sigma-factor gorp [AIPP|W|Automated
EG10896 EG11175 0 sigma-factor garPp [IC|W|Inferred
EG10896 EG11177 0 sigma-factor metYp1;;metYp2 [TIM|S|Transcription;; [TIM|S|Transcription
EG10896 EG11176 0 sigma-factor garPp [IC|W|Inferred
EG10896 EG11179 0 sigma-factor metYp1;;metYp2;;rimPp [TIM|S|Transcription;; [TIM|S|Transcription;; [TIM|S|Transcription
EG10896 EG11178 0 sigma-factor metYp1;;metYp2 [TIM|S|Transcription;; [TIM|S|Transcription
EG10896 EG10561 0 sigma-factor malPp [IMP|W|Inferred
EG10896 EG10560 0 sigma-factor malPp [IMP|W|Inferred
EG10896 EG10563 0 sigma-factor malXp [TIM|S|Transcription
EG10896 EG10562 0 sigma-factor malTp [TIM|S|Transcription
EG10896 EG10564 0 sigma-factor malXp [TIM|S|Transcription
EG10896 EG10567 0 sigma-factor manXp [TIM|S|Transcription
EG10896 EG10566 0 sigma-factor manAp [TIM|S|Transcription
EG10896 EG10569 0 sigma-factor manXp [TIM|S|Transcription
EG10896 EG10568 0 sigma-factor manXp [TIM|S|Transcription
EG10896 G6491 0 sigma-factor pqiAp1;;pqiAp2 [TIM|S|Transcription;; [TIM|S|Transcription
EG10896 G6490 0 sigma-factor pqiAp1;;pqiAp2 [TIM|S|Transcription;; [TIM|S|Transcription
EG10896 EG11375 0 sigma-factor folEp [ICA|W|Inferred
EG10896 EG11289 0 sigma-factor yeiTp [HTTIM|S|High-throughput
EG10896 EG10166 0 sigma-factor cspAp1;;cspAp2 [TIM|S|Transcription;; [TIM|S|Transcription
EG10896 G6279 0 sigma-factor gclp [AIPP|W|Automated
EG10896 G6278 0 sigma-factor gclp [AIPP|W|Automated
EG10896 G6277 0 sigma-factor gclp [AIPP|W|Automated
EG10896 EG11281 0 sigma-factor mutLp1;;yjeFp1;;yjeFp2;;yjeFp3 [TIM|S|Transcription;; [TIM|S|Transcription;; [TIM|S|Transcription;; [TIM|S|Transcription
EG10896 EG11280 0 sigma-factor leuLp [TIM|S|Transcription
EG10896 EG11286 0 sigma-factor argEp1 [TIM|S|Transcription
EG10896 G6479 0 sigma-factor ssuEp [TIM|S|Transcription
EG10896 G6478 0 sigma-factor ssuEp [TIM|S|Transcription
EG10896 G6477 0 sigma-factor ssuEp [TIM|S|Transcription
EG10896 G6476 0 sigma-factor ssuEp [TIM|S|Transcription
EG10896 G6472 0 sigma-factor ycaRp [TIM|S|Transcription
EG10896 EG10369 0 sigma-factor gcdp1 [TIM|S|Transcription
EG10896 EG30010 0 sigma-factor rrsHp1;;rrsHp2 [HIPP|W|Human;; no-evidence-comment
EG10896 EG11592 0 sigma-factor ybeDp [HIPP|W|Human
EG10896 EG11591 0 sigma-factor ybeDp [HIPP|W|Human
EG10896 EG11599 0 sigma-factor marRp [HIPP|W|Human
EG10896 EG11359 0 sigma-factor gspCp2;;gspCp3 [TIM|S|Transcription;; [TIM|S|Transcription
EG10896 EG10186 0 sigma-factor cysDp [TIM|S|Transcription
EG10896 EG10185 0 sigma-factor cysDp [TIM|S|Transcription
EG10896 EG10184 0 sigma-factor cysBp [HIPP|W|Human
EG10896 EG10183 0 sigma-factor cysPp [TIM|S|Transcription
EG10896 EG10182 0 sigma-factor cyoAp [TIM|S|Transcription
EG10896 EG10181 0 sigma-factor cyoAp [TIM|S|Transcription
EG10896 EG10180 0 sigma-factor cyoAp [TIM|S|Transcription
EG10896 EG11351 0 sigma-factor rfaQp1 [TIM|S|Transcription
EG10896 EG11350 0 sigma-factor rfaQp1 [TIM|S|Transcription
EG10896 EG11353 0 sigma-factor rfaQp1 [TIM|S|Transcription
EG10896 EG11352 0 sigma-factor rfaQp1 [TIM|S|Transcription
EG10896 EG11355 0 sigma-factor fliAp1 [TIM|S|Transcription
EG10896 EG11354 0 sigma-factor mprAp [TIM|S|Transcription
EG10896 EG11357 0 sigma-factor dinGp [HIPP|W|Human
EG10896 EG11356 0 sigma-factor fliAp1 [TIM|S|Transcription
EG10896 EG10349 0 sigma-factor fucPp [NTAS|W|Non-traceable
EG10896 EG10348 0 sigma-factor fucAp [AIPP|W|Automated
EG10896 EG30033 0 sigma-factor rrsCp1;;rrsCp2 [HIPP|W|Human;; no-evidence-comment
EG10896 EG30032 0 sigma-factor rrsBp1;;rrsBp2 [TIM|S|Transcription;; [TIM|S|Transcription
EG10896 EG30035 0 sigma-factor rrsGp1;;rrsGp2 [HIPP|W|Human;; no-evidence-comment
EG10896 EG10361 0 sigma-factor gabDp1 [TIM|S|Transcription
EG10896 EG30037 0 sigma-factor glyUp no-evidence-comment
EG10896 EG30036 0 sigma-factor thrUp [HIPP|W|Human
EG10896 EG10341 0 sigma-factor mraZp [TIM|S|Transcription
EG10896 EG30038 0 sigma-factor glyVp no-evidence-comment
EG10896 EG10342 0 sigma-factor ftsQp1;;mraZp [TIM|S|Transcription;; [TIM|S|Transcription
EG10896 EG10344 0 sigma-factor mraZp [TIM|S|Transcription
EG10896 EG10347 0 sigma-factor ftsQp1;;mraZp [TIM|S|Transcription;; [TIM|S|Transcription
EG10896 G6543 0 sigma-factor csgDp1;;csgDp2 [TIM|S|Transcription;; [TIM|S|Transcription
EG10896 G7055 0 sigma-factor hchAp [TIM|S|Transcription
EG10896 EG12734 0 sigma-factor uxaCp [AIPP|W|Automated
EG10896 EG30109 0 sigma-factor lysTp no-evidence-comment
EG10896 EG30108 0 sigma-factor tyrTp [TIM|S|Transcription
EG10896 EG30104 0 sigma-factor thrWp [HIPP|W|Human
EG10896 EG30107 0 sigma-factor thrUp [HIPP|W|Human
EG10896 EG30106 0 sigma-factor tyrTp [TIM|S|Transcription
EG10896 EG30101 0 sigma-factor thrUp [HIPP|W|Human
EG10896 EG30103 0 sigma-factor rrsDp1;;rrsDp2 [TIM|S|Transcription;; [TIM|S|Transcription
EG10896 EG30102 0 sigma-factor thrUp [HIPP|W|Human
EG10896 EG12236 0 sigma-factor arsRp [TIM|S|Transcription
EG10896 G359 0 sigma-factor flgBp [HIPP|W|Human
EG10896 G358 0 sigma-factor flgBp [HIPP|W|Human
EG10896 G357 0 sigma-factor flgAp [HIPP|W|Human
EG10896 EG10965 0 sigma-factor gmkp [TAS|W|Traceable
EG10896 EG10967 0 sigma-factor rpoZp [TAS|W|Traceable
EG10896 EG10966 0 sigma-factor rpoZp [TAS|W|Traceable
EG10896 EG10960 0 sigma-factor speAp [HIPP|W|Human
EG10896 EG10963 0 sigma-factor yacCp [TIM|S|Transcription
EG10896 EG10962 0 sigma-factor yacCp [TIM|S|Transcription
EG10896 EG10969 0 sigma-factor srlAp [TIM|S|Transcription
EG10896 EG12129 0 sigma-factor uppp [TIM|S|Transcription
EG10896 G0-9941 0 sigma-factor sgrSp [TIM|S|Transcription
EG10896 EG12127 0 sigma-factor treBp [TIM|S|Transcription
EG10896 EG12125 0 sigma-factor hisJp [TIM|S|Transcription
EG10896 EG12124 0 sigma-factor hisJp [TIM|S|Transcription
EG10896 EG11610 0 sigma-factor evgAp2 [TIM|S|Transcription
EG10896 EG11612 0 sigma-factor proPp1 [TIM|S|Transcription
EG10896 G0-8785 0 sigma-factor csrBp [TIM|S|Transcription
EG10896 EG11619 0 sigma-factor mfdp1;;mfdp2 [TIM|S|Transcription;; [TIM|S|Transcription
EG10896 EG11495 0 sigma-factor hdeDp [TIM|S|Transcription
EG10896 EG12237 0 sigma-factor arsRp [TIM|S|Transcription
EG10896 G6116 0 sigma-factor dinBp;;yafNp [AIPP|W|Automated;; [TIM|S|Transcription
EG10896 EG12235 0 sigma-factor arsRp [TIM|S|Transcription
EG10896 G6117 0 sigma-factor dinBp;;yafNp [AIPP|W|Automated;; [TIM|S|Transcription
EG10896 G6546 0 sigma-factor csgDp1;;csgDp2 [TIM|S|Transcription;; [TIM|S|Transcription
EG10896 G6115 0 sigma-factor dinBp [AIPP|W|Automated
EG10896 G6867 0 sigma-factor uidRp [AIPP|W|Automated
